# Supplementary material for: Cross-protective HCoV immunity reduces symptom development during SARS-CoV-2 infection
Source: mBio. 2024 Jan 25;15(2):e02722-23. doi: 10.1128/mbio.02722-23 (PMC10865973; doi:10.1128/mbio.02722-23)
Supplement: Source Data — Data used to generate each figure. [file mbio.02722-23-s0002.xlsx]

## Sheet: 1C
ID	time	Ig	ag	MFI	Serostatus	Serostatus_longitudinal
1	July	IgG	RBD	0.0448123	0	0_0_0
1	July	IgG	S1	-0.0395085	0	0_0_0
1	July	IgG	S2	0.271741	0	0_0_0
1	July	IgG	N	0.240332	0	0_0_0
1	July	IgA	RBD	0.354276	0	0_0_0
1	July	IgA	S1	0.115393	0	0_0_0
1	July	IgA	S2	1.60441	0	0_0_0
1	July	IgA	N	0.378635	0	0_0_0
1	July	IgM	RBD	0.555408	0	0_0_0
1	July	IgM	S1	0.327043	0	0_0_0
1	July	IgM	S2	0.769122	0	0_0_0
1	July	IgM	N	1.22024	0	0_0_0
1	November	IgG	RBD	0.124939	0	0_0_0
1	November	IgG	S1	-0.0347621	0	0_0_0
1	November	IgG	S2	0.187087	0	0_0_0
1	November	IgG	N	0.408935	0	0_0_0
1	November	IgA	RBD	0.357758	0	0_0_0
1	November	IgA	S1	0	0	0_0_0
1	November	IgA	S2	0.917982	0	0_0_0
1	November	IgA	N	0.445713	0	0_0_0
1	November	IgM	RBD	0.910022	0	0_0_0
1	November	IgM	S1	0.445928	0	0_0_0
1	November	IgM	S2	1.10795	0	0_0_0
1	November	IgM	N	1.41365	0	0_0_0
1	April	IgG	RBD	0.30103	0	0_0_0
1	April	IgG	S1	0.10721	0	0_0_0
1	April	IgG	S2	0.334454	0	0_0_0
1	April	IgG	N	0.434569	0	0_0_0
1	April	IgA	RBD	0.400925	0	0_0_0
1	April	IgA	S1	0.236572	0	0_0_0
1	April	IgA	S2	1.44982	0	0_0_0
1	April	IgA	N	0.435229	0	0_0_0
1	April	IgM	RBD	0.834234	0	0_0_0
1	April	IgM	S1	0.675489	0	0_0_0
1	April	IgM	S2	0.923813	0	0_0_0
1	April	IgM	N	1.49691	0	0_0_0
2	July	IgG	RBD	0.0606978	0	0_0_0
2	July	IgG	S1	-0.09691	0	0_0_0
2	July	IgG	S2	0.78533	0	0_0_0
2	July	IgG	N	0.161368	0	0_0_0
2	July	IgA	RBD	0.733569	0	0_0_0
2	July	IgA	S1	0.158068	0	0_0_0
2	July	IgA	S2	0.336606	0	0_0_0
2	July	IgA	N	0.311495	0	0_0_0
2	July	IgM	RBD	0.291179	0	0_0_0
2	July	IgM	S1	0.0822263	0	0_0_0
2	July	IgM	S2	0.2941	0	0_0_0
2	July	IgM	N	0.555219	0	0_0_0
2	November	IgG	RBD	0.162727	0	0_0_0
2	November	IgG	S1	-0.0202034	0	0_0_0
2	November	IgG	S2	0.830764	0	0_0_0
2	November	IgG	N	0.148939	0	0_0_0
2	November	IgA	RBD	1.28071	0	0_0_0
2	November	IgA	S1	0.0413927	0	0_0_0
2	November	IgA	S2	0.50901	0	0_0_0
2	November	IgA	N	0.431364	0	0_0_0
2	November	IgM	RBD	0.659052	0	0_0_0
2	November	IgM	S1	0.0938126	0	0_0_0
2	November	IgM	S2	0.524749	0	0_0_0
2	November	IgM	N	0.884511	0	0_0_0
2	April	IgG	RBD	-0.00782534	0	0_0_0
2	April	IgG	S1	-0.00782534	0	0_0_0
2	April	IgG	S2	0.416165	0	0_0_0
2	April	IgG	N	0	0	0_0_0
2	April	IgA	RBD	0.554287	0	0_0_0
2	April	IgA	S1	0.0413927	0	0_0_0
2	April	IgA	S2	0.308209	0	0_0_0
2	April	IgA	N	0.342423	0	0_0_0
2	April	IgM	RBD	0.593881	0	0_0_0
2	April	IgM	S1	0.334794	0	0_0_0
2	April	IgM	S2	0.440314	0	0_0_0
2	April	IgM	N	0.809241	0	0_0_0
3	July	IgG	RBD	0.0357156	0	0_0_0
3	July	IgG	S1	-0.0389181	0	0_0_0
3	July	IgG	S2	0.171935	0	0_0_0
3	July	IgG	N	0.11869	0	0_0_0
3	July	IgA	RBD	0.500602	0	0_0_0
3	July	IgA	S1	0.221849	0	0_0_0
3	July	IgA	S2	0.312929	0	0_0_0
3	July	IgA	N	0.383217	0	0_0_0
3	July	IgM	RBD	0.875677	0	0_0_0
3	July	IgM	S1	0.631098	0	0_0_0
3	July	IgM	S2	0.717068	0	0_0_0
3	July	IgM	N	1.28885	0	0_0_0
3	November	IgG	RBD	-0.132626	0	0_0_0
3	November	IgG	S1	-0.102662	0	0_0_0
3	November	IgG	S2	0.0636691	0	0_0_0
3	November	IgG	N	0.0536849	0	0_0_0
3	November	IgA	RBD	0.751499	0	0_0_0
3	November	IgA	S1	0.290565	0	0_0_0
3	November	IgA	S2	0.677781	0	0_0_0
3	November	IgA	N	0.983132	0	0_0_0
3	November	IgM	RBD	1.16812	0	0_0_0
3	November	IgM	S1	0.563373	0	0_0_0
3	November	IgM	S2	0.983913	0	0_0_0
3	November	IgM	N	1.37295	0	0_0_0
3	April	IgG	RBD	0.0258073	0	0_0_0
3	April	IgG	S1	-0.0180982	0	0_0_0
3	April	IgG	S2	0.167136	0	0_0_0
3	April	IgG	N	0.0656788	0	0_0_0
3	April	IgA	RBD	0.356547	0	0_0_0
3	April	IgA	S1	0.162727	0	0_0_0
3	April	IgA	S2	0.221849	0	0_0_0
3	April	IgA	N	0.379113	0	0_0_0
3	April	IgM	RBD	1.08878	0	0_0_0
3	April	IgM	S1	0.907044	0	0_0_0
3	April	IgM	S2	0.893721	0	0_0_0
3	April	IgM	N	1.34362	0	0_0_0
4	July	IgG	RBD	0.049974	0	0_0_0
4	July	IgG	S1	-0.0813049	0	0_0_0
4	July	IgG	S2	0.238474	0	0_0_0
4	July	IgG	N	0.11961	0	0_0_0
4	July	IgA	RBD	0.558594	0	0_0_0
4	July	IgA	S1	0.340539	0	0_0_0
4	July	IgA	S2	0.538119	0	0_0_0
4	July	IgA	N	0.57265	0	0_0_0
4	July	IgM	RBD	0.370533	0	0_0_0
4	July	IgM	S1	0.200516	0	0_0_0
4	July	IgM	S2	0.434411	0	0_0_0
4	July	IgM	N	0.834195	0	0_0_0
4	November	IgG	RBD	0.0115819	0	0_0_0
4	November	IgG	S1	0.0115819	0	0_0_0
4	November	IgG	S2	0.130768	0	0_0_0
4	November	IgG	N	0.179986	0	0_0_0
4	November	IgA	RBD	0.24698	0	0_0_0
4	November	IgA	S1	0.134082	0	0_0_0
4	November	IgA	S2	0.319128	0	0_0_0
4	November	IgA	N	0.369295	0	0_0_0
4	November	IgM	RBD	0.774156	0	0_0_0
4	November	IgM	S1	0.298637	0	0_0_0
4	November	IgM	S2	0.739929	0	0_0_0
4	November	IgM	N	1.06462	0	0_0_0
4	April	IgG	RBD	0.0529361	0	0_0_0
4	April	IgG	S1	-0.00811789	0	0_0_0
4	April	IgG	S2	0.212089	0	0_0_0
4	April	IgG	N	0.112704	0	0_0_0
4	April	IgA	RBD	0.253106	0	0_0_0
4	April	IgA	S1	0.087739	0	0_0_0
4	April	IgA	S2	0.211352	0	0_0_0
4	April	IgA	N	0.287869	0	0_0_0
4	April	IgM	RBD	0.709252	0	0_0_0
4	April	IgM	S1	0.519472	0	0_0_0
4	April	IgM	S2	0.805189	0	0_0_0
4	April	IgM	N	0.939935	0	0_0_0
5	July	IgG	RBD	0.0579919	0	0_0_0
5	July	IgG	S1	-0.0917704	0	0_0_0
5	July	IgG	S2	0.448633	0	0_0_0
5	July	IgG	N	0.154902	0	0_0_0
5	July	IgA	RBD	0.404571	0	0_0_0
5	July	IgA	S1	0.215115	0	0_0_0
5	July	IgA	S2	0.462014	0	0_0_0
5	July	IgA	N	0.382063	0	0_0_0
5	July	IgM	RBD	0.0338395	0	0_0_0
5	July	IgM	S1	-0.214425	0	0_0_0
5	July	IgM	S2	0.00224056	0	0_0_0
5	July	IgM	N	0.317198	0	0_0_0
5	November	IgG	RBD	0.0292894	0	0_0_0
5	November	IgG	S1	-0.077166	0	0_0_0
5	November	IgG	S2	0.60206	0	0_0_0
5	November	IgG	N	0.0989253	0	0_0_0
5	November	IgA	RBD	0.101799	0	0_0_0
5	November	IgA	S1	-0.232914	0	0_0_0
5	November	IgA	S2	0.0750647	0	0_0_0
5	November	IgA	N	0.253448	0	0_0_0
5	November	IgM	RBD	0.447566	0	0_0_0
5	November	IgM	S1	-0.213361	0	0_0_0
5	November	IgM	S2	0.283539	0	0_0_0
5	November	IgM	N	0.625014	0	0_0_0
5	April	IgG	RBD	0	0	0_0_0
5	April	IgG	S1	0	0	0_0_0
5	April	IgG	S2	0.187087	0	0_0_0
5	April	IgG	N	0.103541	0	0_0_0
5	April	IgA	RBD	0.352183	0	0_0_0
5	April	IgA	S1	0.176091	0	0_0_0
5	April	IgA	S2	0.247447	0	0_0_0
5	April	IgA	N	0.47192	0	0_0_0
5	April	IgM	RBD	0.968552	0	0_0_0
5	April	IgM	S1	0.773872	0	0_0_0
5	April	IgM	S2	0.716494	0	0_0_0
5	April	IgM	N	1.08077	0	0_0_0
6	July	IgG	RBD	-0.075251	0	0_0_0
6	July	IgG	S1	-0.111974	0	0_0_0
6	July	IgG	S2	0.635301	0	0_0_0
6	July	IgG	N	0.189056	0	0_0_0
6	July	IgA	RBD	0.0696359	0	0_0_0
6	July	IgA	S1	-0.0606978	0	0_0_0
6	July	IgA	S2	1.03967	0	0_0_0
6	July	IgA	N	0.296284	0	0_0_0
6	July	IgM	RBD	1.02334	0	0_0_0
6	July	IgM	S1	0.805369	0	0_0_0
6	July	IgM	S2	0.912706	0	0_0_0
6	July	IgM	N	1.21768	0	0_0_0
6	November	IgG	RBD	0.0222764	0	0_0_0
6	November	IgG	S1	-0.0357156	0	0_0_0
6	November	IgG	S2	0.665729	0	0_0_0
6	November	IgG	N	0.176091	0	0_0_0
6	November	IgA	RBD	0.119975	0	0_0_0
6	November	IgA	S1	-0.138303	0	0_0_0
6	November	IgA	S2	0.668301	0	0_0_0
6	November	IgA	N	0.30103	0	0_0_0
6	November	IgM	RBD	1.1325	0	0_0_0
6	November	IgM	S1	0.61649	0	0_0_0
6	November	IgM	S2	1.07377	0	0_0_0
6	November	IgM	N	1.3472	0	0_0_0
6	April	IgG	RBD	-0.0211893	0	0_0_0
6	April	IgG	S1	0.0395085	0	0_0_0
6	April	IgG	S2	0.694814	0	0_0_0
6	April	IgG	N	0.221849	0	0_0_0
6	April	IgA	RBD	-0.0170333	0	0_0_0
6	April	IgA	S1	-0.103219	0	0_0_0
6	April	IgA	S2	0.558155	0	0_0_0
6	April	IgA	N	0.257125	0	0_0_0
6	April	IgM	RBD	1.05151	0	0_0_0
6	April	IgM	S1	0.665546	0	0_0_0
6	April	IgM	S2	0.919853	0	0_0_0
6	April	IgM	N	1.15127	0	0_0_0
7	July	IgG	RBD	-0.0641175	0	0_0_0
7	July	IgG	S1	-0.10551	0	0_0_0
7	July	IgG	S2	0.0848215	0	0_0_0
7	July	IgG	N	0.0327925	0	0_0_0
7	July	IgA	RBD	0.564271	0	0_0_0
7	July	IgA	S1	0.352948	0	0_0_0
7	July	IgA	S2	0.518723	0	0_0_0
7	July	IgA	N	0.51663	0	0_0_0
7	July	IgM	RBD	0.634375	0	0_0_0
7	July	IgM	S1	0.445936	0	0_0_0
7	July	IgM	S2	0.608117	0	0_0_0
7	July	IgM	N	0.701403	0	0_0_0
7	November	IgG	RBD	0.0202034	0	0_0_0
7	November	IgG	S1	-0.0434657	0	0_0_0
7	November	IgG	S2	0.234083	0	0_0_0
7	November	IgG	N	0.0395085	0	0_0_0
7	November	IgA	RBD	0.458236	0	0_0_0
7	November	IgA	S1	0.134082	0	0_0_0
7	November	IgA	S2	0.384807	0	0_0_0
7	November	IgA	N	0.492255	0	0_0_0
7	November	IgM	RBD	0.913472	0	0_0_0
7	November	IgM	S1	0.347487	0	0_0_0
7	November	IgM	S2	0.870366	0	0_0_0
7	November	IgM	N	1.1201	0	0_0_0
7	April	IgG	RBD	-0.071882	0	0_0_0
7	April	IgG	S1	-0.022664	0	0_0_0
7	April	IgG	S2	0.0616569	0	0_0_0
7	April	IgG	N	-0.0548487	0	0_0_0
7	April	IgA	RBD	0.180456	0	0_0_0
7	April	IgA	S1	0.144244	0	0_0_0
7	April	IgA	S2	0.0193052	0	0_0_0
7	April	IgA	N	0.0942699	0	0_0_0
7	April	IgM	RBD	0.558594	0	0_0_0
7	April	IgM	S1	0.287528	0	0_0_0
7	April	IgM	S2	0.471671	0	0_0_0
7	April	IgM	N	0.657459	0	0_0_0
8	July	IgG	RBD	0	0	0_0_0
8	July	IgG	S1	-0.0705811	0	0_0_0
8	July	IgG	S2	0.40654	0	0_0_0
8	July	IgG	N	0.311754	0	0_0_0
8	July	IgA	RBD	0.639849	0	0_0_0
8	July	IgA	S1	0.435729	0	0_0_0
8	July	IgA	S2	0.736759	0	0_0_0
8	July	IgA	N	0.711935	0	0_0_0
8	July	IgM	RBD	0.842558	0	0_0_0
8	July	IgM	S1	0.614079	0	0_0_0
8	July	IgM	S2	0.91403	0	0_0_0
8	July	IgM	N	0.924701	0	0_0_0
8	November	IgG	RBD	0.148939	0	0_0_0
8	November	IgG	S1	-0.075251	0	0_0_0
8	November	IgG	S2	0.5209	0	0_0_0
8	November	IgG	N	0.148939	0	0_0_0
8	November	IgA	RBD	0.30103	0	0_0_0
8	November	IgA	S1	-0.0184834	0	0_0_0
8	November	IgA	S2	0.471047	0	0_0_0
8	November	IgA	N	0.50909	0	0_0_0
8	November	IgM	RBD	1.13069	0	0_0_0
8	November	IgM	S1	0.50515	0	0_0_0
8	November	IgM	S2	1.1587	0	0_0_0
8	November	IgM	N	1.25366	0	0_0_0
8	April	IgG	RBD	0.214844	0	0_0_0
8	April	IgG	S1	-0.0555173	0	0_0_0
8	April	IgG	S2	0.401401	0	0_0_0
8	April	IgG	N	0.0934217	0	0_0_0
8	April	IgA	RBD	0.31627	0	0_0_0
8	April	IgA	S1	0.0202034	0	0_0_0
8	April	IgA	S2	0.196295	0	0_0_0
8	April	IgA	N	0.383217	0	0_0_0
8	April	IgM	RBD	1.09555	0	0_0_0
8	April	IgM	S1	0.748036	0	0_0_0
8	April	IgM	S2	0.976377	0	0_0_0
8	April	IgM	N	1.11132	0	0_0_0
9	July	IgG	RBD	0.071882	0	0_0_0
9	July	IgG	S1	0	0	0_0_0
9	July	IgG	S2	0.049218	0	0_0_0
9	July	IgG	N	0.274158	0	0_0_0
9	July	IgA	RBD	0.83519	0	0_0_0
9	July	IgA	S1	0.415852	0	0_0_0
9	July	IgA	S2	0.63506	0	0_0_0
9	July	IgA	N	0.794965	0	0_0_0
9	July	IgM	RBD	0.584904	0	0_0_0
9	July	IgM	S1	0.379191	0	0_0_0
9	July	IgM	S2	0.82953	0	0_0_0
9	July	IgM	N	0.89693	0	0_0_0
9	November	IgG	RBD	0.0102192	0	0_0_0
9	November	IgG	S1	-0.0434657	0	0_0_0
9	November	IgG	S2	0.0757207	0	0_0_0
9	November	IgG	N	0.0757207	0	0_0_0
9	November	IgA	RBD	0.328468	0	0_0_0
9	November	IgA	S1	0.0362122	0	0_0_0
9	November	IgA	S2	0.271741	0	0_0_0
9	November	IgA	N	0.420028	0	0_0_0
9	November	IgM	RBD	1.03659	0	0_0_0
9	November	IgM	S1	0.494277	0	0_0_0
9	November	IgM	S2	1.18272	0	0_0_0
9	November	IgM	N	1.26885	0	0_0_0
9	April	IgG	RBD	0.0177288	0	0_0_0
9	April	IgG	S1	0.131672	0	0_0_0
9	April	IgG	S2	0.176091	0	0_0_0
9	April	IgG	N	0.0746336	0	0_0_0
9	April	IgA	RBD	0.369487	0	0_0_0
9	April	IgA	S1	0.111492	0	0_0_0
9	April	IgA	S2	0.165367	0	0_0_0
9	April	IgA	N	0.393682	0	0_0_0
9	April	IgM	RBD	0.923753	0	0_0_0
9	April	IgM	S1	0.685514	0	0_0_0
9	April	IgM	S2	0.971873	0	0_0_0
9	April	IgM	N	1.06102	0	0_0_0
10	July	IgG	RBD	0.0217192	0	0_0_0
10	July	IgG	S1	0.0109954	0	0_0_0
10	July	IgG	S2	0.172363	0	0_0_0
10	July	IgG	N	0.201327	0	0_0_0
10	July	IgA	RBD	0.563307	0	0_0_0
10	July	IgA	S1	0.466397	0	0_0_0
10	July	IgA	S2	0.737464	0	0_0_0
10	July	IgA	N	0.707362	0	0_0_0
10	July	IgM	RBD	0.696408	0	0_0_0
10	July	IgM	S1	0.483461	0	0_0_0
10	July	IgM	S2	0.826456	0	0_0_0
10	July	IgM	N	1.0035	0	0_0_0
10	November	IgG	RBD	-0.0595857	0	0_0_0
10	November	IgG	S1	-0.011281	0	0_0_0
10	November	IgG	S2	0.208276	0	0_0_0
10	November	IgG	N	0.107905	0	0_0_0
10	November	IgA	RBD	0.179608	0	0_0_0
10	November	IgA	S1	-0.0564814	0	0_0_0
10	November	IgA	S2	0.451674	0	0_0_0
10	November	IgA	N	0.279311	0	0_0_0
10	November	IgM	RBD	1.10318	0	0_0_0
10	November	IgM	S1	0.560667	0	0_0_0
10	November	IgM	S2	1.06198	0	0_0_0
10	November	IgM	N	1.27667	0	0_0_0
10	April	IgG	RBD	-0.0421977	0	0_0_0
10	April	IgG	S1	-0.0334238	0	0_0_0
10	April	IgG	S2	0.0737862	0	0_0_0
10	April	IgG	N	0.0384583	0	0_0_0
10	April	IgA	RBD	0.0641175	0	0_0_0
10	April	IgA	S1	-0.0871502	0	0_0_0
10	April	IgA	S2	0.0145587	0	0_0_0
10	April	IgA	N	0.09691	0	0_0_0
10	April	IgM	RBD	0.692949	0	0_0_0
10	April	IgM	S1	0.469181	0	0_0_0
10	April	IgM	S2	0.598901	0	0_0_0
10	April	IgM	N	0.740076	0	0_0_0
11	July	IgG	RBD	-0.0457575	0	0_0_0
11	July	IgG	S1	-0.154902	0	0_0_0
11	July	IgG	S2	0.09691	0	0_0_0
11	July	IgG	N	0.146128	0	0_0_0
11	July	IgA	RBD	0.660052	0	0_0_0
11	July	IgA	S1	0.433656	0	0_0_0
11	July	IgA	S2	0.641569	0	0_0_0
11	July	IgA	N	0.619789	0	0_0_0
11	July	IgM	RBD	0.45249	0	0_0_0
11	July	IgM	S1	0.287768	0	0_0_0
11	July	IgM	S2	0.398593	0	0_0_0
11	July	IgM	N	0.670636	0	0_0_0
11	November	IgG	RBD	-0.0669468	0	0_0_0
11	November	IgG	S1	-0.0669468	0	0_0_0
11	November	IgG	S2	0.0202034	0	0_0_0
11	November	IgG	N	0	0	0_0_0
11	November	IgA	RBD	0.278167	0	0_0_0
11	November	IgA	S1	0.0523881	0	0_0_0
11	November	IgA	S2	0.353418	0	0_0_0
11	November	IgA	N	0.417536	0	0_0_0
11	November	IgM	RBD	0.901442	0	0_0_0
11	November	IgM	S1	0.341824	0	0_0_0
11	November	IgM	S2	0.815437	0	0_0_0
11	November	IgM	N	1.13033	0	0_0_0
11	April	IgG	RBD	-0.0193052	0	0_0_0
11	April	IgG	S1	0	0	0_0_0
11	April	IgG	S2	0.0448123	0	0_0_0
11	April	IgG	N	0.0696359	0	0_0_0
11	April	IgA	RBD	0.165626	0	0_0_0
11	April	IgA	S1	0	0	0_0_0
11	April	IgA	S2	0.17089	0	0_0_0
11	April	IgA	N	0.338172	0	0_0_0
11	April	IgM	RBD	0.988418	0	0_0_0
11	April	IgM	S1	0.604908	0	0_0_0
11	April	IgM	S2	0.833516	0	0_0_0
11	April	IgM	N	1.11628	0	0_0_0
12	July	IgG	RBD	0.101458	0	0_0_0
12	July	IgG	S1	0.0434657	0	0_0_0
12	July	IgG	S2	0.339294	0	0_0_0
12	July	IgG	N	0.312311	0	0_0_0
12	July	IgA	RBD	0.891125	0	0_0_0
12	July	IgA	S1	0.615996	0	0_0_0
12	July	IgA	S2	0.771811	0	0_0_0
12	July	IgA	N	0.755543	0	0_0_0
12	July	IgM	RBD	1.17725	0	0_0_0
12	July	IgM	S1	0.987666	0	0_0_0
12	July	IgM	S2	1.05538	0	0_0_0
12	July	IgM	N	1.22789	0	0_0_0
12	November	IgG	RBD	-0.0347621	0	0_0_0
12	November	IgG	S1	-0.0997029	0	0_0_0
12	November	IgG	S2	0.201327	0	0_0_0
12	November	IgG	N	0.306562	0	0_0_0
12	November	IgA	RBD	0.462398	0	0_0_0
12	November	IgA	S1	0.190332	0	0_0_0
12	November	IgA	S2	0.582631	0	0_0_0
12	November	IgA	N	0.628389	0	0_0_0
12	November	IgM	RBD	1.20096	0	0_0_0
12	November	IgM	S1	0.615996	0	0_0_0
12	November	IgM	S2	1.03737	0	0_0_0
12	November	IgM	N	1.24929	0	0_0_0
12	April	IgG	RBD	-0.0193052	0	0_0_0
12	April	IgG	S1	0.061518	0	0_0_0
12	April	IgG	S2	0.218056	0	0_0_0
12	April	IgG	N	0.251056	0	0_0_0
12	April	IgA	RBD	0.363522	0	0_0_0
12	April	IgA	S1	0.117113	0	0_0_0
12	April	IgA	S2	0.179524	0	0_0_0
12	April	IgA	N	0.354474	0	0_0_0
12	April	IgM	RBD	1.14649	0	0_0_0
12	April	IgM	S1	0.798935	0	0_0_0
12	April	IgM	S2	0.979066	0	0_0_0
12	April	IgM	N	1.14576	0	0_0_0
13	July	IgG	RBD	0.0314085	0	0_0_0
13	July	IgG	S1	-0.0222764	0	0_0_0
13	July	IgG	S2	0.39794	0	0_0_0
13	July	IgG	N	0.284431	0	0_0_0
13	July	IgA	RBD	0.381853	0	0_0_0
13	July	IgA	S1	0.225779	0	0_0_0
13	July	IgA	S2	0.31079	0	0_0_0
13	July	IgA	N	0.352183	0	0_0_0
13	July	IgM	RBD	0.619093	0	0_0_0
13	July	IgM	S1	0.455062	0	0_0_0
13	July	IgM	S2	0.568537	0	0_0_0
13	July	IgM	N	0.830314	0	0_0_0
13	November	IgG	RBD	-0.148063	0	0_0_0
13	November	IgG	S1	-0.0734289	0	0_0_0
13	November	IgG	S2	0.319915	0	0_0_0
13	November	IgG	N	0.139179	0	0_0_0
13	November	IgA	RBD	0.143091	0	0_0_0
13	November	IgA	S1	0.0306688	0	0_0_0
13	November	IgA	S2	0.311495	0	0_0_0
13	November	IgA	N	0.351004	0	0_0_0
13	November	IgM	RBD	1.0831	0	0_0_0
13	November	IgM	S1	0.533142	0	0_0_0
13	November	IgM	S2	1.03967	0	0_0_0
13	November	IgM	N	1.30362	0	0_0_0
13	April	IgG	RBD	-0.0760902	0	0_0_0
13	April	IgG	S1	-0.0669468	0	0_0_0
13	April	IgG	S2	0.18631	0	0_0_0
13	April	IgG	N	0.0713559	0	0_0_0
13	April	IgA	RBD	0.223618	0	0_0_0
13	April	IgA	S1	-0.00895484	0	0_0_0
13	April	IgA	S2	0.287528	0	0_0_0
13	April	IgA	N	0.292075	0	0_0_0
13	April	IgM	RBD	0.822532	0	0_0_0
13	April	IgM	S1	0.444796	0	0_0_0
13	April	IgM	S2	0.766074	0	0_0_0
13	April	IgM	N	0.983472	0	0_0_0
14	July	IgG	RBD	0.227244	0	0_0_0
14	July	IgG	S1	0.0263289	0	0_0_0
14	July	IgG	S2	0.364082	0	0_0_0
14	July	IgG	N	0.381341	0	0_0_0
14	July	IgA	RBD	0.282547	0	0_0_0
14	July	IgA	S1	-0.109144	0	0_0_0
14	July	IgA	S2	0.875061	0	0_0_0
14	July	IgA	N	0.312929	0	0_0_0
14	July	IgM	RBD	1.14252	0	0_0_0
14	July	IgM	S1	0.916263	0	0_0_0
14	July	IgM	S2	0.984625	0	0_0_0
14	July	IgM	N	1.26802	0	0_0_0
14	November	IgG	RBD	0	0	0_0_0
14	November	IgG	S1	-0.0222764	0	0_0_0
14	November	IgG	S2	0.249198	0	0_0_0
14	November	IgG	N	0.161368	0	0_0_0
14	November	IgA	RBD	-0.09691	0	0_0_0
14	November	IgA	S1	-0.0850108	0	0_0_0
14	November	IgA	S2	0.712275	0	0_0_0
14	November	IgA	N	0.146128	0	0_0_0
14	November	IgM	RBD	1.22172	0	0_0_0
14	November	IgM	S1	0.620809	0	0_0_0
14	November	IgM	S2	1.0163	0	0_0_0
14	November	IgM	N	1.29134	0	0_0_0
14	April	IgG	RBD	0.0202034	0	0_0_0
14	April	IgG	S1	0	0	0_0_0
14	April	IgG	S2	0.326141	0	0_0_0
14	April	IgG	N	0.189664	0	0_0_0
14	April	IgA	RBD	0.20926	0	0_0_0
14	April	IgA	S1	-0.0104654	0	0_0_0
14	April	IgA	S2	0.664552	0	0_0_0
14	April	IgA	N	0.321233	0	0_0_0
14	April	IgM	RBD	1.4078	0	0_0_0
14	April	IgM	S1	1.10519	0	0_0_0
14	April	IgM	S2	1.19033	0	0_0_0
14	April	IgM	N	1.48535	0	0_0_0
15	July	IgG	RBD	0.0871502	0	0_0_1
15	July	IgG	S1	0.0234811	0	0_0_1
15	July	IgG	S2	0.583577	0	0_0_1
15	July	IgG	N	0.352183	0	0_0_1
15	July	IgA	RBD	0.518913	0	0_0_1
15	July	IgA	S1	0.244914	0	0_0_1
15	July	IgA	S2	0.854398	0	0_0_1
15	July	IgA	N	0.506792	0	0_0_1
15	July	IgM	RBD	1.25248	0	0_0_1
15	July	IgM	S1	1	0	0_0_1
15	July	IgM	S2	1.09423	0	0_0_1
15	July	IgM	N	1.23824	0	0_0_1
15	November	IgG	RBD	0.0202034	0	0_0_1
15	November	IgG	S1	-0.0434657	0	0_0_1
15	November	IgG	S2	0.389588	0	0_0_1
15	November	IgG	N	0.182931	0	0_0_1
15	November	IgA	RBD	0.176091	0	0_0_1
15	November	IgA	S1	0.0413927	0	0_0_1
15	November	IgA	S2	0.80956	0	0_0_1
15	November	IgA	N	0.419129	0	0_0_1
15	November	IgM	RBD	1.24998	0	0_0_1
15	November	IgM	S1	0.709886	0	0_0_1
15	November	IgM	S2	1.16164	0	0_0_1
15	November	IgM	N	1.39952	0	0_0_1
15	April	IgG	RBD	2.31623	1	0_0_1
15	April	IgG	S1	2.01064	1	0_0_1
15	April	IgG	S2	2.31316	1	0_0_1
15	April	IgG	N	2.03543	1	0_0_1
15	April	IgA	RBD	1.16137	1	0_0_1
15	April	IgA	S1	0.946497	1	0_0_1
15	April	IgA	S2	1.16341	1	0_0_1
15	April	IgA	N	0.581857	1	0_0_1
15	April	IgM	RBD	1.34385	1	0_0_1
15	April	IgM	S1	0.990455	1	0_0_1
15	April	IgM	S2	1.18234	1	0_0_1
15	April	IgM	N	1.21806	1	0_0_1
16	July	IgG	RBD	-0.0395085	0	0_0_0
16	July	IgG	S1	-0.0292894	0	0_0_0
16	July	IgG	S2	0.194575	0	0_0_0
16	July	IgG	N	0.30103	0	0_0_0
16	July	IgA	RBD	0.55145	0	0_0_0
16	July	IgA	S1	0.350248	0	0_0_0
16	July	IgA	S2	0.499687	0	0_0_0
16	July	IgA	N	0.572872	0	0_0_0
16	July	IgM	RBD	0.460199	0	0_0_0
16	July	IgM	S1	0.120071	0	0_0_0
16	July	IgM	S2	0.521355	0	0_0_0
16	July	IgM	N	1.01655	0	0_0_0
16	November	IgG	RBD	0.0330003	0	0_0_0
16	November	IgG	S1	-0.0612697	0	0_0_0
16	November	IgG	S2	0.198368	0	0_0_0
16	November	IgG	N	0.312311	0	0_0_0
16	November	IgA	RBD	0.344065	0	0_0_0
16	November	IgA	S1	0.19382	0	0_0_0
16	November	IgA	S2	0.273001	0	0_0_0
16	November	IgA	N	0.458638	0	0_0_0
16	November	IgM	RBD	1.2243	0	0_0_0
16	November	IgM	S1	0.464117	0	0_0_0
16	November	IgM	S2	1.08522	0	0_0_0
16	November	IgM	N	1.52533	0	0_0_0
16	April	IgG	RBD	-0.0627908	0	0_0_0
16	April	IgG	S1	0	0	0_0_0
16	April	IgG	S2	0.116506	0	0_0_0
16	April	IgG	N	0.141329	0	0_0_0
16	April	IgA	RBD	0.223864	0	0_0_0
16	April	IgA	S1	0.0339845	0	0_0_0
16	April	IgA	S2	0.0197441	0	0_0_0
16	April	IgA	N	0.158923	0	0_0_0
16	April	IgM	RBD	1.11886	0	0_0_0
16	April	IgM	S1	0.732245	0	0_0_0
16	April	IgM	S2	0.993926	0	0_0_0
16	April	IgM	N	1.34679	0	0_0_0
17	July	IgG	RBD	0.18234	0	0_0_1
17	July	IgG	S1	-0.131279	0	0_0_1
17	July	IgG	S2	0.362548	0	0_0_1
17	July	IgG	N	0.093117	0	0_0_1
17	July	IgA	RBD	0.0532455	0	0_0_1
17	July	IgA	S1	-0.185637	0	0_0_1
17	July	IgA	S2	0.156786	0	0_0_1
17	July	IgA	N	0.337242	0	0_0_1
17	July	IgM	RBD	1.01918	0	0_0_1
17	July	IgM	S1	0.79644	0	0_0_1
17	July	IgM	S2	0.950333	0	0_0_1
17	July	IgM	N	1.33471	0	0_0_1
17	November	IgG	RBD	0.265314	0	0_0_1
17	November	IgG	S1	-0.0483047	0	0_0_1
17	November	IgG	S2	0.506576	0	0_0_1
17	November	IgG	N	0.13622	0	0_0_1
17	November	IgA	RBD	0.113943	0	0_0_1
17	November	IgA	S1	0.0606978	0	0_0_1
17	November	IgA	S2	0.451018	0	0_0_1
17	November	IgA	N	0.371068	0	0_0_1
17	November	IgM	RBD	1.56799	0	0_0_1
17	November	IgM	S1	0.91285	0	0_0_1
17	November	IgM	S2	1.38868	0	0_0_1
17	November	IgM	N	1.72472	0	0_0_1
17	April	IgG	RBD	2.54654	1	0_0_1
17	April	IgG	S1	2.39353	1	0_0_1
17	April	IgG	S2	2.39213	1	0_0_1
17	April	IgG	N	2.04951	1	0_0_1
17	April	IgA	RBD	1.35655	1	0_0_1
17	April	IgA	S1	1.22812	1	0_0_1
17	April	IgA	S2	1.56012	1	0_0_1
17	April	IgA	N	0.435729	1	0_0_1
17	April	IgM	RBD	1.23602	1	0_0_1
17	April	IgM	S1	0.857038	1	0_0_1
17	April	IgM	S2	1.17112	1	0_0_1
17	April	IgM	N	1.31994	1	0_0_1
18	July	IgG	RBD	0.268845	0	0_0_0
18	July	IgG	S1	0.529039	0	0_0_0
18	July	IgG	S2	0.295829	0	0_0_0
18	July	IgG	N	0.295829	0	0_0_0
18	July	IgA	RBD	0.530057	0	0_0_0
18	July	IgA	S1	0.30103	0	0_0_0
18	July	IgA	S2	1.35804	0	0_0_0
18	July	IgA	N	0.443697	0	0_0_0
18	July	IgM	RBD	0.868417	0	0_0_0
18	July	IgM	S1	0.664065	0	0_0_0
18	July	IgM	S2	1.00172	0	0_0_0
18	July	IgM	N	1.47827	0	0_0_0
18	November	IgG	RBD	0.182931	0	0_0_0
18	November	IgG	S1	0.855317	0	0_0_0
18	November	IgG	S2	0.251812	0	0_0_0
18	November	IgG	N	0.221849	0	0_0_0
18	November	IgA	RBD	0.38646	0	0_0_0
18	November	IgA	S1	0.281725	0	0_0_0
18	November	IgA	S2	1.54836	0	0_0_0
18	November	IgA	N	0.366626	0	0_0_0
18	November	IgM	RBD	1.00342	0	0_0_0
18	November	IgM	S1	0.39794	0	0_0_0
18	November	IgM	S2	1.29091	0	0_0_0
18	November	IgM	N	1.7275	0	0_0_0
18	April	IgG	RBD	0.196295	0	0_0_0
18	April	IgG	S1	0.717195	0	0_0_0
18	April	IgG	S2	0.277118	0	0_0_0
18	April	IgG	N	0.293205	0	0_0_0
18	April	IgA	RBD	0.3623	0	0_0_0
18	April	IgA	S1	0.287666	0	0_0_0
18	April	IgA	S2	2.10308	0	0_0_0
18	April	IgA	N	0.294399	0	0_0_0
18	April	IgM	RBD	0.856379	0	0_0_0
18	April	IgM	S1	0.376865	0	0_0_0
18	April	IgM	S2	0.926044	0	0_0_0
18	April	IgM	N	1.42389	0	0_0_0
19	July	IgG	RBD	0.352183	0	0_0_0
19	July	IgG	S1	0.138303	0	0_0_0
19	July	IgG	S2	0.419129	0	0_0_0
19	July	IgG	N	0.39794	0	0_0_0
19	July	IgA	RBD	0.508155	0	0_0_0
19	July	IgA	S1	0.170696	0	0_0_0
19	July	IgA	S2	0.48245	0	0_0_0
19	July	IgA	N	0.474432	0	0_0_0
19	July	IgM	RBD	0.632937	0	0_0_0
19	July	IgM	S1	0.364699	0	0_0_0
19	July	IgM	S2	0.768132	0	0_0_0
19	July	IgM	N	1.17319	0	0_0_0
19	November	IgG	RBD	0.0579919	0	0_0_0
19	November	IgG	S1	-0.0321847	0	0_0_0
19	November	IgG	S2	0.257564	0	0_0_0
19	November	IgG	N	0.169142	0	0_0_0
19	November	IgA	RBD	0.296067	0	0_0_0
19	November	IgA	S1	0.0377886	0	0_0_0
19	November	IgA	S2	0.424733	0	0_0_0
19	November	IgA	N	0.352183	0	0_0_0
19	November	IgM	RBD	0.726505	0	0_0_0
19	November	IgM	S1	0	0	0_0_0
19	November	IgM	S2	0.858428	0	0_0_0
19	November	IgM	N	1.21037	0	0_0_0
19	April	IgG	RBD	0.0805196	0	0_0_0
19	April	IgG	S1	-0.0163904	0	0_0_0
19	April	IgG	S2	0.136838	0	0_0_0
19	April	IgG	N	0.124939	0	0_0_0
19	April	IgA	RBD	0.176091	0	0_0_0
19	April	IgA	S1	-0.0483047	0	0_0_0
19	April	IgA	S2	0.183644	0	0_0_0
19	April	IgA	N	0.295278	0	0_0_0
19	April	IgM	RBD	0.787192	0	0_0_0
19	April	IgM	S1	0.356379	0	0_0_0
19	April	IgM	S2	0.739211	0	0_0_0
19	April	IgM	N	1.21286	0	0_0_0
20	July	IgG	RBD	0.131279	0	0_0_0
20	July	IgG	S1	0.0917704	0	0_0_0
20	July	IgG	S2	0.337753	0	0_0_0
20	July	IgG	N	0.337753	0	0_0_0
20	July	IgA	RBD	0.864337	0	0_0_0
20	July	IgA	S1	0.637636	0	0_0_0
20	July	IgA	S2	0.878578	0	0_0_0
20	July	IgA	N	0.846609	0	0_0_0
20	July	IgM	RBD	0.139848	0	0_0_0
20	July	IgM	S1	-0.19402	0	0_0_0
20	July	IgM	S2	0.207566	0	0_0_0
20	July	IgM	N	0.324847	0	0_0_0
20	November	IgG	RBD	0.0413927	0	0_0_0
20	November	IgG	S1	0.0211893	0	0_0_0
20	November	IgG	S2	0.380211	0	0_0_0
20	November	IgG	N	0.332438	0	0_0_0
20	November	IgA	RBD	0.604637	0	0_0_0
20	November	IgA	S1	0.245982	0	0_0_0
20	November	IgA	S2	0.80972	0	0_0_0
20	November	IgA	N	0.726999	0	0_0_0
20	November	IgM	RBD	0.404163	0	0_0_0
20	November	IgM	S1	-0.189158	0	0_0_0
20	November	IgM	S2	0.539568	0	0_0_0
20	November	IgM	N	0.777404	0	0_0_0
20	April	IgG	RBD	-0.0177288	0	0_0_0
20	April	IgG	S1	-0.0362122	0	0_0_0
20	April	IgG	S2	0.274158	0	0_0_0
20	April	IgG	N	0.071882	0	0_0_0
20	April	IgA	RBD	0.535716	0	0_0_0
20	April	IgA	S1	0.286307	0	0_0_0
20	April	IgA	S2	0.441957	0	0_0_0
20	April	IgA	N	0.431364	0	0_0_0
20	April	IgM	RBD	0.414895	0	0_0_0
20	April	IgM	S1	-0.0575563	0	0_0_0
20	April	IgM	S2	0.404601	0	0_0_0
20	April	IgM	N	0.697135	0	0_0_0
21	July	IgG	RBD	0.183644	0	0_0_0
21	July	IgG	S1	0	0	0_0_0
21	July	IgG	S2	0.461609	0	0_0_0
21	July	IgG	N	0.271475	0	0_0_0
21	July	IgA	RBD	0.91733	0	0_0_0
21	July	IgA	S1	0.612784	0	0_0_0
21	July	IgA	S2	0.710399	0	0_0_0
21	July	IgA	N	0.840942	0	0_0_0
21	July	IgM	RBD	0.762299	0	0_0_0
21	July	IgM	S1	0.363956	0	0_0_0
21	July	IgM	S2	0.542732	0	0_0_0
21	July	IgM	N	0.802369	0	0_0_0
21	November	IgG	RBD	0.201645	0	0_0_0
21	November	IgG	S1	-0.0306688	0	0_0_0
21	November	IgG	S2	0.653213	0	0_0_0
21	November	IgG	N	0.338819	0	0_0_0
21	November	IgA	RBD	0.971087	0	0_0_0
21	November	IgA	S1	0.512449	0	0_0_0
21	November	IgA	S2	0.503306	0	0_0_0
21	November	IgA	N	0.84299	0	0_0_0
21	November	IgM	RBD	1.02867	0	0_0_0
21	November	IgM	S1	0.189507	0	0_0_0
21	November	IgM	S2	0.843636	0	0_0_0
21	November	IgM	N	1.05601	0	0_0_0
21	April	IgG	RBD	0.163857	0	0_0_0
21	April	IgG	S1	0.0347621	0	0_0_0
21	April	IgG	S2	0.327359	0	0_0_0
21	April	IgG	N	0.199572	0	0_0_0
21	April	IgA	RBD	0.700175	0	0_0_0
21	April	IgA	S1	0.30103	0	0_0_0
21	April	IgA	S2	0.346787	0	0_0_0
21	April	IgA	N	0.519244	0	0_0_0
21	April	IgM	RBD	0.953144	0	0_0_0
21	April	IgM	S1	0.415353	0	0_0_0
21	April	IgM	S2	0.647694	0	0_0_0
21	April	IgM	N	0.951492	0	0_0_0
22	July	IgG	RBD	0.0757207	0	0_0_0
22	July	IgG	S1	-0.0211893	0	0_0_0
22	July	IgG	S2	0.622263	0	0_0_0
22	July	IgG	N	0.245982	0	0_0_0
22	July	IgA	RBD	0.717566	0	0_0_0
22	July	IgA	S1	0.258278	0	0_0_0
22	July	IgA	S2	0.408664	0	0_0_0
22	July	IgA	N	0.520156	0	0_0_0
22	July	IgM	RBD	1.19756	0	0_0_0
22	July	IgM	S1	0.959995	0	0_0_0
22	July	IgM	S2	1.02202	0	0_0_0
22	July	IgM	N	1.27231	0	0_0_0
22	November	IgG	RBD	-0.00975984	0	0_0_0
22	November	IgG	S1	-0.0734289	0	0_0_0
22	November	IgG	S2	0.658541	0	0_0_0
22	November	IgG	N	0.249877	0	0_0_0
22	November	IgA	RBD	0.596308	0	0_0_0
22	November	IgA	S1	0.119186	0	0_0_0
22	November	IgA	S2	0.212608	0	0_0_0
22	November	IgA	N	0.33403	0	0_0_0
22	November	IgM	RBD	1.19332	0	0_0_0
22	November	IgM	S1	0.628389	0	0_0_0
22	November	IgM	S2	1.01971	0	0_0_0
22	November	IgM	N	1.31851	0	0_0_0
22	April	IgG	RBD	0.120574	0	0_0_0
22	April	IgG	S1	0.064458	0	0_0_0
22	April	IgG	S2	0.544068	0	0_0_0
22	April	IgG	N	0.318063	0	0_0_0
22	April	IgA	RBD	0.286504	0	0_0_0
22	April	IgA	S1	-0.0234811	0	0_0_0
22	April	IgA	S2	-0.0174907	0	0_0_0
22	April	IgA	N	0.265314	0	0_0_0
22	April	IgM	RBD	1.01284	0	0_0_0
22	April	IgM	S1	0.64836	0	0_0_0
22	April	IgM	S2	0.721536	0	0_0_0
22	April	IgM	N	1.19774	0	0_0_0
23	July	IgG	RBD	0.210853	0	0_0_0
23	July	IgG	S1	0.0746336	0	0_0_0
23	July	IgG	S2	0.413928	0	0_0_0
23	July	IgG	N	0.408664	0	0_0_0
23	July	IgA	RBD	0.826456	0	0_0_0
23	July	IgA	S1	0.479951	0	0_0_0
23	July	IgA	S2	0.573463	0	0_0_0
23	July	IgA	N	0.686882	0	0_0_0
23	July	IgM	RBD	1.43398	0	0_0_0
23	July	IgM	S1	0.803959	0	0_0_0
23	July	IgM	S2	1.24228	0	0_0_0
23	July	IgM	N	1.44398	0	0_0_0
23	November	IgG	RBD	-0.0102192	0	0_0_0
23	November	IgG	S1	-0.0314085	0	0_0_0
23	November	IgG	S2	0.403958	0	0_0_0
23	November	IgG	N	0.179445	0	0_0_0
23	November	IgA	RBD	0.621365	0	0_0_0
23	November	IgA	S1	0.248642	0	0_0_0
23	November	IgA	S2	0.642105	0	0_0_0
23	November	IgA	N	0.757948	0	0_0_0
23	November	IgM	RBD	1.40115	0	0_0_0
23	November	IgM	S1	0.640518	0	0_0_0
23	November	IgM	S2	1.26761	0	0_0_0
23	November	IgM	N	1.43845	0	0_0_0
23	April	IgG	RBD	0.0627908	0	0_0_0
23	April	IgG	S1	-0.0299632	0	0_0_0
23	April	IgG	S2	0.425969	0	0_0_0
23	April	IgG	N	1.47776	0	0_0_0
23	April	IgA	RBD	0.537308	0	0_0_0
23	April	IgA	S1	0.283057	0	0_0_0
23	April	IgA	S2	0.544068	0	0_0_0
23	April	IgA	N	0.783981	0	0_0_0
23	April	IgM	RBD	1.28785	0	0_0_0
23	April	IgM	S1	0.792875	0	0_0_0
23	April	IgM	S2	1.18694	0	0_0_0
23	April	IgM	N	1.35007	0	0_0_0
24	July	IgG	RBD	0.0253059	0	0_0_0
24	July	IgG	S1	-0.119186	0	0_0_0
24	July	IgG	S2	0.071882	0	0_0_0
24	July	IgG	N	0.120574	0	0_0_0
24	July	IgA	RBD	0.623249	0	0_0_0
24	July	IgA	S1	0.318063	0	0_0_0
24	July	IgA	S2	1.11461	0	0_0_0
24	July	IgA	N	0.857332	0	0_0_0
24	July	IgM	RBD	0.624641	0	0_0_0
24	July	IgM	S1	0.340645	0	0_0_0
24	July	IgM	S2	0.629249	0	0_0_0
24	July	IgM	N	0.906432	0	0_0_0
24	November	IgG	RBD	0.0774122	0	0_0_0
24	November	IgG	S1	-0.0564814	0	0_0_0
24	November	IgG	S2	0.244549	0	0_0_0
24	November	IgG	N	0.226065	0	0_0_0
24	November	IgA	RBD	0.491845	0	0_0_0
24	November	IgA	S1	0.139662	0	0_0_0
24	November	IgA	S2	1.16188	0	0_0_0
24	November	IgA	N	1.19561	0	0_0_0
24	November	IgM	RBD	0.560888	0	0_0_0
24	November	IgM	S1	-0.0161868	0	0_0_0
24	November	IgM	S2	0.629426	0	0_0_0
24	November	IgM	N	0.989999	0	0_0_0
24	April	IgG	RBD	0	0	0_0_0
24	April	IgG	S1	-0.0927541	0	0_0_0
24	April	IgG	S2	0.153228	0	0_0_0
24	April	IgG	N	0.09691	0	0_0_0
24	April	IgA	RBD	0.373988	0	0_0_0
24	April	IgA	S1	0.150644	0	0_0_0
24	April	IgA	S2	0.893721	0	0_0_0
24	April	IgA	N	0.842061	0	0_0_0
24	April	IgM	RBD	0.726388	0	0_0_0
24	April	IgM	S1	0.283606	0	0_0_0
24	April	IgM	S2	0.704787	0	0_0_0
24	April	IgM	N	1.09554	0	0_0_0
25	July	IgG	RBD	0.0829742	0	0_0_0
25	July	IgG	S1	-0.0234811	0	0_0_0
25	July	IgG	S2	0.198368	0	0_0_0
25	July	IgG	N	0.183644	0	0_0_0
25	July	IgA	RBD	0.349879	0	0_0_0
25	July	IgA	S1	0.0843209	0	0_0_0
25	July	IgA	S2	0.268845	0	0_0_0
25	July	IgA	N	0.544068	0	0_0_0
25	July	IgM	RBD	0.583846	0	0_0_0
25	July	IgM	S1	0.322957	0	0_0_0
25	July	IgM	S2	0.489858	0	0_0_0
25	July	IgM	N	0.597382	0	0_0_0
25	November	IgG	RBD	-0.0791812	0	0_0_0
25	November	IgG	S1	-0.0917704	0	0_0_0
25	November	IgG	S2	0.240074	0	0_0_0
25	November	IgG	N	0.0757207	0	0_0_0
25	November	IgA	RBD	0.416423	0	0_0_0
25	November	IgA	S1	-0.106455	0	0_0_0
25	November	IgA	S2	0.362548	0	0_0_0
25	November	IgA	N	0.7844	0	0_0_0
25	November	IgM	RBD	0.891037	0	0_0_0
25	November	IgM	S1	0.209632	0	0_0_0
25	November	IgM	S2	0.746941	0	0_0_0
25	November	IgM	N	0.925109	0	0_0_0
25	April	IgG	RBD	0	0	0_0_0
25	April	IgG	S1	-0.0555173	0	0_0_0
25	April	IgG	S2	0.181844	0	0_0_0
25	April	IgG	N	0.071882	0	0_0_0
25	April	IgA	RBD	0.315086	0	0_0_0
25	April	IgA	S1	0.0685764	0	0_0_0
25	April	IgA	S2	0.298163	0	0_0_0
25	April	IgA	N	0.604908	0	0_0_0
25	April	IgM	RBD	1.13225	0	0_0_0
25	April	IgM	S1	0.664141	0	0_0_0
25	April	IgM	S2	0.886853	0	0_0_0
25	April	IgM	N	1.08249	0	0_0_0
26	July	IgG	RBD	0.185046	0	0_0_0
26	July	IgG	S1	0.0859146	0	0_0_0
26	July	IgG	S2	0.511883	0	0_0_0
26	July	IgG	N	0.219126	0	0_0_0
26	July	IgA	RBD	0.906818	0	0_0_0
26	July	IgA	S1	0.58682	0	0_0_0
26	July	IgA	S2	0.768051	0	0_0_0
26	July	IgA	N	0.81176	0	0_0_0
26	July	IgM	RBD	0.979405	0	0_0_0
26	July	IgM	S1	0.716003	0	0_0_0
26	July	IgM	S2	0.859865	0	0_0_0
26	July	IgM	N	0.975553	0	0_0_0
26	November	IgG	RBD	-0.0917704	0	0_0_0
26	November	IgG	S1	-0.0917704	0	0_0_0
26	November	IgG	S2	0.425969	0	0_0_0
26	November	IgG	N	0.0202034	0	0_0_0
26	November	IgA	RBD	0.596597	0	0_0_0
26	November	IgA	S1	0.255273	0	0_0_0
26	November	IgA	S2	0.498311	0	0_0_0
26	November	IgA	N	0.591065	0	0_0_0
26	November	IgM	RBD	1.03787	0	0_0_0
26	November	IgM	S1	0.418669	0	0_0_0
26	November	IgM	S2	0.913225	0	0_0_0
26	November	IgM	N	1.13918	0	0_0_0
26	April	IgG	RBD	-0.0467434	0	0_0_0
26	April	IgG	S1	-0.0274382	0	0_0_0
26	April	IgG	S2	0.30103	0	0_0_0
26	April	IgG	N	0.0421977	0	0_0_0
26	April	IgA	RBD	0.311371	0	0_0_0
26	April	IgA	S1	0.114346	0	0_0_0
26	April	IgA	S2	0.137827	0	0_0_0
26	April	IgA	N	0.282319	0	0_0_0
26	April	IgM	RBD	1.04365	0	0_0_0
26	April	IgM	S1	0.641181	0	0_0_0
26	April	IgM	S2	0.763673	0	0_0_0
26	April	IgM	N	1.08125	0	0_0_0
27	July	IgG	RBD	0.156347	0	0_0_0
27	July	IgG	S1	0.0543577	0	0_0_0
27	July	IgG	S2	0.472269	0	0_0_0
27	July	IgG	N	0.414973	0	0_0_0
27	July	IgA	RBD	0.915256	0	0_0_0
27	July	IgA	S1	0.653213	0	0_0_0
27	July	IgA	S2	0.734945	0	0_0_0
27	July	IgA	N	0.857607	0	0_0_0
27	July	IgM	RBD	1.21181	0	0_0_0
27	July	IgM	S1	0.975385	0	0_0_0
27	July	IgM	S2	1.08796	0	0_0_0
27	July	IgM	N	1.24126	0	0_0_0
27	November	IgG	RBD	-0.0299632	0	0_0_0
27	November	IgG	S1	-0.09691	0	0_0_0
27	November	IgG	S2	0.403692	0	0_0_0
27	November	IgG	N	0.329059	0	0_0_0
27	November	IgA	RBD	1.12685	0	0_0_0
27	November	IgA	S1	0.512538	0	0_0_0
27	November	IgA	S2	0.810944	0	0_0_0
27	November	IgA	N	1.08201	0	0_0_0
27	November	IgM	RBD	0.572505	0	0_0_0
27	November	IgM	S1	0.00680371	0	0_0_0
27	November	IgM	S2	0.614453	0	0_0_0
27	November	IgM	N	1.12505	0	0_0_0
27	April	IgG	RBD	0.705864	0	0_0_0
27	April	IgG	S1	0.235528	0	0_0_0
27	April	IgG	S2	0.494155	0	0_0_0
27	April	IgG	N	0.604226	0	0_0_0
27	April	IgA	RBD	1.04405	0	0_0_0
27	April	IgA	S1	0.58865	0	0_0_0
27	April	IgA	S2	0.630455	0	0_0_0
27	April	IgA	N	0.789733	0	0_0_0
27	April	IgM	RBD	0.728651	0	0_0_0
27	April	IgM	S1	0.306294	0	0_0_0
27	April	IgM	S2	0.611879	0	0_0_0
27	April	IgM	N	0.938666	0	0_0_0
28	July	IgG	RBD	0.18631	0	0_0_0
28	July	IgG	S1	0.132626	0	0_0_0
28	July	IgG	S2	0.444937	0	0_0_0
28	July	IgG	N	0.422074	0	0_0_0
28	July	IgA	RBD	0.550031	0	0_0_0
28	July	IgA	S1	0.224642	0	0_0_0
28	July	IgA	S2	0.69897	0	0_0_0
28	July	IgA	N	0.529828	0	0_0_0
28	July	IgM	RBD	1.05648	0	0_0_0
28	July	IgM	S1	0.861169	0	0_0_0
28	July	IgM	S2	0.890856	0	0_0_0
28	July	IgM	N	1.05115	0	0_0_0
28	November	IgG	RBD	0.132626	0	0_0_0
28	November	IgG	S1	0.109144	0	0_0_0
28	November	IgG	S2	0.594235	0	0_0_0
28	November	IgG	N	0.39794	0	0_0_0
28	November	IgA	RBD	0.636095	0	0_0_0
28	November	IgA	S1	0.0184834	0	0_0_0
28	November	IgA	S2	0.923829	0	0_0_0
28	November	IgA	N	0.470781	0	0_0_0
28	November	IgM	RBD	1.03602	0	0_0_0
28	November	IgM	S1	0.469225	0	0_0_0
28	November	IgM	S2	1.02175	0	0_0_0
28	November	IgM	N	1.15812	0	0_0_0
28	April	IgG	RBD	0.0669468	0	0_0_0
28	April	IgG	S1	0	0	0_0_0
28	April	IgG	S2	0.282547	0	0_0_0
28	April	IgG	N	0.327359	0	0_0_0
28	April	IgA	RBD	0.438776	0	0_0_0
28	April	IgA	S1	0.0408363	0	0_0_0
28	April	IgA	S2	0.556982	0	0_0_0
28	April	IgA	N	0.2132	0	0_0_0
28	April	IgM	RBD	0.984595	0	0_0_0
28	April	IgM	S1	0.610208	0	0_0_0
28	April	IgM	S2	0.795353	0	0_0_0
28	April	IgM	N	0.843214	0	0_0_0
29	July	IgG	RBD	0.278754	0	0_0_0
29	July	IgG	S1	0.135663	0	0_0_0
29	July	IgG	S2	0.30103	0	0_0_0
29	July	IgG	N	0.335792	0	0_0_0
29	July	IgA	RBD	0.40654	0	0_0_0
29	July	IgA	S1	0.224015	0	0_0_0
29	July	IgA	S2	0.635986	0	0_0_0
29	July	IgA	N	0.454845	0	0_0_0
29	July	IgM	RBD	0.780244	0	0_0_0
29	July	IgM	S1	0.286632	0	0_0_0
29	July	IgM	S2	0.552968	0	0_0_0
29	July	IgM	N	0.817968	0	0_0_0
29	November	IgG	RBD	0.075251	0	0_0_0
29	November	IgG	S1	-0.0496878	0	0_0_0
29	November	IgG	S2	0.20265	0	0_0_0
29	November	IgG	N	0.172161	0	0_0_0
29	November	IgA	RBD	0.410174	0	0_0_0
29	November	IgA	S1	-0.0467434	0	0_0_0
29	November	IgA	S2	0.565076	0	0_0_0
29	November	IgA	N	0.33511	0	0_0_0
29	November	IgM	RBD	0.706884	0	0_0_0
29	November	IgM	S1	-0.0437285	0	0_0_0
29	November	IgM	S2	0.654873	0	0_0_0
29	November	IgM	N	1.06809	0	0_0_0
29	April	IgG	RBD	0.18234	0	0_0_0
29	April	IgG	S1	0.0362122	0	0_0_0
29	April	IgG	S2	0.143422	0	0_0_0
29	April	IgG	N	0.115393	0	0_0_0
29	April	IgA	RBD	0.150386	0	0_0_0
29	April	IgA	S1	0.0359126	0	0_0_0
29	April	IgA	S2	0.45668	0	0_0_0
29	April	IgA	N	0.265956	0	0_0_0
29	April	IgM	RBD	0.781416	0	0_0_0
29	April	IgM	S1	0.257846	0	0_0_0
29	April	IgM	S2	0.687378	0	0_0_0
29	April	IgM	N	1.12413	0	0_0_0
30	July	IgG	RBD	0.11304	0	0_0_0
30	July	IgG	S1	-0.0630517	0	0_0_0
30	July	IgG	S2	0.521703	0	0_0_0
30	July	IgG	N	0.741428	0	0_0_0
30	July	IgA	RBD	0.674611	0	0_0_0
30	July	IgA	S1	0.347773	0	0_0_0
30	July	IgA	S2	0.597097	0	0_0_0
30	July	IgA	N	0.61182	0	0_0_0
30	July	IgM	RBD	0.6114	0	0_0_0
30	July	IgM	S1	0.236698	0	0_0_0
30	July	IgM	S2	0.719859	0	0_0_0
30	July	IgM	N	0.810972	0	0_0_0
30	November	IgG	RBD	0.0991315	0	0_0_0
30	November	IgG	S1	0	0	0_0_0
30	November	IgG	S2	0.529509	0	0_0_0
30	November	IgG	N	1.15712	0	0_0_0
30	November	IgA	RBD	0.563566	0	0_0_0
30	November	IgA	S1	0.143907	0	0_0_0
30	November	IgA	S2	0.649752	0	0_0_0
30	November	IgA	N	0.737533	0	0_0_0
30	November	IgM	RBD	0.853872	0	0_0_0
30	November	IgM	S1	0.221849	0	0_0_0
30	November	IgM	S2	0.904381	0	0_0_0
30	November	IgM	N	1.09829	0	0_0_0
30	April	IgG	RBD	0.119975	0	0_0_0
30	April	IgG	S1	0.0467434	0	0_0_0
30	April	IgG	S2	0.356547	0	0_0_0
30	April	IgG	N	0.477121	0	0_0_0
30	April	IgA	RBD	0.533603	0	0_0_0
30	April	IgA	S1	0.221849	0	0_0_0
30	April	IgA	S2	0.801632	0	0_0_0
30	April	IgA	N	0.519244	0	0_0_0
30	April	IgM	RBD	0.843185	0	0_0_0
30	April	IgM	S1	0.29089	0	0_0_0
30	April	IgM	S2	0.78806	0	0_0_0
30	April	IgM	N	1.00991	0	0_0_0
31	July	IgG	RBD	0.30103	0	0_0_0
31	July	IgG	S1	0.111974	0	0_0_0
31	July	IgG	S2	0.696408	0	0_0_0
31	July	IgG	N	0.337753	0	0_0_0
31	July	IgA	RBD	0.356078	0	0_0_0
31	July	IgA	S1	0.147802	0	0_0_0
31	July	IgA	S2	0.545742	0	0_0_0
31	July	IgA	N	0.473191	0	0_0_0
31	July	IgM	RBD	0.453318	0	0_0_0
31	July	IgM	S1	0.0739801	0	0_0_0
31	July	IgM	S2	0.35739	0	0_0_0
31	July	IgM	N	0.738781	0	0_0_0
31	November	IgG	RBD	0.0222764	0	0_0_0
31	November	IgG	S1	-0.0483047	0	0_0_0
31	November	IgG	S2	0.687388	0	0_0_0
31	November	IgG	N	0.011281	0	0_0_0
31	November	IgA	RBD	0.0579919	0	0_0_0
31	November	IgA	S1	-0.131888	0	0_0_0
31	November	IgA	S2	0.279841	0	0_0_0
31	November	IgA	N	0.0669468	0	0_0_0
31	November	IgM	RBD	1.06184	0	0_0_0
31	November	IgM	S1	0.20984	0	0_0_0
31	November	IgM	S2	0.799027	0	0_0_0
31	November	IgM	N	1.20494	0	0_0_0
31	April	IgG	RBD	0.120822	0	0_0_0
31	April	IgG	S1	-0.0253059	0	0_0_0
31	April	IgG	S2	0.490568	0	0_0_0
31	April	IgG	N	0.061054	0	0_0_0
31	April	IgA	RBD	0.09691	0	0_0_0
31	April	IgA	S1	-0.0679002	0	0_0_0
31	April	IgA	S2	0.315086	0	0_0_0
31	April	IgA	N	0.09691	0	0_0_0
31	April	IgM	RBD	0.642854	0	0_0_0
31	April	IgM	S1	0.19118	0	0_0_0
31	April	IgM	S2	0.451135	0	0_0_0
31	April	IgM	N	0.994704	0	0_0_0
32	July	IgG	RBD	0.149762	0	0_0_0
32	July	IgG	S1	0	0	0_0_0
32	July	IgG	S2	0.441649	0	0_0_0
32	July	IgG	N	0.200915	0	0_0_0
32	July	IgA	RBD	0.628389	0	0_0_0
32	July	IgA	S1	0.339948	0	0_0_0
32	July	IgA	S2	0.653213	0	0_0_0
32	July	IgA	N	0.559308	0	0_0_0
32	July	IgM	RBD	1.22569	0	0_0_0
32	July	IgM	S1	1.04431	0	0_0_0
32	July	IgM	S2	1.12974	0	0_0_0
32	July	IgM	N	1.35039	0	0_0_0
32	November	IgG	RBD	-0.0829742	0	0_0_0
32	November	IgG	S1	-0.131279	0	0_0_0
32	November	IgG	S2	0.717453	0	0_0_0
32	November	IgG	N	0.0532455	0	0_0_0
32	November	IgA	RBD	0.513333	0	0_0_0
32	November	IgA	S1	0.206474	0	0_0_0
32	November	IgA	S2	0.768606	0	0_0_0
32	November	IgA	N	0.565129	0	0_0_0
32	November	IgM	RBD	0.901056	0	0_0_0
32	November	IgM	S1	0.316969	0	0_0_0
32	November	IgM	S2	1.01201	0	0_0_0
32	November	IgM	N	1.37682	0	0_0_0
32	April	IgG	RBD	-0.0413927	0	0_0_0
32	April	IgG	S1	-0.0413927	0	0_0_0
32	April	IgG	S2	0.386742	0	0_0_0
32	April	IgG	N	0.0377886	0	0_0_0
32	April	IgA	RBD	0.282007	0	0_0_0
32	April	IgA	S1	0.0299632	0	0_0_0
32	April	IgA	S2	0.325164	0	0_0_0
32	April	IgA	N	0.348027	0	0_0_0
32	April	IgM	RBD	0.968762	0	0_0_0
32	April	IgM	S1	0.614834	0	0_0_0
32	April	IgM	S2	0.882346	0	0_0_0
32	April	IgM	N	1.21748	0	0_0_0
33	July	IgG	RBD	0.09691	0	0_0_0
33	July	IgG	S1	-0.0222764	0	0_0_0
33	July	IgG	S2	0.290035	0	0_0_0
33	July	IgG	N	0.255273	0	0_0_0
33	July	IgA	RBD	0.630936	0	0_0_0
33	July	IgA	S1	0.168792	0	0_0_0
33	July	IgA	S2	0.625827	0	0_0_0
33	July	IgA	N	0.462398	0	0_0_0
33	July	IgM	RBD	1.05952	0	0_0_0
33	July	IgM	S1	0.90309	0	0_0_0
33	July	IgM	S2	1.04016	0	0_0_0
33	July	IgM	N	1.2037	0	0_0_0
33	November	IgG	RBD	-0.121734	0	0_0_0
33	November	IgG	S1	-0.121734	0	0_0_0
33	November	IgG	S2	0.310575	0	0_0_0
33	November	IgG	N	0.0457575	0	0_0_0
33	November	IgA	RBD	0.685244	0	0_0_0
33	November	IgA	S1	0.124939	0	0_0_0
33	November	IgA	S2	0.534308	0	0_0_0
33	November	IgA	N	0.338014	0	0_0_0
33	November	IgM	RBD	0.593765	0	0_0_0
33	November	IgM	S1	0.0791812	0	0_0_0
33	November	IgM	S2	0.659171	0	0_0_0
33	November	IgM	N	0.808375	0	0_0_0
33	April	IgG	RBD	-0.0334238	0	0_0_0
33	April	IgG	S1	-0.0889411	0	0_0_0
33	April	IgG	S2	0.165233	0	0_0_0
33	April	IgG	N	0.0805196	0	0_0_0
33	April	IgA	RBD	0.212089	0	0_0_0
33	April	IgA	S1	-0.0759761	0	0_0_0
33	April	IgA	S2	0.167062	0	0_0_0
33	April	IgA	N	0.140733	0	0_0_0
33	April	IgM	RBD	0.985029	0	0_0_0
33	April	IgM	S1	0.644756	0	0_0_0
33	April	IgM	S2	0.886631	0	0_0_0
33	April	IgM	N	1.08836	0	0_0_0
34	July	IgG	RBD	0.260913	0	0_0_0
34	July	IgG	S1	0.0705811	0	0_0_0
34	July	IgG	S2	1.11883	0	0_0_0
34	July	IgG	N	0.432309	0	0_0_0
34	July	IgA	RBD	0.375132	0	0_0_0
34	July	IgA	S1	0.0908074	0	0_0_0
34	July	IgA	S2	0.506411	0	0_0_0
34	July	IgA	N	0.370853	0	0_0_0
34	July	IgM	RBD	1.21409	0	0_0_0
34	July	IgM	S1	0.81766	0	0_0_0
34	July	IgM	S2	0.886491	0	0_0_0
34	July	IgM	N	1.12385	0	0_0_0
34	November	IgG	RBD	0.0424038	0	0_0_0
34	November	IgG	S1	0.0109954	0	0_0_0
34	November	IgG	S2	1.11821	0	0_0_0
34	November	IgG	N	0.107905	0	0_0_0
34	November	IgA	RBD	0.162727	0	0_0_0
34	November	IgA	S1	-0.111974	0	0_0_0
34	November	IgA	S2	0.544068	0	0_0_0
34	November	IgA	N	0.134699	0	0_0_0
34	November	IgM	RBD	1.22855	0	0_0_0
34	November	IgM	S1	0.619789	0	0_0_0
34	November	IgM	S2	1.04139	0	0_0_0
34	November	IgM	N	1.32981	0	0_0_0
34	April	IgG	RBD	0.178624	0	0_0_0
34	April	IgG	S1	-0.00768683	0	0_0_0
34	April	IgG	S2	1.43836	0	0_0_0
34	April	IgG	N	0.168404	0	0_0_0
34	April	IgA	RBD	0.178458	0	0_0_0
34	April	IgA	S1	-0.0371418	0	0_0_0
34	April	IgA	S2	0.506926	0	0_0_0
34	April	IgA	N	0.205896	0	0_0_0
34	April	IgM	RBD	0.965105	0	0_0_0
34	April	IgM	S1	0.571469	0	0_0_0
34	April	IgM	S2	0.730378	0	0_0_0
34	April	IgM	N	1.06512	0	0_0_0
35	July	IgG	RBD	0.0564814	0	0_0_0
35	July	IgG	S1	-0.0377886	0	0_0_0
35	July	IgG	S2	0.256611	0	0_0_0
35	July	IgG	N	0.263241	0	0_0_0
35	July	IgA	RBD	0.614294	0	0_0_0
35	July	IgA	S1	0.336746	0	0_0_0
35	July	IgA	S2	0.566522	0	0_0_0
35	July	IgA	N	0.69146	0	0_0_0
35	July	IgM	RBD	1.05363	0	0_0_0
35	July	IgM	S1	0.857332	0	0_0_0
35	July	IgM	S2	0.99249	0	0_0_0
35	July	IgM	N	1.13943	0	0_0_0
35	November	IgG	RBD	-0.154902	0	0_0_0
35	November	IgG	S1	-0.124939	0	0_0_0
35	November	IgG	S2	0.311754	0	0_0_0
35	November	IgG	N	0.0211893	0	0_0_0
35	November	IgA	RBD	0.420028	0	0_0_0
35	November	IgA	S1	0	0	0_0_0
35	November	IgA	S2	0.527574	0	0_0_0
35	November	IgA	N	0.787491	0	0_0_0
35	November	IgM	RBD	1.11348	0	0_0_0
35	November	IgM	S1	0.492916	0	0_0_0
35	November	IgM	S2	1.12403	0	0_0_0
35	November	IgM	N	1.23116	0	0_0_0
35	April	IgG	RBD	-0.0829742	0	0_0_0
35	April	IgG	S1	-0.0193052	0	0_0_0
35	April	IgG	S2	0.156786	0	0_0_0
35	April	IgG	N	0.0854302	0	0_0_0
35	April	IgA	RBD	0.274701	0	0_0_0
35	April	IgA	S1	-0.0263289	0	0_0_0
35	April	IgA	S2	0.281434	0	0_0_0
35	April	IgA	N	0.5216	0	0_0_0
35	April	IgM	RBD	1.16677	0	0_0_0
35	April	IgM	S1	0.764414	0	0_0_0
35	April	IgM	S2	0.935828	0	0_0_0
35	April	IgM	N	1.23907	0	0_0_0
36	July	IgG	RBD	0.313619	0	0_0_0
36	July	IgG	S1	0.131279	0	0_0_0
36	July	IgG	S2	0.40804	0	0_0_0
36	July	IgG	N	0.446245	0	0_0_0
36	July	IgA	RBD	0.499687	0	0_0_0
36	July	IgA	S1	0.198657	0	0_0_0
36	July	IgA	S2	0.465383	0	0_0_0
36	July	IgA	N	0.526339	0	0_0_0
36	July	IgM	RBD	0.148817	0	0_0_0
36	July	IgM	S1	-0.185637	0	0_0_0
36	July	IgM	S2	0.188093	0	0_0_0
36	July	IgM	N	0.421222	0	0_0_0
36	November	IgG	RBD	0.049218	0	0_0_0
36	November	IgG	S1	0.049218	0	0_0_0
36	November	IgG	S2	0.846337	0	0_0_0
36	November	IgG	N	0.38739	0	0_0_0
36	November	IgA	RBD	0.372093	0	0_0_0
36	November	IgA	S1	0.117639	0	0_0_0
36	November	IgA	S2	1.14058	0	0_0_0
36	November	IgA	N	0.675167	0	0_0_0
36	November	IgM	RBD	0.431894	0	0_0_0
36	November	IgM	S1	-0.193745	0	0_0_0
36	November	IgM	S2	0.657959	0	0_0_0
36	November	IgM	N	0.881692	0	0_0_0
36	April	IgG	RBD	0.0419645	0	0_0_0
36	April	IgG	S1	-0.106455	0	0_0_0
36	April	IgG	S2	0.495605	0	0_0_0
36	April	IgG	N	0.254573	0	0_0_0
36	April	IgA	RBD	0.223733	0	0_0_0
36	April	IgA	S1	-0.0447097	0	0_0_0
36	April	IgA	S2	0.266661	0	0_0_0
36	April	IgA	N	0.328468	0	0_0_0
36	April	IgM	RBD	0.30103	0	0_0_0
36	April	IgM	S1	-0.0579919	0	0_0_0
36	April	IgM	S2	0.288989	0	0_0_0
36	April	IgM	N	0.649426	0	0_0_0
37	July	IgG	RBD	0.169142	0	0_0_0
37	July	IgG	S1	-0.0434657	0	0_0_0
37	July	IgG	S2	0.591595	0	0_0_0
37	July	IgG	N	0.234083	0	0_0_0
37	July	IgA	RBD	0.385351	0	0_0_0
37	July	IgA	S1	0.163502	0	0_0_0
37	July	IgA	S2	0.472965	0	0_0_0
37	July	IgA	N	0.369746	0	0_0_0
37	July	IgM	RBD	0.52731	0	0_0_0
37	July	IgM	S1	0.190292	0	0_0_0
37	July	IgM	S2	0.426896	0	0_0_0
37	July	IgM	N	0.517275	0	0_0_0
37	November	IgG	RBD	0.237978	0	0_0_0
37	November	IgG	S1	0.0445821	0	0_0_0
37	November	IgG	S2	1.04458	0	0_0_0
37	November	IgG	N	0.20995	0	0_0_0
37	November	IgA	RBD	0.139662	0	0_0_0
37	November	IgA	S1	-0.161368	0	0_0_0
37	November	IgA	S2	0.2097	0	0_0_0
37	November	IgA	N	0.227798	0	0_0_0
37	November	IgM	RBD	0.826357	0	0_0_0
37	November	IgM	S1	0.162019	0	0_0_0
37	November	IgM	S2	0.773087	0	0_0_0
37	November	IgM	N	0.857857	0	0_0_0
37	April	IgG	RBD	0.0737862	0	0_0_0
37	April	IgG	S1	-0.0334238	0	0_0_0
37	April	IgG	S2	0.705357	0	0_0_0
37	April	IgG	N	0.124939	0	0_0_0
37	April	IgA	RBD	0.0621479	0	0_0_0
37	April	IgA	S1	-0.0725507	0	0_0_0
37	April	IgA	S2	0.141329	0	0_0_0
37	April	IgA	N	0.201327	0	0_0_0
37	April	IgM	RBD	0.69251	0	0_0_0
37	April	IgM	S1	0.240113	0	0_0_0
37	April	IgM	S2	0.461291	0	0_0_0
37	April	IgM	N	0.72196	0	0_0_0
38	July	IgG	RBD	0.363178	0	0_0_0
38	July	IgG	S1	0.208276	0	0_0_0
38	July	IgG	S2	0.923483	0	0_0_0
38	July	IgG	N	0.417536	0	0_0_0
38	July	IgA	RBD	0.360616	0	0_0_0
38	July	IgA	S1	0.216709	0	0_0_0
38	July	IgA	S2	0.582464	0	0_0_0
38	July	IgA	N	0.432309	0	0_0_0
38	July	IgM	RBD	0.41218	0	0_0_0
38	July	IgM	S1	0.148828	0	0_0_0
38	July	IgM	S2	0.290123	0	0_0_0
38	July	IgM	N	0.383929	0	0_0_0
38	November	IgG	RBD	-0.0523881	0	0_0_0
38	November	IgG	S1	-0.0306688	0	0_0_0
38	November	IgG	S2	0.639849	0	0_0_0
38	November	IgG	N	0.0555173	0	0_0_0
38	November	IgA	RBD	0.201645	0	0_0_0
38	November	IgA	S1	0	0	0_0_0
38	November	IgA	S2	0.653213	0	0_0_0
38	November	IgA	N	0.39794	0	0_0_0
38	November	IgM	RBD	0.991323	0	0_0_0
38	November	IgM	S1	0.589962	0	0_0_0
38	November	IgM	S2	0.889148	0	0_0_0
38	November	IgM	N	1.08628	0	0_0_0
38	April	IgG	RBD	0.01524	0	0_0_0
38	April	IgG	S1	-0.0321847	0	0_0_0
38	April	IgG	S2	0.567782	0	0_0_0
38	April	IgG	N	0.0843209	0	0_0_0
38	April	IgA	RBD	0.0243593	0	0_0_0
38	April	IgA	S1	-0.224642	0	0_0_0
38	April	IgA	S2	0.338993	0	0_0_0
38	April	IgA	N	0.122846	0	0_0_0
38	April	IgM	RBD	0.812388	0	0_0_0
38	April	IgM	S1	0.495668	0	0_0_0
38	April	IgM	S2	0.757587	0	0_0_0
38	April	IgM	N	0.905075	0	0_0_0
39	July	IgG	RBD	0.157608	0	0_0_0
39	July	IgG	S1	-0.0280287	0	0_0_0
39	July	IgG	S2	0.369911	0	0_0_0
39	July	IgG	N	0.486076	0	0_0_0
39	July	IgA	RBD	0.467361	0	0_0_0
39	July	IgA	S1	0.221849	0	0_0_0
39	July	IgA	S2	0.355388	0	0_0_0
39	July	IgA	N	0.539912	0	0_0_0
39	July	IgM	RBD	1.17345	0	0_0_0
39	July	IgM	S1	0.910915	0	0_0_0
39	July	IgM	S2	1.10597	0	0_0_0
39	July	IgM	N	1.32782	0	0_0_0
39	November	IgG	RBD	-0.0434657	0	0_0_0
39	November	IgG	S1	-0.0434657	0	0_0_0
39	November	IgG	S2	0.619789	0	0_0_0
39	November	IgG	N	0.463111	0	0_0_0
39	November	IgA	RBD	0.498841	0	0_0_0
39	November	IgA	S1	-0.0532455	0	0_0_0
39	November	IgA	S2	0.370356	0	0_0_0
39	November	IgA	N	0.647609	0	0_0_0
39	November	IgM	RBD	1.40741	0	0_0_0
39	November	IgM	S1	0.723104	0	0_0_0
39	November	IgM	S2	1.57059	0	0_0_0
39	November	IgM	N	1.47057	0	0_0_0
39	April	IgG	RBD	0.0901766	0	0_0_0
39	April	IgG	S1	-0.0170333	0	0_0_0
39	April	IgG	S2	1.3878	0	0_0_0
39	April	IgG	N	0.571798	0	0_0_0
39	April	IgA	RBD	0.854785	0	0_0_0
39	April	IgA	S1	0.396413	0	0_0_0
39	April	IgA	S2	0.708018	0	0_0_0
39	April	IgA	N	0.912511	0	0_0_0
39	April	IgM	RBD	1.14806	0	0_0_0
39	April	IgM	S1	0.69897	0	0_0_0
39	April	IgM	S2	1.07501	0	0_0_0
39	April	IgM	N	1.41878	0	0_0_0
40	July	IgG	RBD	0.39794	0	0_0_0
40	July	IgG	S1	0.167491	0	0_0_0
40	July	IgG	S2	0.629889	0	0_0_0
40	July	IgG	N	0.387599	0	0_0_0
40	July	IgA	RBD	0.383217	0	0_0_0
40	July	IgA	S1	0.144834	0	0_0_0
40	July	IgA	S2	0.615424	0	0_0_0
40	July	IgA	N	0.367977	0	0_0_0
40	July	IgM	RBD	0.842953	0	0_0_0
40	July	IgM	S1	0.632771	0	0_0_0
40	July	IgM	S2	0.794079	0	0_0_0
40	July	IgM	N	0.875061	0	0_0_0
40	November	IgG	RBD	0.167491	0	0_0_0
40	November	IgG	S1	0.0248236	0	0_0_0
40	November	IgG	S2	0.70405	0	0_0_0
40	November	IgG	N	0.274701	0	0_0_0
40	November	IgA	RBD	0.332438	0	0_0_0
40	November	IgA	S1	0.0314085	0	0_0_0
40	November	IgA	S2	0.658011	0	0_0_0
40	November	IgA	N	0.423246	0	0_0_0
40	November	IgM	RBD	0.809063	0	0_0_0
40	November	IgM	S1	0.196941	0	0_0_0
40	November	IgM	S2	0.744229	0	0_0_0
40	November	IgM	N	0.953847	0	0_0_0
40	April	IgG	RBD	0.0289637	0	0_0_0
40	April	IgG	S1	-0.0821868	0	0_0_0
40	April	IgG	S2	0.357146	0	0_0_0
40	April	IgG	N	0.123063	0	0_0_0
40	April	IgA	RBD	0.09691	0	0_0_0
40	April	IgA	S1	-0.19552	0	0_0_0
40	April	IgA	S2	0.314394	0	0_0_0
40	April	IgA	N	0.138303	0	0_0_0
40	April	IgM	RBD	0.9698	0	0_0_0
40	April	IgM	S1	0.616728	0	0_0_0
40	April	IgM	S2	0.779255	0	0_0_0
40	April	IgM	N	1.02135	0	0_0_0
41	July	IgG	RBD	0.441649	0	0_0_0
41	July	IgG	S1	0.200915	0	0_0_0
41	July	IgG	S2	1.42756	0	0_0_0
41	July	IgG	N	0.60206	0	0_0_0
41	July	IgA	RBD	0.483652	0	0_0_0
41	July	IgA	S1	0.30103	0	0_0_0
41	July	IgA	S2	0.797456	0	0_0_0
41	July	IgA	N	0.463757	0	0_0_0
41	July	IgM	RBD	1.01357	0	0_0_0
41	July	IgM	S1	0.834128	0	0_0_0
41	July	IgM	S2	1.08602	0	0_0_0
41	July	IgM	N	1.09052	0	0_0_0
41	November	IgG	RBD	-0.0222764	0	0_0_0
41	November	IgG	S1	-0.0705811	0	0_0_0
41	November	IgG	S2	0.873611	0	0_0_0
41	November	IgG	N	0.278754	0	0_0_0
41	November	IgA	RBD	0.272385	0	0_0_0
41	November	IgA	S1	0.0439055	0	0_0_0
41	November	IgA	S2	0.620158	0	0_0_0
41	November	IgA	N	0.37712	0	0_0_0
41	November	IgM	RBD	0.776465	0	0_0_0
41	November	IgM	S1	0.247345	0	0_0_0
41	November	IgM	S2	1.06143	0	0_0_0
41	November	IgM	N	1.19347	0	0_0_0
41	April	IgG	RBD	0.0791812	0	0_0_0
41	April	IgG	S1	-0.0757207	0	0_0_0
41	April	IgG	S2	0.431364	0	0_0_0
41	April	IgG	N	0.198657	0	0_0_0
41	April	IgA	RBD	0.548814	0	0_0_0
41	April	IgA	S1	0.157123	0	0_0_0
41	April	IgA	S2	0.516145	0	0_0_0
41	April	IgA	N	0.564271	0	0_0_0
41	April	IgM	RBD	0.837823	0	0_0_0
41	April	IgM	S1	0.421527	0	0_0_0
41	April	IgM	S2	0.737599	0	0_0_0
41	April	IgM	N	1.15541	0	0_0_0
42	July	IgG	RBD	0.162081	0	0_0_0
42	July	IgG	S1	-0.0917704	0	0_0_0
42	July	IgG	S2	0.228009	0	0_0_0
42	July	IgG	N	0.169142	0	0_0_0
42	July	IgA	RBD	0.690196	0	0_0_0
42	July	IgA	S1	0.176091	0	0_0_0
42	July	IgA	S2	0.585461	0	0_0_0
42	July	IgA	N	0.414973	0	0_0_0
42	July	IgM	RBD	1.41945	0	0_0_0
42	July	IgM	S1	0.987288	0	0_0_0
42	July	IgM	S2	1.04892	0	0_0_0
42	July	IgM	N	1.17498	0	0_0_0
42	November	IgG	RBD	0.0107239	0	0_0_0
42	November	IgG	S1	-0.09691	0	0_0_0
42	November	IgG	S2	0.138303	0	0_0_0
42	November	IgG	N	0.311754	0	0_0_0
42	November	IgA	RBD	0.535899	0	0_0_0
42	November	IgA	S1	0.234869	0	0_0_0
42	November	IgA	S2	0.661525	0	0_0_0
42	November	IgA	N	0.735182	0	0_0_0
42	November	IgM	RBD	1.15406	0	0_0_0
42	November	IgM	S1	0.594998	0	0_0_0
42	November	IgM	S2	1.02715	0	0_0_0
42	November	IgM	N	1.2494	0	0_0_0
42	April	IgG	RBD	0.0511525	0	0_0_0
42	April	IgG	S1	-0.0377886	0	0_0_0
42	April	IgG	S2	0.0511525	0	0_0_0
42	April	IgG	N	0.243038	0	0_0_0
42	April	IgA	RBD	0.595221	0	0_0_0
42	April	IgA	S1	0.320925	0	0_0_0
42	April	IgA	S2	0.713648	0	0_0_0
42	April	IgA	N	0.49485	0	0_0_0
42	April	IgM	RBD	1.24598	0	0_0_0
42	April	IgM	S1	0.820796	0	0_0_0
42	April	IgM	S2	0.983132	0	0_0_0
42	April	IgM	N	1.2974	0	0_0_0
43	July	IgG	RBD	0.176091	0	0_0_0
43	July	IgG	S1	0	0	0_0_0
43	July	IgG	S2	0.375664	0	0_0_0
43	July	IgG	N	0.243038	0	0_0_0
43	July	IgA	RBD	0.474528	0	0_0_0
43	July	IgA	S1	0.181231	0	0_0_0
43	July	IgA	S2	0.461327	0	0_0_0
43	July	IgA	N	0.464	0	0_0_0
43	July	IgM	RBD	1.0692	0	0_0_0
43	July	IgM	S1	0.784682	0	0_0_0
43	July	IgM	S2	0.978416	0	0_0_0
43	July	IgM	N	1.24678	0	0_0_0
43	November	IgG	RBD	0.104735	0	0_0_0
43	November	IgG	S1	0.0496878	0	0_0_0
43	November	IgG	S2	0.472712	0	0_0_0
43	November	IgG	N	0.180456	0	0_0_0
43	November	IgA	RBD	0.0871502	0	0_0_0
43	November	IgA	S1	-0.149762	0	0_0_0
43	November	IgA	S2	0.229027	0	0_0_0
43	November	IgA	N	0.151268	0	0_0_0
43	November	IgM	RBD	0.73202	0	0_0_0
43	November	IgM	S1	0.214721	0	0_0_0
43	November	IgM	S2	0.793855	0	0_0_0
43	November	IgM	N	1.07707	0	0_0_0
43	April	IgG	RBD	-0.0347621	0	0_0_0
43	April	IgG	S1	-0.0532455	0	0_0_0
43	April	IgG	S2	0.275223	0	0_0_0
43	April	IgG	N	-0.00843317	0	0_0_0
43	April	IgA	RBD	0.242052	0	0_0_0
43	April	IgA	S1	0.0135728	0	0_0_0
43	April	IgA	S2	0.283445	0	0_0_0
43	April	IgA	N	0.30103	0	0_0_0
43	April	IgM	RBD	0.747778	0	0_0_0
43	April	IgM	S1	0.36496	0	0_0_0
43	April	IgM	S2	0.786676	0	0_0_0
43	April	IgM	N	1.03314	0	0_0_0
44	July	IgG	RBD	0.132626	0	0_0_1
44	July	IgG	S1	0.09691	0	0_0_1
44	July	IgG	S2	0.653213	0	0_0_1
44	July	IgG	N	0.497325	0	0_0_1
44	July	IgA	RBD	0.605548	0	0_0_1
44	July	IgA	S1	0.411728	0	0_0_1
44	July	IgA	S2	0.557856	0	0_0_1
44	July	IgA	N	0.635743	0	0_0_1
44	July	IgM	RBD	1.15534	0	0_0_1
44	July	IgM	S1	0.908485	0	0_0_1
44	July	IgM	S2	1.04336	0	0_0_1
44	July	IgM	N	1.26126	0	0_0_1
44	November	IgG	RBD	0.0377886	0	0_0_1
44	November	IgG	S1	-0.0871502	0	0_0_1
44	November	IgG	S2	0.712573	0	0_0_1
44	November	IgG	N	0.725763	0	0_0_1
44	November	IgA	RBD	0.42064	0	0_0_1
44	November	IgA	S1	0.0861861	0	0_0_1
44	November	IgA	S2	0.404249	0	0_0_1
44	November	IgA	N	0.563307	0	0_0_1
44	November	IgM	RBD	0.849844	0	0_0_1
44	November	IgM	S1	0.261067	0	0_0_1
44	November	IgM	S2	0.821276	0	0_0_1
44	November	IgM	N	1.27649	0	0_0_1
44	April	IgG	RBD	2.14353	1	0_0_1
44	April	IgG	S1	1.94169	1	0_0_1
44	April	IgG	S2	2.0406	1	0_0_1
44	April	IgG	N	2.42124	1	0_0_1
44	April	IgA	RBD	1.36736	1	0_0_1
44	April	IgA	S1	1.24674	1	0_0_1
44	April	IgA	S2	1.30175	1	0_0_1
44	April	IgA	N	1.06321	1	0_0_1
44	April	IgM	RBD	1.25979	1	0_0_1
44	April	IgM	S1	0.862719	1	0_0_1
44	April	IgM	S2	1.54818	1	0_0_1
44	April	IgM	N	1.09159	1	0_0_1
45	July	IgG	RBD	0.166331	0	0_0_0
45	July	IgG	S1	0.0543577	0	0_0_0
45	July	IgG	S2	0.50515	0	0_0_0
45	July	IgG	N	0.31527	0	0_0_0
45	July	IgA	RBD	0.391207	0	0_0_0
45	July	IgA	S1	0.0901766	0	0_0_0
45	July	IgA	S2	0.61845	0	0_0_0
45	July	IgA	N	0.509306	0	0_0_0
45	July	IgM	RBD	1.05308	0	0_0_0
45	July	IgM	S1	0.816715	0	0_0_0
45	July	IgM	S2	0.995008	0	0_0_0
45	July	IgM	N	1.14834	0	0_0_0
45	November	IgG	RBD	0.290811	0	0_0_0
45	November	IgG	S1	0.0477728	0	0_0_0
45	November	IgG	S2	1.00801	0	0_0_0
45	November	IgG	N	0.407924	0	0_0_0
45	November	IgA	RBD	0.396006	0	0_0_0
45	November	IgA	S1	0.0457575	0	0_0_0
45	November	IgA	S2	0.974153	0	0_0_0
45	November	IgA	N	0.517049	0	0_0_0
45	November	IgM	RBD	0.618048	0	0_0_0
45	November	IgM	S1	0.0194625	0	0_0_0
45	November	IgM	S2	0.820639	0	0_0_0
45	November	IgM	N	0.854559	0	0_0_0
45	April	IgG	RBD	0.173451	0	0_0_0
45	April	IgG	S1	0.00782534	0	0_0_0
45	April	IgG	S2	0.524455	0	0_0_0
45	April	IgG	N	0.21388	0	0_0_0
45	April	IgA	RBD	0.180736	0	0_0_0
45	April	IgA	S1	-0.0289637	0	0_0_0
45	April	IgA	S2	0.690482	0	0_0_0
45	April	IgA	N	0.30103	0	0_0_0
45	April	IgM	RBD	0.894606	0	0_0_0
45	April	IgM	S1	0.442144	0	0_0_0
45	April	IgM	S2	0.876781	0	0_0_0
45	April	IgM	N	0.997147	0	0_0_0
46	July	IgG	RBD	0.187087	0	0_0_1
46	July	IgG	S1	0.116506	0	0_0_1
46	July	IgG	S2	0.548814	0	0_0_1
46	July	IgG	N	0.363178	0	0_0_1
46	July	IgA	RBD	0.615025	0	0_0_1
46	July	IgA	S1	0.3953	0	0_0_1
46	July	IgA	S2	0.639849	0	0_0_1
46	July	IgA	N	0.651748	0	0_0_1
46	July	IgM	RBD	1.29687	0	0_0_1
46	July	IgM	S1	1.09938	0	0_0_1
46	July	IgM	S2	1.11553	0	0_0_1
46	July	IgM	N	1.40856	0	0_0_1
46	November	IgG	RBD	0.306707	0	0_0_1
46	November	IgG	S1	0.0434657	0	0_0_1
46	November	IgG	S2	0.742436	0	0_0_1
46	November	IgG	N	0.15261	0	0_0_1
46	November	IgA	RBD	0.380211	0	0_0_1
46	November	IgA	S1	0.049218	0	0_0_1
46	November	IgA	S2	0.565848	0	0_0_1
46	November	IgA	N	0.477121	0	0_0_1
46	November	IgM	RBD	0.832068	0	0_0_1
46	November	IgM	S1	0.218843	0	0_0_1
46	November	IgM	S2	0.825404	0	0_0_1
46	November	IgM	N	1.19609	0	0_0_1
46	April	IgG	RBD	2.24619	1	0_0_1
46	April	IgG	S1	2.00388	1	0_0_1
46	April	IgG	S2	2.26089	1	0_0_1
46	April	IgG	N	1.91061	1	0_0_1
46	April	IgA	RBD	1.14326	1	0_0_1
46	April	IgA	S1	0.984882	1	0_0_1
46	April	IgA	S2	1.70261	1	0_0_1
46	April	IgA	N	0.369606	1	0_0_1
46	April	IgM	RBD	1.24359	1	0_0_1
46	April	IgM	S1	0.844549	1	0_0_1
46	April	IgM	S2	1.1524	1	0_0_1
46	April	IgM	N	1.14613	1	0_0_1
47	July	IgG	RBD	0.280827	0	0_0_0
47	July	IgG	S1	0.280827	0	0_0_0
47	July	IgG	S2	0.442907	0	0_0_0
47	July	IgG	N	0.389971	0	0_0_0
47	July	IgA	RBD	0.104735	0	0_0_0
47	July	IgA	S1	-0.0636691	0	0_0_0
47	July	IgA	S2	0.385931	0	0_0_0
47	July	IgA	N	0.270361	0	0_0_0
47	July	IgM	RBD	1.29085	0	0_0_0
47	July	IgM	S1	0.277389	0	0_0_0
47	July	IgM	S2	0.462497	0	0_0_0
47	July	IgM	N	0.763527	0	0_0_0
47	November	IgG	RBD	0.0813049	0	0_0_0
47	November	IgG	S1	0.0595857	0	0_0_0
47	November	IgG	S2	0.40302	0	0_0_0
47	November	IgG	N	0.184524	0	0_0_0
47	November	IgA	RBD	0.221849	0	0_0_0
47	November	IgA	S1	-0.124939	0	0_0_0
47	November	IgA	S2	0.511883	0	0_0_0
47	November	IgA	N	0.199572	0	0_0_0
47	November	IgM	RBD	1.30002	0	0_0_0
47	November	IgM	S1	0.310278	0	0_0_0
47	November	IgM	S2	0.625503	0	0_0_0
47	November	IgM	N	0.968235	0	0_0_0
47	April	IgG	RBD	0.0854302	0	0_0_0
47	April	IgG	S1	-0.0193052	0	0_0_0
47	April	IgG	S2	0.281725	0	0_0_0
47	April	IgG	N	0.108094	0	0_0_0
47	April	IgA	RBD	0.0910805	0	0_0_0
47	April	IgA	S1	-0.134699	0	0_0_0
47	April	IgA	S2	0.395035	0	0_0_0
47	April	IgA	N	0.213075	0	0_0_0
47	April	IgM	RBD	1.03254	0	0_0_0
47	April	IgM	S1	0.263453	0	0_0_0
47	April	IgM	S2	0.578192	0	0_0_0
47	April	IgM	N	1.04213	0	0_0_0
48	July	IgG	RBD	0.20036	0	0_0_1
48	July	IgG	S1	0.128667	0	0_0_1
48	July	IgG	S2	0.253605	0	0_0_1
48	July	IgG	N	0.28579	0	0_0_1
48	July	IgA	RBD	0.0791812	0	0_0_1
48	July	IgA	S1	-0.09691	0	0_0_1
48	July	IgA	S2	0.12296	0	0_0_1
48	July	IgA	N	0.151732	0	0_0_1
48	July	IgM	RBD	0.812479	0	0_0_1
48	July	IgM	S1	0.574407	0	0_0_1
48	July	IgM	S2	0.633337	0	0_0_1
48	July	IgM	N	0.813347	0	0_0_1
48	November	IgG	RBD	0.0669468	0	0_0_1
48	November	IgG	S1	0.0118992	0	0_0_1
48	November	IgG	S2	0.221849	0	0_0_1
48	November	IgG	N	0.124939	0	0_0_1
48	November	IgA	RBD	0.154902	0	0_0_1
48	November	IgA	S1	-0.146128	0	0_0_1
48	November	IgA	S2	0.176091	0	0_0_1
48	November	IgA	N	0.196295	0	0_0_1
48	November	IgM	RBD	0.201456	0	0_0_1
48	November	IgM	S1	-0.45009	0	0_0_1
48	November	IgM	S2	-0.0331051	0	0_0_1
48	November	IgM	N	0.27994	0	0_0_1
48	April	IgG	RBD	2.11849	1	0_0_1
48	April	IgG	S1	1.91273	1	0_0_1
48	April	IgG	S2	2.25419	1	0_0_1
48	April	IgG	N	2.34667	1	0_0_1
48	April	IgA	RBD	1.46886	1	0_0_1
48	April	IgA	S1	1.28074	1	0_0_1
48	April	IgA	S2	1.16804	1	0_0_1
48	April	IgA	N	0.348672	1	0_0_1
48	April	IgM	RBD	0.856139	1	0_0_1
48	April	IgM	S1	0.456437	1	0_0_1
48	April	IgM	S2	0.675096	1	0_0_1
48	April	IgM	N	0.847974	1	0_0_1
49	July	IgG	RBD	0.168404	0	0_0_0
49	July	IgG	S1	0.0636691	0	0_0_0
49	July	IgG	S2	0.277549	0	0_0_0
49	July	IgG	N	0.289448	0	0_0_0
49	July	IgA	RBD	0.48971	0	0_0_0
49	July	IgA	S1	0.167491	0	0_0_0
49	July	IgA	S2	0.547702	0	0_0_0
49	July	IgA	N	0.485554	0	0_0_0
49	July	IgM	RBD	1.10347	0	0_0_0
49	July	IgM	S1	0.480257	0	0_0_0
49	July	IgM	S2	0.680158	0	0_0_0
49	July	IgM	N	0.871903	0	0_0_0
49	November	IgG	RBD	0.103219	0	0_0_0
49	November	IgG	S1	-0.0330003	0	0_0_0
49	November	IgG	S2	0.487587	0	0_0_0
49	November	IgG	N	0.193396	0	0_0_0
49	November	IgA	RBD	0.332438	0	0_0_0
49	November	IgA	S1	0.0606978	0	0_0_0
49	November	IgA	S2	0.521792	0	0_0_0
49	November	IgA	N	0.337459	0	0_0_0
49	November	IgM	RBD	1.18537	0	0_0_0
49	November	IgM	S1	0.0122345	0	0_0_0
49	November	IgM	S2	0.637776	0	0_0_0
49	November	IgM	N	1.05618	0	0_0_0
49	April	IgG	RBD	0.0602959	0	0_0_0
49	April	IgG	S1	-0.00934003	0	0_0_0
49	April	IgG	S2	0.241716	0	0_0_0
49	April	IgG	N	0.0913301	0	0_0_0
49	April	IgA	RBD	0.108424	0	0_0_0
49	April	IgA	S1	-0.0198948	0	0_0_0
49	April	IgA	S2	0.16956	0	0_0_0
49	April	IgA	N	0.238383	0	0_0_0
49	April	IgM	RBD	1.08928	0	0_0_0
49	April	IgM	S1	0.448069	0	0_0_0
49	April	IgM	S2	0.753628	0	0_0_0
49	April	IgM	N	1.03953	0	0_0_0
50	July	IgG	RBD	0.10067	0	0_0_0
50	July	IgG	S1	-0.00954532	0	0_0_0
50	July	IgG	S2	0.31037	0	0_0_0
50	July	IgG	N	0.0696359	0	0_0_0
50	July	IgA	RBD	0.181844	0	0_0_0
50	July	IgA	S1	-0.119186	0	0_0_0
50	July	IgA	S2	0.225309	0	0_0_0
50	July	IgA	N	0.181844	0	0_0_0
50	July	IgM	RBD	1.09218	0	0_0_0
50	July	IgM	S1	0.675886	0	0_0_0
50	July	IgM	S2	0.835504	0	0_0_0
50	July	IgM	N	0.911941	0	0_0_0
50	November	IgG	RBD	0	0	0_0_0
50	November	IgG	S1	-0.142668	0	0_0_0
50	November	IgG	S2	0.502427	0	0_0_0
50	November	IgG	N	0.10721	0	0_0_0
50	November	IgA	RBD	0.0511525	0	0_0_0
50	November	IgA	S1	-0.101458	0	0_0_0
50	November	IgA	S2	0.124939	0	0_0_0
50	November	IgA	N	0.151268	0	0_0_0
50	November	IgM	RBD	1.0299	0	0_0_0
50	November	IgM	S1	0.433393	0	0_0_0
50	November	IgM	S2	1.03176	0	0_0_0
50	November	IgM	N	1.17174	0	0_0_0
50	April	IgG	RBD	0.0486919	0	0_0_0
50	April	IgG	S1	-0.0896108	0	0_0_0
50	April	IgG	S2	0.286053	0	0_0_0
50	April	IgG	N	0.0983797	0	0_0_0
50	April	IgA	RBD	0	0	0_0_0
50	April	IgA	S1	-0.12996	0	0_0_0
50	April	IgA	S2	0.0359126	0	0_0_0
50	April	IgA	N	0.218843	0	0_0_0
50	April	IgM	RBD	1.11832	0	0_0_0
50	April	IgM	S1	0.696945	0	0_0_0
50	April	IgM	S2	0.926039	0	0_0_0
50	April	IgM	N	1.14709	0	0_0_0
51	July	IgG	RBD	0.169142	0	0_0_0
51	July	IgG	S1	-0.118099	0	0_0_0
51	July	IgG	S2	0.376751	0	0_0_0
51	July	IgG	N	0.124939	0	0_0_0
51	July	IgA	RBD	0.334454	0	0_0_0
51	July	IgA	S1	-0.0362122	0	0_0_0
51	July	IgA	S2	0.390935	0	0_0_0
51	July	IgA	N	0.176091	0	0_0_0
51	July	IgM	RBD	0.935275	0	0_0_0
51	July	IgM	S1	0.500163	0	0_0_0
51	July	IgM	S2	0.859185	0	0_0_0
51	July	IgM	N	0.903612	0	0_0_0
51	November	IgG	RBD	0	0	0_0_0
51	November	IgG	S1	-0.0338583	0	0_0_0
51	November	IgG	S2	0.278754	0	0_0_0
51	November	IgG	N	0.09691	0	0_0_0
51	November	IgA	RBD	0.16481	0	0_0_0
51	November	IgA	S1	0	0	0_0_0
51	November	IgA	S2	0.306562	0	0_0_0
51	November	IgA	N	0.31742	0	0_0_0
51	November	IgM	RBD	1.2966	0	0_0_0
51	November	IgM	S1	0.720159	0	0_0_0
51	November	IgM	S2	1.18637	0	0_0_0
51	November	IgM	N	1.31898	0	0_0_0
51	April	IgG	RBD	0.148939	0	0_0_0
51	April	IgG	S1	0.0889411	0	0_0_0
51	April	IgG	S2	0.259637	0	0_0_0
51	April	IgG	N	0.329675	0	0_0_0
51	April	IgA	RBD	0.102305	0	0_0_0
51	April	IgA	S1	-0.0901766	0	0_0_0
51	April	IgA	S2	0.28018	0	0_0_0
51	April	IgA	N	0.258278	0	0_0_0
51	April	IgM	RBD	0.660625	0	0_0_0
51	April	IgM	S1	0.31011	0	0_0_0
51	April	IgM	S2	0.715474	0	0_0_0
51	April	IgM	N	0.815727	0	0_0_0
52	July	IgG	RBD	0.124939	0	0_0_0
52	July	IgG	S1	-0.0211893	0	0_0_0
52	July	IgG	S2	0.257564	0	0_0_0
52	July	IgG	N	0.0757207	0	0_0_0
52	July	IgA	RBD	0.778151	0	0_0_0
52	July	IgA	S1	0.345234	0	0_0_0
52	July	IgA	S2	0.552842	0	0_0_0
52	July	IgA	N	0.492361	0	0_0_0
52	July	IgM	RBD	1.08001	0	0_0_0
52	July	IgM	S1	0.679574	0	0_0_0
52	July	IgM	S2	0.861884	0	0_0_0
52	July	IgM	N	0.923804	0	0_0_0
52	November	IgG	RBD	0.0861861	0	0_0_0
52	November	IgG	S1	-0.0813049	0	0_0_0
52	November	IgG	S2	0.50779	0	0_0_0
52	November	IgG	N	0.158068	0	0_0_0
52	November	IgA	RBD	0.533795	0	0_0_0
52	November	IgA	S1	0.194136	0	0_0_0
52	November	IgA	S2	0.536099	0	0_0_0
52	November	IgA	N	0.600081	0	0_0_0
52	November	IgM	RBD	1.18266	0	0_0_0
52	November	IgM	S1	0.614294	0	0_0_0
52	November	IgM	S2	1.06659	0	0_0_0
52	November	IgM	N	1.34044	0	0_0_0
52	April	IgG	RBD	0.104735	0	0_0_0
52	April	IgG	S1	0.0377886	0	0_0_0
52	April	IgG	S2	0.280827	0	0_0_0
52	April	IgG	N	0.0889411	0	0_0_0
52	April	IgA	RBD	0.446886	0	0_0_0
52	April	IgA	S1	0.107448	0	0_0_0
52	April	IgA	S2	0.33403	0	0_0_0
52	April	IgA	N	0.210267	0	0_0_0
52	April	IgM	RBD	1.07201	0	0_0_0
52	April	IgM	S1	0.671768	0	0_0_0
52	April	IgM	S2	0.883256	0	0_0_0
52	April	IgM	N	1.17557	0	0_0_0
53	July	IgG	RBD	-0.0445821	0	0_0_0
53	July	IgG	S1	-0.0330003	0	0_0_0
53	July	IgG	S2	0.0861861	0	0_0_0
53	July	IgG	N	0.20676	0	0_0_0
53	July	IgA	RBD	0.269996	0	0_0_0
53	July	IgA	S1	0.0939045	0	0_0_0
53	July	IgA	S2	0.571026	0	0_0_0
53	July	IgA	N	0.451416	0	0_0_0
53	July	IgM	RBD	0.724169	0	0_0_0
53	July	IgM	S1	0.535935	0	0_0_0
53	July	IgM	S2	0.687541	0	0_0_0
53	July	IgM	N	0.845098	0	0_0_0
53	November	IgG	RBD	-0.101458	0	0_0_0
53	November	IgG	S1	-0.137173	0	0_0_0
53	November	IgG	S2	0.232573	0	0_0_0
53	November	IgG	N	0.151268	0	0_0_0
53	November	IgA	RBD	0.240074	0	0_0_0
53	November	IgA	S1	0.0579919	0	0_0_0
53	November	IgA	S2	0.774691	0	0_0_0
53	November	IgA	N	0.367977	0	0_0_0
53	November	IgM	RBD	1.15138	0	0_0_0
53	November	IgM	S1	0.386708	0	0_0_0
53	November	IgM	S2	0.983521	0	0_0_0
53	November	IgM	N	1.20757	0	0_0_0
53	April	IgG	RBD	0.0347621	0	0_0_0
53	April	IgG	S1	0.0177288	0	0_0_0
53	April	IgG	S2	0.199572	0	0_0_0
53	April	IgG	N	0.138303	0	0_0_0
53	April	IgA	RBD	0.173	0	0_0_0
53	April	IgA	S1	0.0602959	0	0_0_0
53	April	IgA	S2	0.565948	0	0_0_0
53	April	IgA	N	0.403449	0	0_0_0
53	April	IgM	RBD	0.942096	0	0_0_0
53	April	IgM	S1	0.506879	0	0_0_0
53	April	IgM	S2	0.79477	0	0_0_0
53	April	IgM	N	1.14657	0	0_0_0
54	July	IgG	RBD	0.132626	0	0_0_0
54	July	IgG	S1	0.0579919	0	0_0_0
54	July	IgG	S2	0.251812	0	0_0_0
54	July	IgG	N	0.22494	0	0_0_0
54	July	IgA	RBD	0.446583	0	0_0_0
54	July	IgA	S1	0.271928	0	0_0_0
54	July	IgA	S2	0.487714	0	0_0_0
54	July	IgA	N	0.537119	0	0_0_0
54	July	IgM	RBD	1.06974	0	0_0_0
54	July	IgM	S1	0.869421	0	0_0_0
54	July	IgM	S2	0.983583	0	0_0_0
54	July	IgM	N	1.07684	0	0_0_0
54	November	IgG	RBD	-0.0669468	0	0_0_0
54	November	IgG	S1	-0.0917704	0	0_0_0
54	November	IgG	S2	0.268845	0	0_0_0
54	November	IgG	N	0.109144	0	0_0_0
54	November	IgA	RBD	0.468849	0	0_0_0
54	November	IgA	S1	0.0465761	0	0_0_0
54	November	IgA	S2	0.618147	0	0_0_0
54	November	IgA	N	0.56798	0	0_0_0
54	November	IgM	RBD	1.02165	0	0_0_0
54	November	IgM	S1	0.572097	0	0_0_0
54	November	IgM	S2	0.999517	0	0_0_0
54	November	IgM	N	1.13354	0	0_0_0
54	April	IgG	RBD	0	0	0_0_0
54	April	IgG	S1	-0.0757207	0	0_0_0
54	April	IgG	S2	0.10721	0	0_0_0
54	April	IgG	N	0.049218	0	0_0_0
54	April	IgA	RBD	0.296482	0	0_0_0
54	April	IgA	S1	0.0263289	0	0_0_0
54	April	IgA	S2	0.643041	0	0_0_0
54	April	IgA	N	0.371837	0	0_0_0
54	April	IgM	RBD	1.006	0	0_0_0
54	April	IgM	S1	0.708679	0	0_0_0
54	April	IgM	S2	1.03552	0	0_0_0
54	April	IgM	N	1.06413	0	0_0_0
55	July	IgG	RBD	0.235528	0	0_0_0
55	July	IgG	S1	0.133539	0	0_0_0
55	July	IgG	S2	0.421604	0	0_0_0
55	July	IgG	N	0.283301	0	0_0_0
55	July	IgA	RBD	0.503135	0	0_0_0
55	July	IgA	S1	0.316824	0	0_0_0
55	July	IgA	S2	0.44945	0	0_0_0
55	July	IgA	N	0.625541	0	0_0_0
55	July	IgM	RBD	1.38124	0	0_0_0
55	July	IgM	S1	1.18833	0	0_0_0
55	July	IgM	S2	1.17774	0	0_0_0
55	July	IgM	N	1.38586	0	0_0_0
55	November	IgG	RBD	-0.0413927	0	0_0_0
55	November	IgG	S1	-0.138303	0	0_0_0
55	November	IgG	S2	0.538391	0	0_0_0
55	November	IgG	N	0.119975	0	0_0_0
55	November	IgA	RBD	0.359736	0	0_0_0
55	November	IgA	S1	0.101458	0	0_0_0
55	November	IgA	S2	0.45364	0	0_0_0
55	November	IgA	N	0.445522	0	0_0_0
55	November	IgM	RBD	1.17008	0	0_0_0
55	November	IgM	S1	0.577236	0	0_0_0
55	November	IgM	S2	1.12957	0	0_0_0
55	November	IgM	N	1.38648	0	0_0_0
55	April	IgG	RBD	0.0398715	0	0_0_0
55	April	IgG	S1	-0.0347621	0	0_0_0
55	April	IgG	S2	0.373902	0	0_0_0
55	April	IgG	N	0.153228	0	0_0_0
55	April	IgA	RBD	0.273878	0	0_0_0
55	April	IgA	S1	0.0377886	0	0_0_0
55	April	IgA	S2	0.273878	0	0_0_0
55	April	IgA	N	0.82686	0	0_0_0
55	April	IgM	RBD	1.09838	0	0_0_0
55	April	IgM	S1	0.668481	0	0_0_0
55	April	IgM	S2	0.873587	0	0_0_0
55	April	IgM	N	1.21525	0	0_0_0
56	July	IgG	RBD	0.154902	0	0_0_0
56	July	IgG	S1	0.0579919	0	0_0_0
56	July	IgG	S2	0.345234	0	0_0_0
56	July	IgG	N	0.359022	0	0_0_0
56	July	IgA	RBD	0.815614	0	0_0_0
56	July	IgA	S1	0.440398	0	0_0_0
56	July	IgA	S2	0.593166	0	0_0_0
56	July	IgA	N	0.758134	0	0_0_0
56	July	IgM	RBD	1.0224	0	0_0_0
56	July	IgM	S1	0.782388	0	0_0_0
56	July	IgM	S2	0.880141	0	0_0_0
56	July	IgM	N	1.16531	0	0_0_0
56	November	IgG	RBD	0.129634	0	0_0_0
56	November	IgG	S1	-0.049974	0	0_0_0
56	November	IgG	S2	0.240332	0	0_0_0
56	November	IgG	N	0.345842	0	0_0_0
56	November	IgA	RBD	0.507856	0	0_0_0
56	November	IgA	S1	0.158362	0	0_0_0
56	November	IgA	S2	0.591065	0	0_0_0
[truncated: 68,813 more rows]

## Sheet: 1D
ID	uniqueID	time	Ig	ag	MFI	Serostatus	cohort	group.plot
1	1	July	IgG	RBD	0.260913	negative	Ciao	Ciao_negative
1	1	July	IgG	S1	0.0705811	negative	Ciao	Ciao_negative
1	1	July	IgG	S2	0.180328	negative	Ciao	Ciao_negative
1	1	July	IgG	N	0.0651182	negative	Ciao	Ciao_negative
1	1	July	IgA	RBD	0.446349	negative	Ciao	Ciao_negative
1	1	July	IgA	S1	0.111105	negative	Ciao	Ciao_negative
1	1	July	IgA	S2	0.333063	negative	Ciao	Ciao_negative
1	1	July	IgA	N	0.279274	negative	Ciao	Ciao_negative
1	1	July	IgM	RBD	0.580291	negative	Ciao	Ciao_negative
1	1	July	IgM	S1	0.459392	negative	Ciao	Ciao_negative
1	1	July	IgM	S2	0.401401	negative	Ciao	Ciao_negative
1	1	July	IgM	N	0.368803	negative	Ciao	Ciao_negative
1	1	November	IgG	RBD	0.166948	negative	Ciao	Ciao_negative
1	1	November	IgG	S1	0.0511525	negative	Ciao	Ciao_negative
1	1	November	IgG	S2	0.0746336	negative	Ciao	Ciao_negative
1	1	November	IgG	N	0.0263289	negative	Ciao	Ciao_negative
1	1	November	IgA	RBD	0.290233	negative	Ciao	Ciao_negative
1	1	November	IgA	S1	0.0119516	negative	Ciao	Ciao_negative
1	1	November	IgA	S2	0.0762632	negative	Ciao	Ciao_negative
1	1	November	IgA	N	0.199368	negative	Ciao	Ciao_negative
1	1	November	IgM	RBD	0.785838	negative	Ciao	Ciao_negative
1	1	November	IgM	S1	0.507888	negative	Ciao	Ciao_negative
1	1	November	IgM	S2	0.656646	negative	Ciao	Ciao_negative
1	1	November	IgM	N	0.724081	negative	Ciao	Ciao_negative
2	2	July	IgG	RBD	0.0617456	negative	Ciao	Ciao_negative
2	2	July	IgG	S1	-0.0184834	negative	Ciao	Ciao_negative
2	2	July	IgG	S2	0.0511525	negative	Ciao	Ciao_negative
2	2	July	IgG	N	0.138303	negative	Ciao	Ciao_negative
2	2	July	IgA	RBD	-0.158392	negative	Ciao	Ciao_negative
2	2	July	IgA	S1	-0.249632	negative	Ciao	Ciao_negative
2	2	July	IgA	S2	-0.273878	negative	Ciao	Ciao_negative
2	2	July	IgA	N	0.0137883	negative	Ciao	Ciao_negative
2	2	July	IgM	RBD	0.917092	negative	Ciao	Ciao_negative
2	2	July	IgM	S1	0.815178	negative	Ciao	Ciao_negative
2	2	July	IgM	S2	0.619114	negative	Ciao	Ciao_negative
2	2	July	IgM	N	0.458454	negative	Ciao	Ciao_negative
2	2	November	IgG	RBD	-0.0681158	negative	Ciao	Ciao_negative
2	2	November	IgG	S1	-0.190332	negative	Ciao	Ciao_negative
2	2	November	IgG	S2	-0.190332	negative	Ciao	Ciao_negative
2	2	November	IgG	N	-0.0934217	negative	Ciao	Ciao_negative
2	2	November	IgA	RBD	-0.183056	negative	Ciao	Ciao_negative
2	2	November	IgA	S1	-0.729639	negative	Ciao	Ciao_negative
2	2	November	IgA	S2	-0.322614	negative	Ciao	Ciao_negative
2	2	November	IgA	N	-0.322614	negative	Ciao	Ciao_negative
2	2	November	IgM	RBD	0.648934	negative	Ciao	Ciao_negative
2	2	November	IgM	S1	0.147494	negative	Ciao	Ciao_negative
2	2	November	IgM	S2	0.442226	negative	Ciao	Ciao_negative
2	2	November	IgM	N	0.646418	negative	Ciao	Ciao_negative
3	3	July	IgG	RBD	0.0494854	negative	Ciao	Ciao_negative
3	3	July	IgG	S1	-0.0350742	negative	Ciao	Ciao_negative
3	3	July	IgG	S2	0.0785568	negative	Ciao	Ciao_negative
3	3	July	IgG	N	0.011089	negative	Ciao	Ciao_negative
3	3	July	IgA	RBD	-0.169297	negative	Ciao	Ciao_negative
3	3	July	IgA	S1	-0.0745176	negative	Ciao	Ciao_negative
3	3	July	IgA	S2	-0.124088	negative	Ciao	Ciao_negative
3	3	July	IgA	N	-0.171359	negative	Ciao	Ciao_negative
3	3	July	IgM	RBD	0.686069	negative	Ciao	Ciao_negative
3	3	July	IgM	S1	0.525519	negative	Ciao	Ciao_negative
3	3	July	IgM	S2	0.504487	negative	Ciao	Ciao_negative
3	3	July	IgM	N	0.580341	negative	Ciao	Ciao_negative
3	3	November	IgG	RBD	-0.0989253	negative	Ciao	Ciao_negative
3	3	November	IgG	S1	-0.130334	negative	Ciao	Ciao_negative
3	3	November	IgG	S2	-0.109144	negative	Ciao	Ciao_negative
3	3	November	IgG	N	-0.0511525	negative	Ciao	Ciao_negative
3	3	November	IgA	RBD	0.320774	negative	Ciao	Ciao_negative
3	3	November	IgA	S1	-0.149169	negative	Ciao	Ciao_negative
3	3	November	IgA	S2	-0.248757	negative	Ciao	Ciao_negative
3	3	November	IgA	N	0.12996	negative	Ciao	Ciao_negative
3	3	November	IgM	RBD	1.00526	negative	Ciao	Ciao_negative
3	3	November	IgM	S1	0.62148	negative	Ciao	Ciao_negative
3	3	November	IgM	S2	0.742284	negative	Ciao	Ciao_negative
3	3	November	IgM	N	0.987644	negative	Ciao	Ciao_negative
4	4	July	IgG	RBD	-0.0825349	negative	Ciao	Ciao_negative
4	4	July	IgG	S1	-0.159701	negative	Ciao	Ciao_negative
4	4	July	IgG	S2	-0.0170333	negative	Ciao	Ciao_negative
4	4	July	IgG	N	0.141329	negative	Ciao	Ciao_negative
4	4	July	IgA	RBD	-0.0604525	negative	Ciao	Ciao_negative
4	4	July	IgA	S1	-0.225407	negative	Ciao	Ciao_negative
4	4	July	IgA	S2	0.497622	negative	Ciao	Ciao_negative
4	4	July	IgA	N	0.250337	negative	Ciao	Ciao_negative
4	4	July	IgM	RBD	0.826075	negative	Ciao	Ciao_negative
4	4	July	IgM	S1	0.5923	negative	Ciao	Ciao_negative
4	4	July	IgM	S2	0.531479	negative	Ciao	Ciao_negative
4	4	July	IgM	N	0.708515	negative	Ciao	Ciao_negative
4	4	November	IgG	RBD	-0.0684574	negative	Ciao	Ciao_negative
4	4	November	IgG	S1	-0.0791812	negative	Ciao	Ciao_negative
4	4	November	IgG	S2	-0.18988	negative	Ciao	Ciao_negative
4	4	November	IgG	N	-0.0579919	negative	Ciao	Ciao_negative
4	4	November	IgA	RBD	0.0656387	negative	Ciao	Ciao_negative
4	4	November	IgA	S1	-0.310271	negative	Ciao	Ciao_negative
4	4	November	IgA	S2	0.27025	negative	Ciao	Ciao_negative
4	4	November	IgA	N	0.14285	negative	Ciao	Ciao_negative
4	4	November	IgM	RBD	0.940879	negative	Ciao	Ciao_negative
4	4	November	IgM	S1	0.61182	negative	Ciao	Ciao_negative
4	4	November	IgM	S2	0.764787	negative	Ciao	Ciao_negative
4	4	November	IgM	N	0.935568	negative	Ciao	Ciao_negative
5	5	July	IgG	RBD	0.0208501	negative	Ciao	Ciao_negative
5	5	July	IgG	S1	0.0597682	negative	Ciao	Ciao_negative
5	5	July	IgG	S2	0.205896	negative	Ciao	Ciao_negative
5	5	July	IgG	N	0.00706185	negative	Ciao	Ciao_negative
5	5	July	IgA	RBD	0.384346	negative	Ciao	Ciao_negative
5	5	July	IgA	S1	0.245095	negative	Ciao	Ciao_negative
5	5	July	IgA	S2	0.407542	negative	Ciao	Ciao_negative
5	5	July	IgA	N	0.323405	negative	Ciao	Ciao_negative
5	5	July	IgM	RBD	0.76024	negative	Ciao	Ciao_negative
5	5	July	IgM	S1	0.557033	negative	Ciao	Ciao_negative
5	5	July	IgM	S2	0.621365	negative	Ciao	Ciao_negative
5	5	July	IgM	N	0.555204	negative	Ciao	Ciao_negative
5	5	November	IgG	RBD	0.158362	negative	Ciao	Ciao_negative
5	5	November	IgG	S1	-0.0861861	negative	Ciao	Ciao_negative
5	5	November	IgG	S2	0.049218	negative	Ciao	Ciao_negative
5	5	November	IgG	N	0.0934217	negative	Ciao	Ciao_negative
5	5	November	IgA	RBD	0.928746	negative	Ciao	Ciao_negative
5	5	November	IgA	S1	0.381637	negative	Ciao	Ciao_negative
5	5	November	IgA	S2	0.603486	negative	Ciao	Ciao_negative
5	5	November	IgA	N	0.566344	negative	Ciao	Ciao_negative
5	5	November	IgM	RBD	1.25702	negative	Ciao	Ciao_negative
5	5	November	IgM	S1	0.841701	negative	Ciao	Ciao_negative
5	5	November	IgM	S2	1.01855	negative	Ciao	Ciao_negative
5	5	November	IgM	N	1.17079	negative	Ciao	Ciao_negative
6	6	July	IgG	RBD	-0.0413927	negative	Ciao	Ciao_negative
6	6	July	IgG	S1	-0.18406	negative	Ciao	Ciao_negative
6	6	July	IgG	S2	0.12296	negative	Ciao	Ciao_negative
6	6	July	IgG	N	0.0230653	negative	Ciao	Ciao_negative
6	6	July	IgA	RBD	-0.144906	negative	Ciao	Ciao_negative
6	6	July	IgA	S1	-0.319779	negative	Ciao	Ciao_negative
6	6	July	IgA	S2	-0.314339	negative	Ciao	Ciao_negative
6	6	July	IgA	N	-0.0431439	negative	Ciao	Ciao_negative
6	6	July	IgM	RBD	0.985522	negative	Ciao	Ciao_negative
6	6	July	IgM	S1	0.666457	negative	Ciao	Ciao_negative
6	6	July	IgM	S2	0.531688	negative	Ciao	Ciao_negative
6	6	July	IgM	N	0.792162	negative	Ciao	Ciao_negative
7	7	July	IgG	RBD	0.165233	negative	Ciao	Ciao_negative
7	7	July	IgG	S1	-0.0791812	negative	Ciao	Ciao_negative
7	7	July	IgG	S2	0.0599979	negative	Ciao	Ciao_negative
7	7	July	IgG	N	0.14842	negative	Ciao	Ciao_negative
7	7	July	IgA	RBD	0.409578	negative	Ciao	Ciao_negative
7	7	July	IgA	S1	0.0157943	negative	Ciao	Ciao_negative
7	7	July	IgA	S2	0.332064	negative	Ciao	Ciao_negative
7	7	July	IgA	N	0.351586	negative	Ciao	Ciao_negative
7	7	July	IgM	RBD	1.0962	negative	Ciao	Ciao_negative
7	7	July	IgM	S1	0.828318	negative	Ciao	Ciao_negative
7	7	July	IgM	S2	0.66295	negative	Ciao	Ciao_negative
7	7	July	IgM	N	0.872097	negative	Ciao	Ciao_negative
7	7	November	IgG	RBD	0.0457575	negative	Ciao	Ciao_negative
7	7	November	IgG	S1	0.0234811	negative	Ciao	Ciao_negative
7	7	November	IgG	S2	0.0347621	negative	Ciao	Ciao_negative
7	7	November	IgG	N	0.0234811	negative	Ciao	Ciao_negative
7	7	November	IgA	RBD	0.664756	negative	Ciao	Ciao_negative
7	7	November	IgA	S1	0.0889411	negative	Ciao	Ciao_negative
7	7	November	IgA	S2	0.592076	negative	Ciao	Ciao_negative
7	7	November	IgA	N	0.733124	negative	Ciao	Ciao_negative
7	7	November	IgM	RBD	1.27875	negative	Ciao	Ciao_negative
7	7	November	IgM	S1	0.802975	negative	Ciao	Ciao_negative
7	7	November	IgM	S2	1.03906	negative	Ciao	Ciao_negative
7	7	November	IgM	N	1.27504	negative	Ciao	Ciao_negative
8	8	July	IgG	RBD	0.385351	negative	Ciao	Ciao_negative
8	8	July	IgG	S1	0.167136	negative	Ciao	Ciao_negative
8	8	July	IgG	S2	0.650248	negative	Ciao	Ciao_negative
8	8	July	IgG	N	0.139108	negative	Ciao	Ciao_negative
8	8	July	IgA	RBD	0.322649	negative	Ciao	Ciao_negative
8	8	July	IgA	S1	0.136283	negative	Ciao	Ciao_negative
8	8	July	IgA	S2	0.408163	negative	Ciao	Ciao_negative
8	8	July	IgA	N	0.173621	negative	Ciao	Ciao_negative
8	8	July	IgM	RBD	0.56154	negative	Ciao	Ciao_negative
8	8	July	IgM	S1	0.55948	negative	Ciao	Ciao_negative
8	8	July	IgM	S2	0.607023	negative	Ciao	Ciao_negative
8	8	July	IgM	N	0.540488	negative	Ciao	Ciao_negative
8	8	November	IgG	RBD	-0.0757207	negative	Ciao	Ciao_negative
8	8	November	IgG	S1	-0.0177288	negative	Ciao	Ciao_negative
8	8	November	IgG	S2	-0.0362122	negative	Ciao	Ciao_negative
8	8	November	IgG	N	-0.0362122	negative	Ciao	Ciao_negative
8	8	November	IgA	RBD	0.0478748	negative	Ciao	Ciao_negative
8	8	November	IgA	S1	-0.470639	negative	Ciao	Ciao_negative
8	8	November	IgA	S2	0.069273	negative	Ciao	Ciao_negative
8	8	November	IgA	N	-0.0924432	negative	Ciao	Ciao_negative
8	8	November	IgM	RBD	1.04283	negative	Ciao	Ciao_negative
8	8	November	IgM	S1	0.601072	negative	Ciao	Ciao_negative
8	8	November	IgM	S2	0.793028	negative	Ciao	Ciao_negative
8	8	November	IgM	N	0.954243	negative	Ciao	Ciao_negative
9	10	July	IgG	RBD	0.748416	negative	Ciao	Ciao_negative
9	10	July	IgG	S1	0.643162	negative	Ciao	Ciao_negative
9	10	July	IgG	S2	0.48971	negative	Ciao	Ciao_negative
9	10	July	IgG	N	0.730972	negative	Ciao	Ciao_negative
9	10	July	IgA	RBD	1.59872	negative	Ciao	Ciao_negative
9	10	July	IgA	S1	1.32085	negative	Ciao	Ciao_negative
9	10	July	IgA	S2	1.01091	negative	Ciao	Ciao_negative
9	10	July	IgA	N	1.27047	negative	Ciao	Ciao_negative
9	10	July	IgM	RBD	1.48577	negative	Ciao	Ciao_negative
9	10	July	IgM	S1	1.09296	negative	Ciao	Ciao_negative
9	10	July	IgM	S2	1.09625	negative	Ciao	Ciao_negative
9	10	July	IgM	N	1.37696	negative	Ciao	Ciao_negative
9	10	November	IgG	RBD	0.0850108	negative	Ciao	Ciao_negative
9	10	November	IgG	S1	0	negative	Ciao	Ciao_negative
9	10	November	IgG	S2	0.0338583	negative	Ciao	Ciao_negative
9	10	November	IgG	N	0.0338583	negative	Ciao	Ciao_negative
9	10	November	IgA	RBD	0.423181	negative	Ciao	Ciao_negative
9	10	November	IgA	S1	0.0438726	negative	Ciao	Ciao_negative
9	10	November	IgA	S2	0.190663	negative	Ciao	Ciao_negative
9	10	November	IgA	N	0.484468	negative	Ciao	Ciao_negative
9	10	November	IgM	RBD	0.926145	negative	Ciao	Ciao_negative
9	10	November	IgM	S1	0.551917	negative	Ciao	Ciao_negative
9	10	November	IgM	S2	0.605511	negative	Ciao	Ciao_negative
9	10	November	IgM	N	0.812202	negative	Ciao	Ciao_negative
10	11	July	IgG	RBD	-0.212608	negative	Ciao	Ciao_negative
10	11	July	IgG	S1	-0.158923	negative	Ciao	Ciao_negative
10	11	July	IgG	S2	-0.190332	negative	Ciao	Ciao_negative
10	11	July	IgG	N	0	negative	Ciao	Ciao_negative
10	11	July	IgA	RBD	-0.029826	negative	Ciao	Ciao_negative
10	11	July	IgA	S1	0.0691374	negative	Ciao	Ciao_negative
10	11	July	IgA	S2	0.117183	negative	Ciao	Ciao_negative
10	11	July	IgA	N	0.223383	negative	Ciao	Ciao_negative
10	11	July	IgM	RBD	0.856379	negative	Ciao	Ciao_negative
10	11	July	IgM	S1	0.705774	negative	Ciao	Ciao_negative
10	11	July	IgM	S2	0.67226	negative	Ciao	Ciao_negative
10	11	July	IgM	N	0.753328	negative	Ciao	Ciao_negative
10	11	November	IgG	RBD	-0.0434657	negative	Ciao	Ciao_negative
10	11	November	IgG	S1	-0.0550476	negative	Ciao	Ciao_negative
10	11	November	IgG	S2	-0.0917704	negative	Ciao	Ciao_negative
10	11	November	IgG	N	-0.0104654	negative	Ciao	Ciao_negative
10	11	November	IgA	RBD	0.0120645	negative	Ciao	Ciao_negative
10	11	November	IgA	S1	0.0638776	negative	Ciao	Ciao_negative
10	11	November	IgA	S2	0.257222	negative	Ciao	Ciao_negative
10	11	November	IgA	N	0.201339	negative	Ciao	Ciao_negative
10	11	November	IgM	RBD	0.284496	negative	Ciao	Ciao_negative
10	11	November	IgM	S1	0.0857866	negative	Ciao	Ciao_negative
10	11	November	IgM	S2	0.126807	negative	Ciao	Ciao_negative
10	11	November	IgM	N	0.124939	negative	Ciao	Ciao_negative
11	12	July	IgG	RBD	0.0157943	negative	Ciao	Ciao_negative
11	12	July	IgG	S1	-0.0889411	negative	Ciao	Ciao_negative
11	12	July	IgG	S2	-0.0824102	negative	Ciao	Ciao_negative
11	12	July	IgG	N	0.155973	negative	Ciao	Ciao_negative
11	12	July	IgA	RBD	-0.048493	negative	Ciao	Ciao_negative
11	12	July	IgA	S1	-0.469715	negative	Ciao	Ciao_negative
11	12	July	IgA	S2	-0.287375	negative	Ciao	Ciao_negative
11	12	July	IgA	N	0.249544	negative	Ciao	Ciao_negative
11	12	July	IgM	RBD	0.7882	negative	Ciao	Ciao_negative
11	12	July	IgM	S1	0.527731	negative	Ciao	Ciao_negative
11	12	July	IgM	S2	0.481974	negative	Ciao	Ciao_negative
11	12	July	IgM	N	0.624641	negative	Ciao	Ciao_negative
11	12	November	IgG	RBD	-0.0854302	negative	Ciao	Ciao_negative
11	12	November	IgG	S1	-0.157123	negative	Ciao	Ciao_negative
11	12	November	IgG	S2	-0.124939	negative	Ciao	Ciao_negative
11	12	November	IgG	N	-0.0854302	negative	Ciao	Ciao_negative
11	12	November	IgA	RBD	-0.152804	negative	Ciao	Ciao_negative
11	12	November	IgA	S1	-0.656909	negative	Ciao	Ciao_negative
11	12	November	IgA	S2	-0.51558	negative	Ciao	Ciao_negative
11	12	November	IgA	N	-0.18258	negative	Ciao	Ciao_negative
11	12	November	IgM	RBD	0.935939	negative	Ciao	Ciao_negative
11	12	November	IgM	S1	0.551682	negative	Ciao	Ciao_negative
11	12	November	IgM	S2	0.661858	negative	Ciao	Ciao_negative
11	12	November	IgM	N	0.886222	negative	Ciao	Ciao_negative
12	13	July	IgG	RBD	-0.146128	negative	Ciao	Ciao_negative
12	13	July	IgG	S1	-0.243038	negative	Ciao	Ciao_negative
12	13	July	IgG	S2	-0.0579919	negative	Ciao	Ciao_negative
12	13	July	IgG	N	-0.049218	negative	Ciao	Ciao_negative
12	13	July	IgA	RBD	0.0124985	negative	Ciao	Ciao_negative
12	13	July	IgA	S1	-0.0227772	negative	Ciao	Ciao_negative
12	13	July	IgA	S2	0.485493	negative	Ciao	Ciao_negative
12	13	July	IgA	N	0.558761	negative	Ciao	Ciao_negative
12	13	July	IgM	RBD	0.375995	negative	Ciao	Ciao_negative
12	13	July	IgM	S1	0.198577	negative	Ciao	Ciao_negative
12	13	July	IgM	S2	0.313439	negative	Ciao	Ciao_negative
12	13	July	IgM	N	0.268361	negative	Ciao	Ciao_negative
13	14	July	IgG	RBD	0.315041	negative	Ciao	Ciao_negative
13	14	July	IgG	S1	0.212493	negative	Ciao	Ciao_negative
13	14	July	IgG	S2	0.286552	negative	Ciao	Ciao_negative
13	14	July	IgG	N	0.316761	negative	Ciao	Ciao_negative
13	14	July	IgA	RBD	0.475187	negative	Ciao	Ciao_negative
13	14	July	IgA	S1	0.1132	negative	Ciao	Ciao_negative
13	14	July	IgA	S2	0.327245	negative	Ciao	Ciao_negative
13	14	July	IgA	N	0.223005	negative	Ciao	Ciao_negative
13	14	July	IgM	RBD	0.960403	negative	Ciao	Ciao_negative
13	14	July	IgM	S1	0.612784	negative	Ciao	Ciao_negative
13	14	July	IgM	S2	0.637776	negative	Ciao	Ciao_negative
13	14	July	IgM	N	0.785838	negative	Ciao	Ciao_negative
13	14	November	IgG	RBD	-0.0705811	negative	Ciao	Ciao_negative
13	14	November	IgG	S1	-0.0705811	negative	Ciao	Ciao_negative
13	14	November	IgG	S2	0	negative	Ciao	Ciao_negative
13	14	November	IgG	N	0.0314085	negative	Ciao	Ciao_negative
13	14	November	IgA	RBD	0.457526	negative	Ciao	Ciao_negative
13	14	November	IgA	S1	-0.0804605	negative	Ciao	Ciao_negative
13	14	November	IgA	S2	0.330354	negative	Ciao	Ciao_negative
13	14	November	IgA	N	0.235677	negative	Ciao	Ciao_negative
13	14	November	IgM	RBD	1.12773	negative	Ciao	Ciao_negative
13	14	November	IgM	S1	0.756612	negative	Ciao	Ciao_negative
13	14	November	IgM	S2	0.920258	negative	Ciao	Ciao_negative
13	14	November	IgM	N	1.14008	negative	Ciao	Ciao_negative
14	15	July	IgG	RBD	0.792207	negative	Ciao	Ciao_negative
14	15	July	IgG	S1	0.786639	negative	Ciao	Ciao_negative
14	15	July	IgG	S2	0.826757	negative	Ciao	Ciao_negative
14	15	July	IgG	N	0.772399	negative	Ciao	Ciao_negative
14	15	July	IgA	RBD	0.658022	negative	Ciao	Ciao_negative
14	15	July	IgA	S1	0.395526	negative	Ciao	Ciao_negative
14	15	July	IgA	S2	0.554653	negative	Ciao	Ciao_negative
14	15	July	IgA	N	0.473713	negative	Ciao	Ciao_negative
14	15	July	IgM	RBD	1.09911	negative	Ciao	Ciao_negative
14	15	July	IgM	S1	0.772508	negative	Ciao	Ciao_negative
14	15	July	IgM	S2	0.894207	negative	Ciao	Ciao_negative
14	15	July	IgM	N	0.908787	negative	Ciao	Ciao_negative
14	15	November	IgG	RBD	0.224642	negative	Ciao	Ciao_negative
14	15	November	IgG	S1	0.152091	negative	Ciao	Ciao_negative
14	15	November	IgG	S2	0.198834	negative	Ciao	Ciao_negative
14	15	November	IgG	N	0.0997029	negative	Ciao	Ciao_negative
14	15	November	IgA	RBD	0.227439	negative	Ciao	Ciao_negative
14	15	November	IgA	S1	0.120521	negative	Ciao	Ciao_negative
14	15	November	IgA	S2	0.0651849	negative	Ciao	Ciao_negative
14	15	November	IgA	N	-0.00353087	negative	Ciao	Ciao_negative
14	15	November	IgM	RBD	0.56883	negative	Ciao	Ciao_negative
14	15	November	IgM	S1	0.492361	negative	Ciao	Ciao_negative
14	15	November	IgM	S2	0.574031	negative	Ciao	Ciao_negative
14	15	November	IgM	N	0.557163	negative	Ciao	Ciao_negative
15	16	July	IgG	RBD	0.344809	negative	Ciao	Ciao_negative
15	16	July	IgG	S1	0.162727	negative	Ciao	Ciao_negative
15	16	July	IgG	S2	0.148939	negative	Ciao	Ciao_negative
15	16	July	IgG	N	0.180456	negative	Ciao	Ciao_negative
15	16	July	IgA	RBD	0.50515	negative	Ciao	Ciao_negative
15	16	July	IgA	S1	0.849322	negative	Ciao	Ciao_negative
15	16	July	IgA	S2	0.201253	negative	Ciao	Ciao_negative
15	16	July	IgA	N	0.23712	negative	Ciao	Ciao_negative
15	16	July	IgM	RBD	1.18008	negative	Ciao	Ciao_negative
15	16	July	IgM	S1	0.951151	negative	Ciao	Ciao_negative
15	16	July	IgM	S2	0.900193	negative	Ciao	Ciao_negative
15	16	July	IgM	N	0.814333	negative	Ciao	Ciao_negative
15	16	November	IgG	RBD	0.134699	negative	Ciao	Ciao_negative
15	16	November	IgG	S1	0.0555173	negative	Ciao	Ciao_negative
15	16	November	IgG	S2	0.134699	negative	Ciao	Ciao_negative
15	16	November	IgG	N	0.0889411	negative	Ciao	Ciao_negative
15	16	November	IgA	RBD	0.992268	negative	Ciao	Ciao_negative
15	16	November	IgA	S1	1.09383	negative	Ciao	Ciao_negative
15	16	November	IgA	S2	0.538559	negative	Ciao	Ciao_negative
15	16	November	IgA	N	0.696408	negative	Ciao	Ciao_negative
15	16	November	IgM	RBD	1.44097	negative	Ciao	Ciao_negative
15	16	November	IgM	S1	1.09908	negative	Ciao	Ciao_negative
15	16	November	IgM	S2	1.18505	negative	Ciao	Ciao_negative
15	16	November	IgM	N	1.35579	negative	Ciao	Ciao_negative
16	17	July	IgG	RBD	-0.140179	negative	Ciao	Ciao_negative
16	17	July	IgG	S1	-0.231949	negative	Ciao	Ciao_negative
16	17	July	IgG	S2	-0.172363	negative	Ciao	Ciao_negative
16	17	July	IgG	N	-0.0913301	negative	Ciao	Ciao_negative
16	17	July	IgA	RBD	0.0760412	negative	Ciao	Ciao_negative
16	17	July	IgA	S1	0.0982999	negative	Ciao	Ciao_negative
16	17	July	IgA	S2	0.291217	negative	Ciao	Ciao_negative
16	17	July	IgA	N	0.259215	negative	Ciao	Ciao_negative
16	17	July	IgM	RBD	0.304925	negative	Ciao	Ciao_negative
16	17	July	IgM	S1	0.0785287	negative	Ciao	Ciao_negative
16	17	July	IgM	S2	0.356078	negative	Ciao	Ciao_negative
16	17	July	IgM	N	0.25353	negative	Ciao	Ciao_negative
16	17	November	IgG	RBD	-0.167491	negative	Ciao	Ciao_negative
16	17	November	IgG	S1	-0.0655015	negative	Ciao	Ciao_negative
16	17	November	IgG	S2	-0.0655015	negative	Ciao	Ciao_negative
16	17	November	IgG	N	-0.0655015	negative	Ciao	Ciao_negative
16	17	November	IgA	RBD	0.395229	negative	Ciao	Ciao_negative
16	17	November	IgA	S1	0.313398	negative	Ciao	Ciao_negative
16	17	November	IgA	S2	0.145438	negative	Ciao	Ciao_negative
16	17	November	IgA	N	0.183744	negative	Ciao	Ciao_negative
16	17	November	IgM	RBD	0.582316	negative	Ciao	Ciao_negative
16	17	November	IgM	S1	0.335792	negative	Ciao	Ciao_negative
16	17	November	IgM	S2	0.455691	negative	Ciao	Ciao_negative
16	17	November	IgM	N	0.477121	negative	Ciao	Ciao_negative
17	18	July	IgG	RBD	-0.118099	negative	Ciao	Ciao_negative
17	18	July	IgG	S1	-0.197281	negative	Ciao	Ciao_negative
17	18	July	IgG	S2	-0.0511525	negative	Ciao	Ciao_negative
17	18	July	IgG	N	-0.0833372	negative	Ciao	Ciao_negative
17	18	July	IgA	RBD	-0.0704281	negative	Ciao	Ciao_negative
17	18	July	IgA	S1	-0.118913	negative	Ciao	Ciao_negative
17	18	July	IgA	S2	0.0911507	negative	Ciao	Ciao_negative
17	18	July	IgA	N	-0.0704281	negative	Ciao	Ciao_negative
17	18	July	IgM	RBD	0.527574	negative	Ciao	Ciao_negative
17	18	July	IgM	S1	0.351483	negative	Ciao	Ciao_negative
17	18	July	IgM	S2	0.513333	negative	Ciao	Ciao_negative
17	18	July	IgM	N	0.428323	negative	Ciao	Ciao_negative
17	18	November	IgG	RBD	0	negative	Ciao	Ciao_negative
17	18	November	IgG	S1	0.0413927	negative	Ciao	Ciao_negative
17	18	November	IgG	S2	0.0791812	negative	Ciao	Ciao_negative
17	18	November	IgG	N	-0.0222764	negative	Ciao	Ciao_negative
17	18	November	IgA	RBD	0.0277726	negative	Ciao	Ciao_negative
17	18	November	IgA	S1	-0.0253059	negative	Ciao	Ciao_negative
17	18	November	IgA	S2	0.159386	negative	Ciao	Ciao_negative
17	18	November	IgA	N	0.0681158	negative	Ciao	Ciao_negative
17	18	November	IgM	RBD	0.577548	negative	Ciao	Ciao_negative
17	18	November	IgM	S1	0.410469	negative	Ciao	Ciao_negative
17	18	November	IgM	S2	0.596731	negative	Ciao	Ciao_negative
17	18	November	IgM	N	0.66597	negative	Ciao	Ciao_negative
18	19	July	IgG	RBD	0.0397671	negative	Ciao	Ciao_negative
18	19	July	IgG	S1	-0.0709312	negative	Ciao	Ciao_negative
18	19	July	IgG	S2	0.15371	negative	Ciao	Ciao_negative
18	19	July	IgG	N	-0.0308139	negative	Ciao	Ciao_negative
18	19	July	IgA	RBD	0.085384	negative	Ciao	Ciao_negative
18	19	July	IgA	S1	0.141114	negative	Ciao	Ciao_negative
18	19	July	IgA	S2	0.150811	negative	Ciao	Ciao_negative
18	19	July	IgA	N	0.0436195	negative	Ciao	Ciao_negative
18	19	July	IgM	RBD	0.367977	negative	Ciao	Ciao_negative
18	19	July	IgM	S1	0.6163	negative	Ciao	Ciao_negative
18	19	July	IgM	S2	0.516515	negative	Ciao	Ciao_negative
18	19	July	IgM	N	0.220267	negative	Ciao	Ciao_negative
18	19	November	IgG	RBD	-0.0555173	negative	Ciao	Ciao_negative
18	19	November	IgG	S1	-0.09691	negative	Ciao	Ciao_negative
18	19	November	IgG	S2	0	negative	Ciao	Ciao_negative
18	19	November	IgG	N	-0.0177288	negative	Ciao	Ciao_negative
18	19	November	IgA	RBD	0.403355	negative	Ciao	Ciao_negative
18	19	November	IgA	S1	0.326699	negative	Ciao	Ciao_negative
18	19	November	IgA	S2	0.0165091	negative	Ciao	Ciao_negative
18	19	November	IgA	N	-0.0298488	negative	Ciao	Ciao_negative
18	19	November	IgM	RBD	0.771165	negative	Ciao	Ciao_negative
18	19	November	IgM	S1	0.412478	negative	Ciao	Ciao_negative
18	19	November	IgM	S2	0.558351	negative	Ciao	Ciao_negative
18	19	November	IgM	N	0.69897	negative	Ciao	Ciao_negative
19	20	July	IgG	RBD	-0.216709	negative	Ciao	Ciao_negative
19	20	July	IgG	S1	-0.271067	negative	Ciao	Ciao_negative
19	20	July	IgG	S2	0.0299632	negative	Ciao	Ciao_negative
19	20	July	IgG	N	-0.104735	negative	Ciao	Ciao_negative
19	20	July	IgA	RBD	-0.0109262	negative	Ciao	Ciao_negative
19	20	July	IgA	S1	-0.0221344	negative	Ciao	Ciao_negative
19	20	July	IgA	S2	0.135597	negative	Ciao	Ciao_negative
19	20	July	IgA	N	0.0411474	negative	Ciao	Ciao_negative
19	20	July	IgM	RBD	0.432918	negative	Ciao	Ciao_negative
19	20	July	IgM	S1	0.28679	negative	Ciao	Ciao_negative
19	20	July	IgM	S2	0.462881	negative	Ciao	Ciao_negative
19	20	July	IgM	N	0.359897	negative	Ciao	Ciao_negative
19	20	November	IgG	RBD	0.0843209	negative	Ciao	Ciao_negative
19	20	November	IgG	S1	0	negative	Ciao	Ciao_negative
19	20	November	IgG	S2	0.0579919	negative	Ciao	Ciao_negative
19	20	November	IgG	N	0.132626	negative	Ciao	Ciao_negative
19	20	November	IgA	RBD	0.834462	negative	Ciao	Ciao_negative
19	20	November	IgA	S1	0.116093	negative	Ciao	Ciao_negative
19	20	November	IgA	S2	0.171396	negative	Ciao	Ciao_negative
19	20	November	IgA	N	0.58782	negative	Ciao	Ciao_negative
19	20	November	IgM	RBD	1.22544	negative	Ciao	Ciao_negative
19	20	November	IgM	S1	0.862887	negative	Ciao	Ciao_negative
19	20	November	IgM	S2	1.04331	negative	Ciao	Ciao_negative
19	20	November	IgM	N	1.21523	negative	Ciao	Ciao_negative
20	21	July	IgG	RBD	0.11776	negative	Ciao	Ciao_negative
20	21	July	IgG	S1	0.0720027	negative	Ciao	Ciao_negative
20	21	July	IgG	S2	0.168913	negative	Ciao	Ciao_negative
20	21	July	IgG	N	0.0839019	negative	Ciao	Ciao_negative
20	21	July	IgA	RBD	0.110412	negative	Ciao	Ciao_negative
20	21	July	IgA	S1	0.0587057	negative	Ciao	Ciao_negative
20	21	July	IgA	S2	0.15261	negative	Ciao	Ciao_negative
20	21	July	IgA	N	0.156613	negative	Ciao	Ciao_negative
20	21	July	IgM	RBD	1.06311	negative	Ciao	Ciao_negative
20	21	July	IgM	S1	0.809473	negative	Ciao	Ciao_negative
20	21	July	IgM	S2	0.796325	negative	Ciao	Ciao_negative
20	21	July	IgM	N	0.883152	negative	Ciao	Ciao_negative
21	22	July	IgG	RBD	0.470491	positive	Ciao	Ciao_positive
21	22	July	IgG	S1	0.334271	positive	Ciao	Ciao_positive
21	22	July	IgG	S2	0.428429	positive	Ciao	Ciao_positive
21	22	July	IgG	N	0.463757	positive	Ciao	Ciao_positive
21	22	July	IgA	RBD	0.540902	positive	Ciao	Ciao_positive
21	22	July	IgA	S1	0.464676	positive	Ciao	Ciao_positive
21	22	July	IgA	S2	1.19294	positive	Ciao	Ciao_positive
21	22	July	IgA	N	0.928118	positive	Ciao	Ciao_positive
21	22	July	IgM	RBD	1.06872	positive	Ciao	Ciao_positive
21	22	July	IgM	S1	0.834128	positive	Ciao	Ciao_positive
21	22	July	IgM	S2	0.81661	positive	Ciao	Ciao_positive
21	22	July	IgM	N	0.955008	positive	Ciao	Ciao_positive
21	22	November	IgG	RBD	0.283725	positive	Ciao	Ciao_positive
21	22	November	IgG	S1	-0.042752	positive	Ciao	Ciao_positive
21	22	November	IgG	S2	0.09691	positive	Ciao	Ciao_positive
21	22	November	IgG	N	0.369911	positive	Ciao	Ciao_positive
21	22	November	IgA	RBD	0.65371	positive	Ciao	Ciao_positive
21	22	November	IgA	S1	0.233336	positive	Ciao	Ciao_positive
21	22	November	IgA	S2	0.984504	positive	Ciao	Ciao_positive
21	22	November	IgA	N	0.867534	positive	Ciao	Ciao_positive
21	22	November	IgM	RBD	1.24221	positive	Ciao	Ciao_positive
21	22	November	IgM	S1	0.763428	positive	Ciao	Ciao_positive
21	22	November	IgM	S2	0.963788	positive	Ciao	Ciao_positive
21	22	November	IgM	N	1.18752	positive	Ciao	Ciao_positive
22	23	July	IgG	RBD	0.124939	negative	Ciao	Ciao_negative
22	23	July	IgG	S1	-0.0421977	negative	Ciao	Ciao_negative
22	23	July	IgG	S2	0.0871502	negative	Ciao	Ciao_negative
22	23	July	IgG	N	0.00796893	negative	Ciao	Ciao_negative
22	23	July	IgA	RBD	0.0230224	negative	Ciao	Ciao_negative
22	23	July	IgA	S1	0.012269	negative	Ciao	Ciao_negative
22	23	July	IgA	S2	0.082487	negative	Ciao	Ciao_negative
22	23	July	IgA	N	0.0511986	negative	Ciao	Ciao_negative
22	23	July	IgM	RBD	0.479022	negative	Ciao	Ciao_negative
22	23	July	IgM	S1	0.323306	negative	Ciao	Ciao_negative
22	23	July	IgM	S2	0.328701	negative	Ciao	Ciao_negative
22	23	July	IgM	N	0.406988	negative	Ciao	Ciao_negative
22	23	November	IgG	RBD	-0.124939	negative	Ciao	Ciao_negative
22	23	November	IgG	S1	-0.0927541	negative	Ciao	Ciao_negative
22	23	November	IgG	S2	-0.0725507	negative	Ciao	Ciao_negative
22	23	November	IgG	N	-0.159701	negative	Ciao	Ciao_negative
22	23	November	IgA	RBD	0.206474	negative	Ciao	Ciao_negative
22	23	November	IgA	S1	-0.104049	negative	Ciao	Ciao_negative
22	23	November	IgA	S2	0.0877506	negative	Ciao	Ciao_negative
22	23	November	IgA	N	0	negative	Ciao	Ciao_negative
22	23	November	IgM	RBD	0.720689	negative	Ciao	Ciao_negative
22	23	November	IgM	S1	0.46584	negative	Ciao	Ciao_negative
22	23	November	IgM	S2	0.638105	negative	Ciao	Ciao_negative
22	23	November	IgM	N	0.719629	negative	Ciao	Ciao_negative
23	24	July	IgG	RBD	0.5906	negative	Ciao	Ciao_negative
23	24	July	IgG	S1	0.570802	negative	Ciao	Ciao_negative
23	24	July	IgG	S2	0.357511	negative	Ciao	Ciao_negative
23	24	July	IgG	N	0.497736	negative	Ciao	Ciao_negative
23	24	July	IgA	RBD	0.493559	negative	Ciao	Ciao_negative
23	24	July	IgA	S1	0.40252	negative	Ciao	Ciao_negative
23	24	July	IgA	S2	0.401608	negative	Ciao	Ciao_negative
23	24	July	IgA	N	0.404035	negative	Ciao	Ciao_negative
23	24	July	IgM	RBD	0.274014	negative	Ciao	Ciao_negative
23	24	July	IgM	S1	0.287732	negative	Ciao	Ciao_negative
23	24	July	IgM	S2	0.089754	negative	Ciao	Ciao_negative
23	24	July	IgM	N	0.432364	negative	Ciao	Ciao_negative
23	24	November	IgG	RBD	-0.0927541	negative	Ciao	Ciao_negative
23	24	November	IgG	S1	-0.268845	negative	Ciao	Ciao_negative
23	24	November	IgG	S2	-0.292757	negative	Ciao	Ciao_negative
23	24	November	IgG	N	-0.28464	negative	Ciao	Ciao_negative
23	24	November	IgA	RBD	-0.102284	negative	Ciao	Ciao_negative
23	24	November	IgA	S1	-0.863323	negative	Ciao	Ciao_negative
23	24	November	IgA	S2	-0.717195	negative	Ciao	Ciao_negative
23	24	November	IgA	N	-0.421842	negative	Ciao	Ciao_negative
23	24	November	IgM	RBD	0.570154	negative	Ciao	Ciao_negative
23	24	November	IgM	S1	0.0606978	negative	Ciao	Ciao_negative
23	24	November	IgM	S2	0.265866	negative	Ciao	Ciao_negative
23	24	November	IgM	N	0.40654	negative	Ciao	Ciao_negative
24	25	July	IgG	RBD	-0.196295	negative	Ciao	Ciao_negative
24	25	July	IgG	S1	-0.217484	negative	Ciao	Ciao_negative
24	25	July	IgG	S2	0	negative	Ciao	Ciao_negative
24	25	July	IgG	N	-0.138303	negative	Ciao	Ciao_negative
24	25	July	IgA	RBD	-0.0943546	negative	Ciao	Ciao_negative
24	25	July	IgA	S1	-0.155168	negative	Ciao	Ciao_negative
24	25	July	IgA	S2	-0.149872	negative	Ciao	Ciao_negative
24	25	July	IgA	N	-0.0513856	negative	Ciao	Ciao_negative
24	25	July	IgM	RBD	0.371665	negative	Ciao	Ciao_negative
24	25	July	IgM	S1	0.212678	negative	Ciao	Ciao_negative
24	25	July	IgM	S2	0.262652	negative	Ciao	Ciao_negative
24	25	July	IgM	N	0.278867	negative	Ciao	Ciao_negative
24	25	November	IgG	RBD	-0.09691	negative	Ciao	Ciao_negative
24	25	November	IgG	S1	-0.130768	negative	Ciao	Ciao_negative
24	25	November	IgG	S2	-0.207608	negative	Ciao	Ciao_negative
24	25	November	IgG	N	-0.0555173	negative	Ciao	Ciao_negative
24	25	November	IgA	RBD	-0.159153	negative	Ciao	Ciao_negative
24	25	November	IgA	S1	-0.482085	negative	Ciao	Ciao_negative
24	25	November	IgA	S2	-0.254287	negative	Ciao	Ciao_negative
24	25	November	IgA	N	0.108596	negative	Ciao	Ciao_negative
24	25	November	IgM	RBD	1.1478	negative	Ciao	Ciao_negative
24	25	November	IgM	S1	0.717356	negative	Ciao	Ciao_negative
24	25	November	IgM	S2	0.848439	negative	Ciao	Ciao_negative
24	25	November	IgM	N	1.18153	negative	Ciao	Ciao_negative
25	26	July	IgG	RBD	-0.00643411	negative	Ciao	Ciao_negative
25	26	July	IgG	S1	-0.0331684	negative	Ciao	Ciao_negative
25	26	July	IgG	S2	0.140619	negative	Ciao	Ciao_negative
25	26	July	IgG	N	0.154263	negative	Ciao	Ciao_negative
25	26	July	IgA	RBD	0.496299	negative	Ciao	Ciao_negative
25	26	July	IgA	S1	0.229048	negative	Ciao	Ciao_negative
25	26	July	IgA	S2	0.214019	negative	Ciao	Ciao_negative
25	26	July	IgA	N	0.412947	negative	Ciao	Ciao_negative
25	26	July	IgM	RBD	0.95913	negative	Ciao	Ciao_negative
25	26	July	IgM	S1	0.770033	negative	Ciao	Ciao_negative
25	26	July	IgM	S2	0.741823	negative	Ciao	Ciao_negative
25	26	July	IgM	N	0.706939	negative	Ciao	Ciao_negative
25	26	November	IgG	RBD	-0.0263289	negative	Ciao	Ciao_negative
25	26	November	IgG	S1	0.0248236	negative	Ciao	Ciao_negative
25	26	November	IgG	S2	0.0406179	negative	Ciao	Ciao_negative
25	26	November	IgG	N	-0.00860017	negative	Ciao	Ciao_negative
25	26	November	IgA	RBD	0.0120645	negative	Ciao	Ciao_negative
25	26	November	IgA	S1	0.0832401	negative	Ciao	Ciao_negative
25	26	November	IgA	S2	-0.0612079	negative	Ciao	Ciao_negative
25	26	November	IgA	N	-0.0428223	negative	Ciao	Ciao_negative
25	26	November	IgM	RBD	0.60206	negative	Ciao	Ciao_negative
25	26	November	IgM	S1	0.422452	negative	Ciao	Ciao_negative
25	26	November	IgM	S2	0.510804	negative	Ciao	Ciao_negative
25	26	November	IgM	N	0.538022	negative	Ciao	Ciao_negative
26	27	July	IgG	RBD	-0.0696359	negative	Ciao	Ciao_negative
26	27	July	IgG	S1	-0.130334	negative	Ciao	Ciao_negative
26	27	July	IgG	S2	0.0457575	negative	Ciao	Ciao_negative
26	27	July	IgG	N	-0.0163904	negative	Ciao	Ciao_negative
26	27	July	IgA	RBD	-0.0101396	negative	Ciao	Ciao_negative
26	27	July	IgA	S1	-0.0101396	negative	Ciao	Ciao_negative
26	27	July	IgA	S2	0.106165	negative	Ciao	Ciao_negative
26	27	July	IgA	N	0.116506	negative	Ciao	Ciao_negative
26	27	July	IgM	RBD	0.79588	negative	Ciao	Ciao_negative
26	27	July	IgM	S1	0.588272	negative	Ciao	Ciao_negative
26	27	July	IgM	S2	0.649752	negative	Ciao	Ciao_negative
26	27	July	IgM	N	0.635627	negative	Ciao	Ciao_negative
26	27	November	IgG	RBD	0.0104654	negative	Ciao	Ciao_negative
26	27	November	IgG	S1	-0.0107239	negative	Ciao	Ciao_negative
26	27	November	IgG	S2	0.0306688	negative	Ciao	Ciao_negative
26	27	November	IgG	N	-0.135663	negative	Ciao	Ciao_negative
26	27	November	IgA	RBD	0.187673	negative	Ciao	Ciao_negative
26	27	November	IgA	S1	0.275342	negative	Ciao	Ciao_negative
26	27	November	IgA	S2	0.292136	negative	Ciao	Ciao_negative
26	27	November	IgA	N	0.328738	negative	Ciao	Ciao_negative
26	27	November	IgM	RBD	0.821186	negative	Ciao	Ciao_negative
26	27	November	IgM	S1	0.517416	negative	Ciao	Ciao_negative
26	27	November	IgM	S2	0.779657	negative	Ciao	Ciao_negative
26	27	November	IgM	N	0.867762	negative	Ciao	Ciao_negative
27	28	July	IgG	RBD	0.0343042	negative	Ciao	Ciao_negative
27	28	July	IgG	S1	-0.139047	negative	Ciao	Ciao_negative
27	28	July	IgG	S2	0.0174907	negative	Ciao	Ciao_negative
27	28	July	IgG	N	-0.0182248	negative	Ciao	Ciao_negative
27	28	July	IgA	RBD	0.155673	negative	Ciao	Ciao_negative
27	28	July	IgA	S1	-0.09691	negative	Ciao	Ciao_negative
27	28	July	IgA	S2	-0.00582954	negative	Ciao	Ciao_negative
27	28	July	IgA	N	0.0627908	negative	Ciao	Ciao_negative
27	28	July	IgM	RBD	0.85372	negative	Ciao	Ciao_negative
27	28	July	IgM	S1	0.638577	negative	Ciao	Ciao_negative
27	28	July	IgM	S2	0.501804	negative	Ciao	Ciao_negative
27	28	July	IgM	N	0.663254	negative	Ciao	Ciao_negative
27	28	November	IgG	RBD	0.0791812	negative	Ciao	Ciao_negative
27	28	November	IgG	S1	-0.09691	negative	Ciao	Ciao_negative
27	28	November	IgG	S2	-0.0177288	negative	Ciao	Ciao_negative
27	28	November	IgG	N	0.0934217	negative	Ciao	Ciao_negative
27	28	November	IgA	RBD	0.513306	negative	Ciao	Ciao_negative
27	28	November	IgA	S1	0.11505	negative	Ciao	Ciao_negative
27	28	November	IgA	S2	0.0595329	negative	Ciao	Ciao_negative
27	28	November	IgA	N	0.100599	negative	Ciao	Ciao_negative
27	28	November	IgM	RBD	1.03795	negative	Ciao	Ciao_negative
27	28	November	IgM	S1	0.768606	negative	Ciao	Ciao_negative
27	28	November	IgM	S2	0.945768	negative	Ciao	Ciao_negative
27	28	November	IgM	N	1.06802	negative	Ciao	Ciao_negative
28	29	July	IgG	RBD	0.0917704	negative	Ciao	Ciao_negative
28	29	July	IgG	S1	0.0865692	negative	Ciao	Ciao_negative
28	29	July	IgG	S2	0.224396	negative	Ciao	Ciao_negative
28	29	July	IgG	N	0.154263	negative	Ciao	Ciao_negative
28	29	July	IgA	RBD	0.0695738	negative	Ciao	Ciao_negative
28	29	July	IgA	S1	0.0638215	negative	Ciao	Ciao_negative
28	29	July	IgA	S2	0.27512	negative	Ciao	Ciao_negative
28	29	July	IgA	N	0.0822446	negative	Ciao	Ciao_negative
28	29	July	IgM	RBD	1.09108	negative	Ciao	Ciao_negative
28	29	July	IgM	S1	0.848189	negative	Ciao	Ciao_negative
28	29	July	IgM	S2	0.765917	negative	Ciao	Ciao_negative
28	29	July	IgM	N	0.79819	negative	Ciao	Ciao_negative
28	29	November	IgG	RBD	0.20412	negative	Ciao	Ciao_negative
28	29	November	IgG	S1	0.0413927	negative	Ciao	Ciao_negative
28	29	November	IgG	S2	0.113943	negative	Ciao	Ciao_negative
28	29	November	IgG	N	0.146128	negative	Ciao	Ciao_negative
28	29	November	IgA	RBD	0.937244	negative	Ciao	Ciao_negative
28	29	November	IgA	S1	0.592076	negative	Ciao	Ciao_negative
28	29	November	IgA	S2	0.676278	negative	Ciao	Ciao_negative
28	29	November	IgA	N	0.868163	negative	Ciao	Ciao_negative
28	29	November	IgM	RBD	1.43787	negative	Ciao	Ciao_negative
28	29	November	IgM	S1	1.20613	negative	Ciao	Ciao_negative
28	29	November	IgM	S2	1.04358	negative	Ciao	Ciao_negative
28	29	November	IgM	N	1.32298	negative	Ciao	Ciao_negative
29	30	July	IgG	RBD	-0.0395085	negative	Ciao	Ciao_negative
29	30	July	IgG	S1	-0.185637	negative	Ciao	Ciao_negative
29	30	July	IgG	S2	0.108094	negative	Ciao	Ciao_negative
29	30	July	IgG	N	0.0274382	negative	Ciao	Ciao_negative
29	30	July	IgA	RBD	0.23501	negative	Ciao	Ciao_negative
29	30	July	IgA	S1	-0.113943	negative	Ciao	Ciao_negative
29	30	July	IgA	S2	0.272258	negative	Ciao	Ciao_negative
29	30	July	IgA	N	0.238239	negative	Ciao	Ciao_negative
29	30	July	IgM	RBD	1.32375	negative	Ciao	Ciao_negative
29	30	July	IgM	S1	1.0614	negative	Ciao	Ciao_negative
29	30	July	IgM	S2	0.871832	negative	Ciao	Ciao_negative
29	30	July	IgM	N	1.12854	negative	Ciao	Ciao_negative
29	30	November	IgG	RBD	0.119975	negative	Ciao	Ciao_negative
29	30	November	IgG	S1	-0.0636691	negative	Ciao	Ciao_negative
29	30	November	IgG	S2	0	negative	Ciao	Ciao_negative
29	30	November	IgG	N	0.0286452	negative	Ciao	Ciao_negative
29	30	November	IgA	RBD	0.697416	negative	Ciao	Ciao_negative
29	30	November	IgA	S1	0.0579919	negative	Ciao	Ciao_negative
29	30	November	IgA	S2	0.334597	negative	Ciao	Ciao_negative
29	30	November	IgA	N	0.535113	negative	Ciao	Ciao_negative
29	30	November	IgM	RBD	1.41972	negative	Ciao	Ciao_negative
29	30	November	IgM	S1	1.00877	negative	Ciao	Ciao_negative
29	30	November	IgM	S2	1.07173	negative	Ciao	Ciao_negative
29	30	November	IgM	N	1.28844	negative	Ciao	Ciao_negative
30	31	July	IgG	RBD	-0.0927541	negative	Ciao	Ciao_negative
30	31	July	IgG	S1	-0.229337	negative	Ciao	Ciao_negative
30	31	July	IgG	S2	-0.0170333	negative	Ciao	Ciao_negative
30	31	July	IgG	N	0.00553249	negative	Ciao	Ciao_negative
30	31	July	IgA	RBD	-0.012965	negative	Ciao	Ciao_negative
30	31	July	IgA	S1	-0.167397	negative	Ciao	Ciao_negative
30	31	July	IgA	S2	-0.100115	negative	Ciao	Ciao_negative
30	31	July	IgA	N	0.0651182	negative	Ciao	Ciao_negative
30	31	July	IgM	RBD	0.686985	negative	Ciao	Ciao_negative
30	31	July	IgM	S1	0.390161	negative	Ciao	Ciao_negative
30	31	July	IgM	S2	0.399479	negative	Ciao	Ciao_negative
30	31	July	IgM	N	0.606534	negative	Ciao	Ciao_negative
30	31	November	IgG	RBD	-0.0205217	negative	Ciao	Ciao_negative
30	31	November	IgG	S1	-0.131672	negative	Ciao	Ciao_negative
30	31	November	IgG	S2	-0.09691	negative	Ciao	Ciao_negative
30	31	November	IgG	N	0.0321847	negative	Ciao	Ciao_negative
30	31	November	IgA	RBD	0.247048	negative	Ciao	Ciao_negative
30	31	November	IgA	S1	-0.162215	negative	Ciao	Ciao_negative
30	31	November	IgA	S2	0.0219943	negative	Ciao	Ciao_negative
30	31	November	IgA	N	0.245449	negative	Ciao	Ciao_negative
30	31	November	IgM	RBD	0.742106	negative	Ciao	Ciao_negative
30	31	November	IgM	S1	0.403288	negative	Ciao	Ciao_negative
30	31	November	IgM	S2	0.573262	negative	Ciao	Ciao_negative
30	31	November	IgM	N	0.851096	negative	Ciao	Ciao_negative
31	32	July	IgG	RBD	0.0939045	negative	Ciao	Ciao_negative
31	32	July	IgG	S1	-0.150644	negative	Ciao	Ciao_negative
31	32	July	IgG	S2	0.08167	negative	Ciao	Ciao_negative
31	32	July	IgG	N	0.0939045	negative	Ciao	Ciao_negative
31	32	July	IgA	RBD	-0.083487	negative	Ciao	Ciao_negative
31	32	July	IgA	S1	0.14399	negative	Ciao	Ciao_negative
31	32	July	IgA	S2	-0.0281586	negative	Ciao	Ciao_negative
31	32	July	IgA	N	0.0343124	negative	Ciao	Ciao_negative
31	32	July	IgM	RBD	0.565985	negative	Ciao	Ciao_negative
31	32	July	IgM	S1	0.409124	negative	Ciao	Ciao_negative
31	32	July	IgM	S2	0.418829	negative	Ciao	Ciao_negative
31	32	July	IgM	N	0.416423	negative	Ciao	Ciao_negative
31	32	November	IgG	RBD	-0.0211893	negative	Ciao	Ciao_negative
31	32	November	IgG	S1	-0.118099	negative	Ciao	Ciao_negative
31	32	November	IgG	S2	-0.0321847	negative	Ciao	Ciao_negative
31	32	November	IgG	N	0.0579919	negative	Ciao	Ciao_negative
31	32	November	IgA	RBD	0.58682	negative	Ciao	Ciao_negative
31	32	November	IgA	S1	-0.0474246	negative	Ciao	Ciao_negative
31	32	November	IgA	S2	0.190815	negative	Ciao	Ciao_negative
31	32	November	IgA	N	0.923208	negative	Ciao	Ciao_negative
31	32	November	IgM	RBD	1.34644	negative	Ciao	Ciao_negative
31	32	November	IgM	S1	0.882887	negative	Ciao	Ciao_negative
31	32	November	IgM	S2	1.01931	negative	Ciao	Ciao_negative
31	32	November	IgM	N	1.31272	negative	Ciao	Ciao_negative
33	34	July	IgG	RBD	0.0413927	negative	Ciao	Ciao_negative
33	34	July	IgG	S1	-0.09691	negative	Ciao	Ciao_negative
33	34	July	IgG	S2	0.146128	negative	Ciao	Ciao_negative
33	34	July	IgG	N	0.0894004	negative	Ciao	Ciao_negative
33	34	July	IgA	RBD	0.273181	negative	Ciao	Ciao_negative
33	34	July	IgA	S1	0.104928	negative	Ciao	Ciao_negative
33	34	July	IgA	S2	0.127628	negative	Ciao	Ciao_negative
33	34	July	IgA	N	0.232507	negative	Ciao	Ciao_negative
33	34	July	IgM	RBD	1.07058	negative	Ciao	Ciao_negative
33	34	July	IgM	S1	0.801363	negative	Ciao	Ciao_negative
33	34	July	IgM	S2	0.739898	negative	Ciao	Ciao_negative
33	34	July	IgM	N	0.959322	negative	Ciao	Ciao_negative
33	34	November	IgG	RBD	0.176091	negative	Ciao	Ciao_negative
33	34	November	IgG	S1	0.0555173	negative	Ciao	Ciao_negative
33	34	November	IgG	S2	0.00975984	negative	Ciao	Ciao_negative
33	34	November	IgG	N	0.141877	negative	Ciao	Ciao_negative
33	34	November	IgA	RBD	1.03196	negative	Ciao	Ciao_negative
33	34	November	IgA	S1	0.414973	negative	Ciao	Ciao_negative
33	34	November	IgA	S2	0.449969	negative	Ciao	Ciao_negative
33	34	November	IgA	N	0.490086	negative	Ciao	Ciao_negative
33	34	November	IgM	RBD	1.40756	negative	Ciao	Ciao_negative
33	34	November	IgM	S1	0.952308	negative	Ciao	Ciao_negative
33	34	November	IgM	S2	1.08636	negative	Ciao	Ciao_negative
33	34	November	IgM	N	1.27416	negative	Ciao	Ciao_negative
34	35	July	IgG	RBD	0.0669468	negative	Ciao	Ciao_negative
34	35	July	IgG	S1	-0.101458	negative	Ciao	Ciao_negative
34	35	July	IgG	S2	0.09691	negative	Ciao	Ciao_negative
34	35	July	IgG	N	0.0511525	negative	Ciao	Ciao_negative
34	35	July	IgA	RBD	0.40302	negative	Ciao	Ciao_negative
34	35	July	IgA	S1	0.10199	negative	Ciao	Ciao_negative
34	35	July	IgA	S2	0.515796	negative	Ciao	Ciao_negative
34	35	July	IgA	N	0.503951	negative	Ciao	Ciao_negative
34	35	July	IgM	RBD	1.19371	negative	Ciao	Ciao_negative
34	35	July	IgM	S1	0.861697	negative	Ciao	Ciao_negative
34	35	July	IgM	S2	0.837512	negative	Ciao	Ciao_negative
34	35	July	IgM	N	1.07255	negative	Ciao	Ciao_negative
34	35	November	IgG	RBD	-0.118099	negative	Ciao	Ciao_negative
34	35	November	IgG	S1	-0.118099	negative	Ciao	Ciao_negative
34	35	November	IgG	S2	-0.0211893	negative	Ciao	Ciao_negative
34	35	November	IgG	N	0.0395085	negative	Ciao	Ciao_negative
34	35	November	IgA	RBD	0.471517	negative	Ciao	Ciao_negative
34	35	November	IgA	S1	-0.0170333	negative	Ciao	Ciao_negative
34	35	November	IgA	S2	0.275223	negative	Ciao	Ciao_negative
34	35	November	IgA	N	0.740363	negative	Ciao	Ciao_negative
34	35	November	IgM	RBD	1.36392	negative	Ciao	Ciao_negative
34	35	November	IgM	S1	0.885045	negative	Ciao	Ciao_negative
34	35	November	IgM	S2	1.04323	negative	Ciao	Ciao_negative
34	35	November	IgM	N	1.3533	negative	Ciao	Ciao_negative
36	39	July	IgG	RBD	-0.0527064	negative	Ciao	Ciao_negative
36	39	July	IgG	S1	0.0299632	negative	Ciao	Ciao_negative
36	39	July	IgG	S2	0.159223	negative	Ciao	Ciao_negative
36	39	July	IgG	N	0.0944212	negative	Ciao	Ciao_negative
36	39	July	IgA	RBD	-0.0647589	negative	Ciao	Ciao_negative
36	39	July	IgA	S1	-0.0669468	negative	Ciao	Ciao_negative
36	39	July	IgA	S2	0.101771	negative	Ciao	Ciao_negative
36	39	July	IgA	N	0.0273231	negative	Ciao	Ciao_negative
36	39	July	IgM	RBD	0.526694	negative	Ciao	Ciao_negative
36	39	July	IgM	S1	0.380566	negative	Ciao	Ciao_negative
36	39	July	IgM	S2	0.512538	negative	Ciao	Ciao_negative
36	39	July	IgM	N	0.447766	negative	Ciao	Ciao_negative
36	39	November	IgG	RBD	-0.0669468	negative	Ciao	Ciao_negative
36	39	November	IgG	S1	-0.104735	negative	Ciao	Ciao_negative
36	39	November	IgG	S2	-0.0854302	negative	Ciao	Ciao_negative
36	39	November	IgG	N	-0.0157943	negative	Ciao	Ciao_negative
36	39	November	IgA	RBD	-0.014694	negative	Ciao	Ciao_negative
36	39	November	IgA	S1	-0.411756	negative	Ciao	Ciao_negative
36	39	November	IgA	S2	-0.142573	negative	Ciao	Ciao_negative
36	39	November	IgA	N	-0.174395	negative	Ciao	Ciao_negative
36	39	November	IgM	RBD	0.682644	negative	Ciao	Ciao_negative
36	39	November	IgM	S1	0.337411	negative	Ciao	Ciao_negative
36	39	November	IgM	S2	0.524982	negative	Ciao	Ciao_negative
36	39	November	IgM	N	0.714704	negative	Ciao	Ciao_negative
37	40	July	IgG	RBD	0.257805	negative	Ciao	Ciao_negative
37	40	July	IgG	S1	0.336144	negative	Ciao	Ciao_negative
37	40	July	IgG	S2	0.209797	negative	Ciao	Ciao_negative
37	40	July	IgG	N	0.402488	negative	Ciao	Ciao_negative
37	40	July	IgA	RBD	0.344342	negative	Ciao	Ciao_negative
37	40	July	IgA	S1	0.0678693	negative	Ciao	Ciao_negative
37	40	July	IgA	S2	0.0708748	negative	Ciao	Ciao_negative
37	40	July	IgA	N	0.183665	negative	Ciao	Ciao_negative
37	40	July	IgM	RBD	0.350943	negative	Ciao	Ciao_negative
37	40	July	IgM	S1	0.133211	negative	Ciao	Ciao_negative
37	40	July	IgM	S2	0.0528813	negative	Ciao	Ciao_negative
37	40	July	IgM	N	0.193196	negative	Ciao	Ciao_negative
37	40	November	IgG	RBD	0.0377886	negative	Ciao	Ciao_negative
37	40	November	IgG	S1	-0.0636691	negative	Ciao	Ciao_negative
37	40	November	IgG	S2	0.0377886	negative	Ciao	Ciao_negative
37	40	November	IgG	N	0.0377886	negative	Ciao	Ciao_negative
37	40	November	IgA	RBD	0.174131	negative	Ciao	Ciao_negative
37	40	November	IgA	S1	0.0153749	negative	Ciao	Ciao_negative
37	40	November	IgA	S2	0.00775546	negative	Ciao	Ciao_negative
37	40	November	IgA	N	0.0210029	negative	Ciao	Ciao_negative
37	40	November	IgM	RBD	0.647383	negative	Ciao	Ciao_negative
37	40	November	IgM	S1	0.469822	negative	Ciao	Ciao_negative
37	40	November	IgM	S2	0.622214	negative	Ciao	Ciao_negative
37	40	November	IgM	N	0.645422	negative	Ciao	Ciao_negative
38	41	July	IgG	RBD	0.851061	negative	Ciao	Ciao_negative
38	41	July	IgG	S1	0.148788	negative	Ciao	Ciao_negative
38	41	July	IgG	S2	0.664986	negative	Ciao	Ciao_negative
38	41	July	IgG	N	0.363956	negative	Ciao	Ciao_negative
38	41	July	IgA	RBD	0.266024	negative	Ciao	Ciao_negative
38	41	July	IgA	S1	-0.0511525	negative	Ciao	Ciao_negative
38	41	July	IgA	S2	0.13147	negative	Ciao	Ciao_negative
38	41	July	IgA	N	0.153584	negative	Ciao	Ciao_negative
38	41	July	IgM	RBD	1.11644	negative	Ciao	Ciao_negative
38	41	July	IgM	S1	0.755875	negative	Ciao	Ciao_negative
38	41	July	IgM	S2	0.843544	negative	Ciao	Ciao_negative
38	41	July	IgM	N	1.07555	negative	Ciao	Ciao_negative
38	41	November	IgG	RBD	0	negative	Ciao	Ciao_negative
38	41	November	IgG	S1	0.0561159	negative	Ciao	Ciao_negative
38	41	November	IgG	S2	0.0219018	negative	Ciao	Ciao_negative
38	41	November	IgG	N	0.0289637	negative	Ciao	Ciao_negative
38	41	November	IgA	RBD	0.198751	negative	Ciao	Ciao_negative
38	41	November	IgA	S1	0.402513	negative	Ciao	Ciao_negative
38	41	November	IgA	S2	0.775819	negative	Ciao	Ciao_negative
38	41	November	IgA	N	0.719181	negative	Ciao	Ciao_negative
38	41	November	IgM	RBD	0.401068	negative	Ciao	Ciao_negative
38	41	November	IgM	S1	0.361955	negative	Ciao	Ciao_negative
38	41	November	IgM	S2	0.556593	negative	Ciao	Ciao_negative
38	41	November	IgM	N	0.444534	negative	Ciao	Ciao_negative
39	42	July	IgG	RBD	0.260767	negative	Ciao	Ciao_negative
39	42	July	IgG	S1	0	negative	Ciao	Ciao_negative
39	42	July	IgG	S2	0.11115	negative	Ciao	Ciao_negative
39	42	July	IgG	N	0.0746336	negative	Ciao	Ciao_negative
39	42	July	IgA	RBD	0.265539	negative	Ciao	Ciao_negative
39	42	July	IgA	S1	0.283914	negative	Ciao	Ciao_negative
39	42	July	IgA	S2	-0.000685548	negative	Ciao	Ciao_negative
39	42	July	IgA	N	0.119597	negative	Ciao	Ciao_negative
39	42	July	IgM	RBD	0.986377	negative	Ciao	Ciao_negative
39	42	July	IgM	S1	0.899885	negative	Ciao	Ciao_negative
39	42	July	IgM	S2	0.885993	negative	Ciao	Ciao_negative
39	42	July	IgM	N	0.808965	negative	Ciao	Ciao_negative
39	42	November	IgG	RBD	0.162727	negative	Ciao	Ciao_negative
39	42	November	IgG	S1	-0.0202034	negative	Ciao	Ciao_negative
39	42	November	IgG	S2	0.0467434	negative	Ciao	Ciao_negative
39	42	November	IgG	N	0.148939	negative	Ciao	Ciao_negative
39	42	November	IgA	RBD	0.39794	negative	Ciao	Ciao_negative
39	42	November	IgA	S1	0	negative	Ciao	Ciao_negative
39	42	November	IgA	S2	0.401031	negative	Ciao	Ciao_negative
39	42	November	IgA	N	0.374028	negative	Ciao	Ciao_negative
39	42	November	IgM	RBD	1.37471	negative	Ciao	Ciao_negative
39	42	November	IgM	S1	1.00812	negative	Ciao	Ciao_negative
39	42	November	IgM	S2	1.13185	negative	Ciao	Ciao_negative
39	42	November	IgM	N	1.2809	negative	Ciao	Ciao_negative
40	43	July	IgG	RBD	0.194065	negative	Ciao	Ciao_negative
40	43	July	IgG	S1	0.139968	negative	Ciao	Ciao_negative
40	43	July	IgG	S2	0.330585	negative	Ciao	Ciao_negative
40	43	July	IgG	N	0.174048	negative	Ciao	Ciao_negative
40	43	July	IgA	RBD	0.120294	negative	Ciao	Ciao_negative
40	43	July	IgA	S1	0.247851	negative	Ciao	Ciao_negative
40	43	July	IgA	S2	0.202963	negative	Ciao	Ciao_negative
40	43	July	IgA	N	0.049438	negative	Ciao	Ciao_negative
40	43	July	IgM	RBD	0.623671	negative	Ciao	Ciao_negative
40	43	July	IgM	S1	0.608657	negative	Ciao	Ciao_negative
40	43	July	IgM	S2	0.469672	negative	Ciao	Ciao_negative
40	43	July	IgM	N	0.550353	negative	Ciao	Ciao_negative
40	43	November	IgG	RBD	-0.0157943	negative	Ciao	Ciao_negative
40	43	November	IgG	S1	0.0442037	negative	Ciao	Ciao_negative
40	43	November	IgG	S2	0.109144	negative	Ciao	Ciao_negative
40	43	November	IgG	N	0.01524	negative	Ciao	Ciao_negative
40	43	November	IgA	RBD	-0.038981	negative	Ciao	Ciao_negative
40	43	November	IgA	S1	0.0339086	negative	Ciao	Ciao_negative
40	43	November	IgA	S2	0.283553	negative	Ciao	Ciao_negative
40	43	November	IgA	N	0.110598	negative	Ciao	Ciao_negative
40	43	November	IgM	RBD	0.493268	negative	Ciao	Ciao_negative
40	43	November	IgM	S1	0.369385	negative	Ciao	Ciao_negative
40	43	November	IgM	S2	0.563373	negative	Ciao	Ciao_negative
40	43	November	IgM	N	0.594593	negative	Ciao	Ciao_negative
41	44	July	IgG	RBD	0.0927541	negative	Ciao	Ciao_negative
41	44	July	IgG	S1	0.0927541	negative	Ciao	Ciao_negative
41	44	July	IgG	S2	0.162081	negative	Ciao	Ciao_negative
41	44	July	IgG	N	0.109144	negative	Ciao	Ciao_negative
41	44	July	IgA	RBD	0.614148	negative	Ciao	Ciao_negative
41	44	July	IgA	S1	0.0527064	negative	Ciao	Ciao_negative
41	44	July	IgA	S2	0.3923	negative	Ciao	Ciao_negative
41	44	July	IgA	N	0.226725	negative	Ciao	Ciao_negative
41	44	July	IgM	RBD	1.15928	negative	Ciao	Ciao_negative
41	44	July	IgM	S1	0.90759	negative	Ciao	Ciao_negative
41	44	July	IgM	S2	0.850238	negative	Ciao	Ciao_negative
41	44	July	IgM	N	1.01889	negative	Ciao	Ciao_negative
42	45	July	IgG	RBD	0.0599979	negative	Ciao	Ciao_negative
42	45	July	IgG	S1	-0.0889411	negative	Ciao	Ciao_negative
42	45	July	IgG	S2	0.093681	negative	Ciao	Ciao_negative
42	45	July	IgG	N	-0.0291024	negative	Ciao	Ciao_negative
42	45	July	IgA	RBD	0.18339	negative	Ciao	Ciao_negative
42	45	July	IgA	S1	-0.00742402	negative	Ciao	Ciao_negative
42	45	July	IgA	S2	0.302866	negative	Ciao	Ciao_negative
42	45	July	IgA	N	0.202276	negative	Ciao	Ciao_negative
42	45	July	IgM	RBD	0.794238	negative	Ciao	Ciao_negative
42	45	July	IgM	S1	0.498441	negative	Ciao	Ciao_negative
42	45	July	IgM	S2	0.512513	negative	Ciao	Ciao_negative
42	45	July	IgM	N	0.435592	negative	Ciao	Ciao_negative
42	45	November	IgG	RBD	0.228479	negative	Ciao	Ciao_negative
42	45	November	IgG	S1	-0.011281	negative	Ciao	Ciao_negative
42	45	November	IgG	S2	0.141329	negative	Ciao	Ciao_negative
42	45	November	IgG	N	0.0716932	negative	Ciao	Ciao_negative
42	45	November	IgA	RBD	0.484674	negative	Ciao	Ciao_negative
42	45	November	IgA	S1	0.13622	negative	Ciao	Ciao_negative
42	45	November	IgA	S2	0.714683	negative	Ciao	Ciao_negative
42	45	November	IgA	N	0.295278	negative	Ciao	Ciao_negative
42	45	November	IgM	RBD	1.11309	negative	Ciao	Ciao_negative
42	45	November	IgM	S1	0.667812	negative	Ciao	Ciao_negative
42	45	November	IgM	S2	0.940414	negative	Ciao	Ciao_negative
42	45	November	IgM	N	0.953003	negative	Ciao	Ciao_negative
43	46	July	IgG	RBD	0.554104	negative	Ciao	Ciao_negative
43	46	July	IgG	S1	0.446688	negative	Ciao	Ciao_negative
43	46	July	IgG	S2	0.503502	negative	Ciao	Ciao_negative
43	46	July	IgG	N	0.374693	negative	Ciao	Ciao_negative
43	46	July	IgA	RBD	0.578008	negative	Ciao	Ciao_negative
43	46	July	IgA	S1	0.528183	negative	Ciao	Ciao_negative
43	46	July	IgA	S2	0.408804	negative	Ciao	Ciao_negative
43	46	July	IgA	N	0.226422	negative	Ciao	Ciao_negative
43	46	July	IgM	RBD	0.609109	negative	Ciao	Ciao_negative
43	46	July	IgM	S1	0.545644	negative	Ciao	Ciao_negative
43	46	July	IgM	S2	0.519231	negative	Ciao	Ciao_negative
43	46	July	IgM	N	0.482874	negative	Ciao	Ciao_negative
43	46	November	IgG	RBD	0.08167	negative	Ciao	Ciao_negative
43	46	November	IgG	S1	-0.0821868	negative	Ciao	Ciao_negative
43	46	November	IgG	S2	0.0561159	negative	Ciao	Ciao_negative
43	46	November	IgG	N	0.042752	negative	Ciao	Ciao_negative
43	46	November	IgA	RBD	0.0352604	negative	Ciao	Ciao_negative
43	46	November	IgA	S1	-0.0963702	negative	Ciao	Ciao_negative
43	46	November	IgA	S2	0.0392266	negative	Ciao	Ciao_negative
43	46	November	IgA	N	0.0733809	negative	Ciao	Ciao_negative
43	46	November	IgM	RBD	0.767686	negative	Ciao	Ciao_negative
43	46	November	IgM	S1	0.461327	negative	Ciao	Ciao_negative
43	46	November	IgM	S2	0.744572	negative	Ciao	Ciao_negative
43	46	November	IgM	N	0.762357	negative	Ciao	Ciao_negative
44	47	July	IgG	RBD	-0.146128	negative	Ciao	Ciao_negative
44	47	July	IgG	S1	-0.18234	negative	Ciao	Ciao_negative
44	47	July	IgG	S2	-0.0457575	negative	Ciao	Ciao_negative
44	47	July	IgG	N	-0.0321847	negative	Ciao	Ciao_negative
44	47	July	IgA	RBD	0.0911689	negative	Ciao	Ciao_negative
44	47	July	IgA	S1	0.0276195	negative	Ciao	Ciao_negative
44	47	July	IgA	S2	-0.108877	negative	Ciao	Ciao_negative
44	47	July	IgA	N	0.0686132	negative	Ciao	Ciao_negative
44	47	July	IgM	RBD	0.920258	negative	Ciao	Ciao_negative
44	47	July	IgM	S1	0.682795	negative	Ciao	Ciao_negative
44	47	July	IgM	S2	0.714564	negative	Ciao	Ciao_negative
44	47	July	IgM	N	0.677921	negative	Ciao	Ciao_negative
44	47	November	IgG	RBD	0.146128	negative	Ciao	Ciao_negative
44	47	November	IgG	S1	0.196295	negative	Ciao	Ciao_negative
44	47	November	IgG	S2	0.063387	negative	Ciao	Ciao_negative
44	47	November	IgG	N	0.0469966	negative	Ciao	Ciao_negative
44	47	November	IgA	RBD	0.109099	negative	Ciao	Ciao_negative
44	47	November	IgA	S1	-0.163286	negative	Ciao	Ciao_negative
44	47	November	IgA	S2	-0.165677	negative	Ciao	Ciao_negative
44	47	November	IgA	N	-0.158838	negative	Ciao	Ciao_negative
44	47	November	IgM	RBD	0.94929	negative	Ciao	Ciao_negative
44	47	November	IgM	S1	0.672475	negative	Ciao	Ciao_negative
44	47	November	IgM	S2	0.819006	negative	Ciao	Ciao_negative
44	47	November	IgM	N	0.863687	negative	Ciao	Ciao_negative
45	48	July	IgG	RBD	-0.0268721	negative	Ciao	Ciao_negative
45	48	July	IgG	S1	-0.119186	negative	Ciao	Ciao_negative
45	48	July	IgG	S2	0.120574	negative	Ciao	Ciao_negative
45	48	July	IgG	N	0.100371	negative	Ciao	Ciao_negative
45	48	July	IgA	RBD	0.634729	negative	Ciao	Ciao_negative
45	48	July	IgA	S1	0.429348	negative	Ciao	Ciao_negative
45	48	July	IgA	S2	0.392477	negative	Ciao	Ciao_negative
45	48	July	IgA	N	0.634729	negative	Ciao	Ciao_negative
45	48	July	IgM	RBD	1.15572	negative	Ciao	Ciao_negative
45	48	July	IgM	S1	0.969066	negative	Ciao	Ciao_negative
45	48	July	IgM	S2	0.775883	negative	Ciao	Ciao_negative
45	48	July	IgM	N	1.03393	negative	Ciao	Ciao_negative
45	48	November	IgG	RBD	0.0157943	negative	Ciao	Ciao_negative
45	48	November	IgG	S1	-0.130334	negative	Ciao	Ciao_negative
45	48	November	IgG	S2	-0.0511525	negative	Ciao	Ciao_negative
45	48	November	IgG	N	0.0599979	negative	Ciao	Ciao_negative
45	48	November	IgA	RBD	0.0663772	negative	Ciao	Ciao_negative
45	48	November	IgA	S1	-0.409038	negative	Ciao	Ciao_negative
45	48	November	IgA	S2	-0.34723	negative	Ciao	Ciao_negative
45	48	November	IgA	N	-0.123613	negative	Ciao	Ciao_negative
45	48	November	IgM	RBD	1.01567	negative	Ciao	Ciao_negative
45	48	November	IgM	S1	0.55918	negative	Ciao	Ciao_negative
45	48	November	IgM	S2	0.752016	negative	Ciao	Ciao_negative
45	48	November	IgM	N	1.00074	negative	Ciao	Ciao_negative
46	49	July	IgG	RBD	-0.0434657	negative	Ciao	Ciao_negative
46	49	July	IgG	S1	0	negative	Ciao	Ciao_negative
46	49	July	IgG	S2	0.109144	negative	Ciao	Ciao_negative
46	49	July	IgG	N	-0.0434657	negative	Ciao	Ciao_negative
46	49	July	IgA	RBD	0	negative	Ciao	Ciao_negative
46	49	July	IgA	S1	0	negative	Ciao	Ciao_negative
46	49	July	IgA	S2	0.555967	negative	Ciao	Ciao_negative
46	49	July	IgA	N	0	negative	Ciao	Ciao_negative
46	49	July	IgM	RBD	0.656042	negative	Ciao	Ciao_negative
46	49	July	IgM	S1	0.444718	negative	Ciao	Ciao_negative
46	49	July	IgM	S2	0.579111	negative	Ciao	Ciao_negative
46	49	July	IgM	N	0.686882	negative	Ciao	Ciao_negative
46	49	November	IgG	RBD	-0.0910805	negative	Ciao	Ciao_negative
46	49	November	IgG	S1	-0.278167	negative	Ciao	Ciao_negative
46	49	November	IgG	S2	-0.245982	negative	Ciao	Ciao_negative
46	49	November	IgG	N	-0.170262	negative	Ciao	Ciao_negative
46	49	November	IgA	RBD	-0.0664337	negative	Ciao	Ciao_negative
46	49	November	IgA	S1	-0.686821	negative	Ciao	Ciao_negative
46	49	November	IgA	S2	-0.31037	negative	Ciao	Ciao_negative
46	49	November	IgA	N	-0.343039	negative	Ciao	Ciao_negative
46	49	November	IgM	RBD	0.646941	negative	Ciao	Ciao_negative
46	49	November	IgM	S1	0.171396	negative	Ciao	Ciao_negative
46	49	November	IgM	S2	0.341945	negative	Ciao	Ciao_negative
46	49	November	IgM	N	0.526714	negative	Ciao	Ciao_negative
47	50	July	IgG	RBD	0.154902	negative	Ciao	Ciao_negative
47	50	July	IgG	S1	0.124939	negative	Ciao	Ciao_negative
47	50	July	IgG	S2	0.114473	negative	Ciao	Ciao_negative
47	50	July	IgG	N	0.154902	negative	Ciao	Ciao_negative
47	50	July	IgA	RBD	0.329333	negative	Ciao	Ciao_negative
47	50	July	IgA	S1	-0.0255984	negative	Ciao	Ciao_negative
47	50	July	IgA	S2	-0.02097	negative	Ciao	Ciao_negative
47	50	July	IgA	N	0.156653	negative	Ciao	Ciao_negative
47	50	July	IgM	RBD	0.908744	negative	Ciao	Ciao_negative
47	50	July	IgM	S1	0.596774	negative	Ciao	Ciao_negative
47	50	July	IgM	S2	0.650871	negative	Ciao	Ciao_negative
47	50	July	IgM	N	0.78682	negative	Ciao	Ciao_negative
47	50	November	IgG	RBD	0.0234811	negative	Ciao	Ciao_negative
47	50	November	IgG	S1	-0.0511525	negative	Ciao	Ciao_negative
47	50	November	IgG	S2	-0.0248236	negative	Ciao	Ciao_negative
47	50	November	IgG	N	0.124939	negative	Ciao	Ciao_negative
47	50	November	IgA	RBD	0.942639	negative	Ciao	Ciao_negative
47	50	November	IgA	S1	0.336358	negative	Ciao	Ciao_negative
47	50	November	IgA	S2	0.482001	negative	Ciao	Ciao_negative
47	50	November	IgA	N	0.992576	negative	Ciao	Ciao_negative
47	50	November	IgM	RBD	1.51275	negative	Ciao	Ciao_negative
47	50	November	IgM	S1	1.09691	negative	Ciao	Ciao_negative
47	50	November	IgM	S2	1.13173	negative	Ciao	Ciao_negative
47	50	November	IgM	N	1.43206	negative	Ciao	Ciao_negative
48	51	July	IgG	RBD	0.372672	negative	Ciao	Ciao_negative
48	51	July	IgG	S1	0.290277	negative	Ciao	Ciao_negative
48	51	July	IgG	S2	0.656869	negative	Ciao	Ciao_negative
48	51	July	IgG	N	0.332877	negative	Ciao	Ciao_negative
48	51	July	IgA	RBD	0.113232	negative	Ciao	Ciao_negative
48	51	July	IgA	S1	0.144143	negative	Ciao	Ciao_negative
48	51	July	IgA	S2	0.135437	negative	Ciao	Ciao_negative
48	51	July	IgA	N	0.197134	negative	Ciao	Ciao_negative
48	51	July	IgM	RBD	0.506645	negative	Ciao	Ciao_negative
48	51	July	IgM	S1	0.700633	negative	Ciao	Ciao_negative
48	51	July	IgM	S2	0.399396	negative	Ciao	Ciao_negative
48	51	July	IgM	N	0.527231	negative	Ciao	Ciao_negative
48	51	November	IgG	RBD	0.176091	negative	Ciao	Ciao_negative
48	51	November	IgG	S1	-0.0184834	negative	Ciao	Ciao_negative
48	51	November	IgG	S2	-0.0417547	negative	Ciao	Ciao_negative
48	51	November	IgG	N	0.0606978	negative	Ciao	Ciao_negative
48	51	November	IgA	RBD	0.0959604	negative	Ciao	Ciao_negative
48	51	November	IgA	S1	-0.277941	negative	Ciao	Ciao_negative
48	51	November	IgA	S2	-0.308547	negative	Ciao	Ciao_negative
48	51	November	IgA	N	-0.180518	negative	Ciao	Ciao_negative
48	51	November	IgM	RBD	0.672286	negative	Ciao	Ciao_negative
48	51	November	IgM	S1	0.280151	negative	Ciao	Ciao_negative
48	51	November	IgM	S2	0.487052	negative	Ciao	Ciao_negative
48	51	November	IgM	N	0.622404	negative	Ciao	Ciao_negative
49	52	July	IgG	RBD	-0.0122345	negative	Ciao	Ciao_negative
49	52	July	IgG	S1	0.115795	negative	Ciao	Ciao_negative
49	52	July	IgG	S2	0.133894	negative	Ciao	Ciao_negative
49	52	July	IgG	N	-0.0122345	negative	Ciao	Ciao_negative
49	52	July	IgA	RBD	0.117177	negative	Ciao	Ciao_negative
49	52	July	IgA	S1	0.0682009	negative	Ciao	Ciao_negative
49	52	July	IgA	S2	-0.0179486	negative	Ciao	Ciao_negative
49	52	July	IgA	N	-0.0443921	negative	Ciao	Ciao_negative
49	52	July	IgM	RBD	0.843618	negative	Ciao	Ciao_negative
49	52	July	IgM	S1	0.686381	negative	Ciao	Ciao_negative
49	52	July	IgM	S2	0.638014	negative	Ciao	Ciao_negative
49	52	July	IgM	N	0.71421	negative	Ciao	Ciao_negative
49	52	November	IgG	RBD	0.199231	negative	Ciao	Ciao_negative
49	52	November	IgG	S1	0.142408	negative	Ciao	Ciao_negative
49	52	November	IgG	S2	0.223143	negative	Ciao	Ciao_negative
49	52	November	IgG	N	0.207349	negative	Ciao	Ciao_negative
49	52	November	IgA	RBD	-0.0297764	negative	Ciao	Ciao_negative
49	52	November	IgA	S1	-0.209384	negative	Ciao	Ciao_negative
49	52	November	IgA	S2	-0.197886	negative	Ciao	Ciao_negative
49	52	November	IgA	N	-0.140927	negative	Ciao	Ciao_negative
49	52	November	IgM	RBD	0.88388	negative	Ciao	Ciao_negative
49	52	November	IgM	S1	0.638105	negative	Ciao	Ciao_negative
49	52	November	IgM	S2	0.773955	negative	Ciao	Ciao_negative
49	52	November	IgM	N	0.927449	negative	Ciao	Ciao_negative
50	53	July	IgG	RBD	0.0321847	negative	Ciao	Ciao_negative
50	53	July	IgG	S1	-0.0859146	negative	Ciao	Ciao_negative
50	53	July	IgG	S2	0.201327	negative	Ciao	Ciao_negative
50	53	July	IgG	N	0.0716932	negative	Ciao	Ciao_negative
50	53	July	IgA	RBD	0.0734289	negative	Ciao	Ciao_negative
50	53	July	IgA	S1	0.0979637	negative	Ciao	Ciao_negative
50	53	July	IgA	S2	0.00524306	negative	Ciao	Ciao_negative
50	53	July	IgA	N	0.0297287	negative	Ciao	Ciao_negative
50	53	July	IgM	RBD	0.358028	negative	Ciao	Ciao_negative
50	53	July	IgM	S1	0.378442	negative	Ciao	Ciao_negative
50	53	July	IgM	S2	0.314073	negative	Ciao	Ciao_negative
50	53	July	IgM	N	0.348637	negative	Ciao	Ciao_negative
50	53	November	IgG	RBD	-0.0636691	negative	Ciao	Ciao_negative
50	53	November	IgG	S1	-0.0202034	negative	Ciao	Ciao_negative
50	53	November	IgG	S2	-0.0636691	negative	Ciao	Ciao_negative
50	53	November	IgG	N	-0.0636691	negative	Ciao	Ciao_negative
50	53	November	IgA	RBD	-0.0203084	negative	Ciao	Ciao_negative
50	53	November	IgA	S1	0.0305018	negative	Ciao	Ciao_negative
50	53	November	IgA	S2	0	negative	Ciao	Ciao_negative
50	53	November	IgA	N	0.0583592	negative	Ciao	Ciao_negative
50	53	November	IgM	RBD	0.515053	negative	Ciao	Ciao_negative
50	53	November	IgM	S1	0.295829	negative	Ciao	Ciao_negative
50	53	November	IgM	S2	0.441209	negative	Ciao	Ciao_negative
50	53	November	IgM	N	0.596859	negative	Ciao	Ciao_negative
51	54	July	IgG	RBD	0.197025	negative	Ciao	Ciao_negative
51	54	July	IgG	S1	-0.141329	negative	Ciao	Ciao_negative
51	54	July	IgG	S2	0.0737862	negative	Ciao	Ciao_negative
51	54	July	IgG	N	0.437868	negative	Ciao	Ciao_negative
51	54	July	IgA	RBD	0.0799938	negative	Ciao	Ciao_negative
51	54	July	IgA	S1	-0.430876	negative	Ciao	Ciao_negative
51	54	July	IgA	S2	-0.114757	negative	Ciao	Ciao_negative
51	54	July	IgA	N	0.221849	negative	Ciao	Ciao_negative
51	54	July	IgM	RBD	0.87175	negative	Ciao	Ciao_negative
51	54	July	IgM	S1	0.551079	negative	Ciao	Ciao_negative
51	54	July	IgM	S2	0.491539	negative	Ciao	Ciao_negative
51	54	July	IgM	N	0.646441	negative	Ciao	Ciao_negative
51	54	November	IgG	RBD	0.518913	negative	Ciao	Ciao_negative
51	54	November	IgG	S1	0.139497	negative	Ciao	Ciao_negative
51	54	November	IgG	S2	0.153584	negative	Ciao	Ciao_negative
51	54	November	IgG	N	0.294399	negative	Ciao	Ciao_negative
51	54	November	IgA	RBD	0.491235	negative	Ciao	Ciao_negative
51	54	November	IgA	S1	0.130768	negative	Ciao	Ciao_negative
51	54	November	IgA	S2	0.116045	negative	Ciao	Ciao_negative
51	54	November	IgA	N	0.281013	negative	Ciao	Ciao_negative
51	54	November	IgM	RBD	1.40062	negative	Ciao	Ciao_negative
51	54	November	IgM	S1	0.621028	negative	Ciao	Ciao_negative
51	54	November	IgM	S2	0.917706	negative	Ciao	Ciao_negative
51	54	November	IgM	N	1.21905	negative	Ciao	Ciao_negative
52	55	July	IgG	RBD	0	negative	Ciao	Ciao_negative
52	55	July	IgG	S1	0.135663	negative	Ciao	Ciao_negative
52	55	July	IgG	S2	0.119476	negative	Ciao	Ciao_negative
52	55	July	IgG	N	0.263241	negative	Ciao	Ciao_negative
52	55	July	IgA	RBD	0.242302	negative	Ciao	Ciao_negative
52	55	July	IgA	S1	0.148329	negative	Ciao	Ciao_negative
52	55	July	IgA	S2	0.120626	negative	Ciao	Ciao_negative
52	55	July	IgA	N	0.130906	negative	Ciao	Ciao_negative
52	55	July	IgM	RBD	0.744727	negative	Ciao	Ciao_negative
52	55	July	IgM	S1	0.692896	negative	Ciao	Ciao_negative
52	55	July	IgM	S2	0.302535	negative	Ciao	Ciao_negative
52	55	July	IgM	N	0.324511	negative	Ciao	Ciao_negative
52	55	November	IgG	RBD	-0.107905	negative	Ciao	Ciao_negative
52	55	November	IgG	S1	-0.107905	negative	Ciao	Ciao_negative
52	55	November	IgG	S2	-0.0757207	negative	Ciao	Ciao_negative
52	55	November	IgG	N	-0.0555173	negative	Ciao	Ciao_negative
52	55	November	IgA	RBD	-0.111513	negative	Ciao	Ciao_negative
52	55	November	IgA	S1	0.000869459	negative	Ciao	Ciao_negative
52	55	November	IgA	S2	0.159232	negative	Ciao	Ciao_negative
52	55	November	IgA	N	0.230295	negative	Ciao	Ciao_negative
52	55	November	IgM	RBD	0.60206	negative	Ciao	Ciao_negative
52	55	November	IgM	S1	0.650365	negative	Ciao	Ciao_negative
52	55	November	IgM	S2	0.377006	negative	Ciao	Ciao_negative
52	55	November	IgM	N	0.422764	negative	Ciao	Ciao_negative
53	56	July	IgG	RBD	0.720254	negative	Ciao	Ciao_negative
53	56	July	IgG	S1	0.358526	negative	Ciao	Ciao_negative
53	56	July	IgG	S2	0.647669	negative	Ciao	Ciao_negative
53	56	July	IgG	N	0.333498	negative	Ciao	Ciao_negative
53	56	July	IgA	RBD	0.386551	negative	Ciao	Ciao_negative
53	56	July	IgA	S1	0.299324	negative	Ciao	Ciao_negative
53	56	July	IgA	S2	0.730814	negative	Ciao	Ciao_negative
53	56	July	IgA	N	0.407041	negative	Ciao	Ciao_negative
53	56	July	IgM	RBD	0.268525	negative	Ciao	Ciao_negative
53	56	July	IgM	S1	0.305761	negative	Ciao	Ciao_negative
53	56	July	IgM	S2	0.207132	negative	Ciao	Ciao_negative
53	56	July	IgM	N	0.281157	negative	Ciao	Ciao_negative
53	56	November	IgG	RBD	0.313475	negative	Ciao	Ciao_negative
53	56	November	IgG	S1	-0.0424038	negative	Ciao	Ciao_negative
53	56	November	IgG	S2	0.264159	negative	Ciao	Ciao_negative
53	56	November	IgG	N	0.357758	negative	Ciao	Ciao_negative
53	56	November	IgA	RBD	0.120091	negative	Ciao	Ciao_negative
53	56	November	IgA	S1	-0.18413	negative	Ciao	Ciao_negative
53	56	November	IgA	S2	-0.129999	negative	Ciao	Ciao_negative
53	56	November	IgA	N	-0.0330885	negative	Ciao	Ciao_negative
53	56	November	IgM	RBD	0.975336	negative	Ciao	Ciao_negative
53	56	November	IgM	S1	0.574031	negative	Ciao	Ciao_negative
53	56	November	IgM	S2	0.762022	negative	Ciao	Ciao_negative
53	56	November	IgM	N	0.953236	negative	Ciao	Ciao_negative
54	57	July	IgG	RBD	0.140815	negative	Ciao	Ciao_negative
54	57	July	IgG	S1	0.219997	negative	Ciao	Ciao_negative
54	57	July	IgG	S2	0.00459575	negative	Ciao	Ciao_negative
54	57	July	IgG	N	0.0987542	negative	Ciao	Ciao_negative
54	57	July	IgA	RBD	0.173065	negative	Ciao	Ciao_negative
54	57	July	IgA	S1	0.200999	negative	Ciao	Ciao_negative
54	57	July	IgA	S2	0.167871	negative	Ciao	Ciao_negative
54	57	July	IgA	N	0.170628	negative	Ciao	Ciao_negative
54	57	July	IgM	RBD	0.559217	negative	Ciao	Ciao_negative
54	57	July	IgM	S1	0.377461	negative	Ciao	Ciao_negative
54	57	July	IgM	S2	0.462852	negative	Ciao	Ciao_negative
54	57	July	IgM	N	0.560667	negative	Ciao	Ciao_negative
55	58	July	IgG	RBD	0.219776	negative	Ciao	Ciao_negative
55	58	July	IgG	S1	-0.0434657	negative	Ciao	Ciao_negative
55	58	July	IgG	S2	-0.0140107	negative	Ciao	Ciao_negative
55	58	July	IgG	N	0.245982	negative	Ciao	Ciao_negative
55	58	July	IgA	RBD	0.260361	negative	Ciao	Ciao_negative
55	58	July	IgA	S1	-0.09691	negative	Ciao	Ciao_negative
55	58	July	IgA	S2	-0.117113	negative	Ciao	Ciao_negative
55	58	July	IgA	N	-0.083945	negative	Ciao	Ciao_negative
55	58	July	IgM	RBD	0.989824	negative	Ciao	Ciao_negative
55	58	July	IgM	S1	0.744087	negative	Ciao	Ciao_negative
55	58	July	IgM	S2	0.73324	negative	Ciao	Ciao_negative
55	58	July	IgM	N	0.856697	negative	Ciao	Ciao_negative
55	58	November	IgG	RBD	-0.0791812	negative	Ciao	Ciao_negative
55	58	November	IgG	S1	0	negative	Ciao	Ciao_negative
55	58	November	IgG	S2	-0.0457575	negative	Ciao	Ciao_negative
55	58	November	IgG	N	-0.0879552	negative	Ciao	Ciao_negative
55	58	November	IgA	RBD	0.0013942	negative	Ciao	Ciao_negative
55	58	November	IgA	S1	-0.162347	negative	Ciao	Ciao_negative
55	58	November	IgA	S2	0.057468	negative	Ciao	Ciao_negative
55	58	November	IgA	N	-0.0744591	negative	Ciao	Ciao_negative
55	58	November	IgM	RBD	0.69897	negative	Ciao	Ciao_negative
55	58	November	IgM	S1	0.431364	negative	Ciao	Ciao_negative
55	58	November	IgM	S2	0.541995	negative	Ciao	Ciao_negative
55	58	November	IgM	N	0.691671	negative	Ciao	Ciao_negative
56	59	July	IgG	RBD	1.48841	negative	Ciao	Ciao_negative
56	59	July	IgG	S1	0.546065	negative	Ciao	Ciao_negative
56	59	July	IgG	S2	0.860821	negative	Ciao	Ciao_negative
56	59	July	IgG	N	1.03173	negative	Ciao	Ciao_negative
56	59	July	IgA	RBD	1.19409	negative	Ciao	Ciao_negative
56	59	July	IgA	S1	0.544068	negative	Ciao	Ciao_negative
56	59	July	IgA	S2	0.776757	negative	Ciao	Ciao_negative
56	59	July	IgA	N	1.05632	negative	Ciao	Ciao_negative
56	59	July	IgM	RBD	1.6138	negative	Ciao	Ciao_negative
56	59	July	IgM	S1	1.24462	negative	Ciao	Ciao_negative
56	59	July	IgM	S2	1.09021	negative	Ciao	Ciao_negative
56	59	July	IgM	N	1.40817	negative	Ciao	Ciao_negative
56	59	November	IgG	RBD	-0.0157943	negative	Ciao	Ciao_negative
56	59	November	IgG	S1	-0.049218	negative	Ciao	Ciao_negative
56	59	November	IgG	S2	-0.0157943	negative	Ciao	Ciao_negative
56	59	November	IgG	N	0.01524	negative	Ciao	Ciao_negative
56	59	November	IgA	RBD	0.140484	negative	Ciao	Ciao_negative
56	59	November	IgA	S1	0.0961496	negative	Ciao	Ciao_negative
56	59	November	IgA	S2	0.0991832	negative	Ciao	Ciao_negative
56	59	November	IgA	N	0.134952	negative	Ciao	Ciao_negative
56	59	November	IgM	RBD	0.780103	negative	Ciao	Ciao_negative
56	59	November	IgM	S1	0.490604	negative	Ciao	Ciao_negative
56	59	November	IgM	S2	0.710552	negative	Ciao	Ciao_negative
56	59	November	IgM	N	0.843418	negative	Ciao	Ciao_negative
57	60	July	IgG	RBD	-0.103219	negative	Ciao	Ciao_negative
57	60	July	IgG	S1	-0.13622	negative	Ciao	Ciao_negative
57	60	July	IgG	S2	0.0243593	negative	Ciao	Ciao_negative
57	60	July	IgG	N	-0.0347621	negative	Ciao	Ciao_negative
57	60	July	IgA	RBD	0.0658819	negative	Ciao	Ciao_negative
57	60	July	IgA	S1	-0.14845	negative	Ciao	Ciao_negative
57	60	July	IgA	S2	0.0628505	negative	Ciao	Ciao_negative
57	60	July	IgA	N	-0.0611945	negative	Ciao	Ciao_negative
57	60	July	IgM	RBD	0.29727	negative	Ciao	Ciao_negative
57	60	July	IgM	S1	0.326477	negative	Ciao	Ciao_negative
57	60	July	IgM	S2	0.682176	negative	Ciao	Ciao_negative
57	60	July	IgM	N	0.418416	negative	Ciao	Ciao_negative
57	60	November	IgG	RBD	-0.0248236	negative	Ciao	Ciao_negative
57	60	November	IgG	S1	0.0871502	negative	Ciao	Ciao_negative
57	60	November	IgG	S2	0.0310342	negative	Ciao	Ciao_negative
57	60	November	IgG	N	0	negative	Ciao	Ciao_negative
57	60	November	IgA	RBD	0.182911	negative	Ciao	Ciao_negative
57	60	November	IgA	S1	0.030178	negative	Ciao	Ciao_negative
57	60	November	IgA	S2	0.296577	negative	Ciao	Ciao_negative
57	60	November	IgA	N	0.194593	negative	Ciao	Ciao_negative
57	60	November	IgM	RBD	0.187275	negative	Ciao	Ciao_negative
57	60	November	IgM	S1	0.178741	negative	Ciao	Ciao_negative
57	60	November	IgM	S2	0.250585	negative	Ciao	Ciao_negative
57	60	November	IgM	N	-0.248528	negative	Ciao	Ciao_negative
58	61	July	IgG	RBD	-0.156786	negative	Ciao	Ciao_negative
58	61	July	IgG	S1	-0.129348	negative	Ciao	Ciao_negative
58	61	July	IgG	S2	-0.166331	negative	Ciao	Ciao_negative
58	61	July	IgG	N	-0.0271522	negative	Ciao	Ciao_negative
58	61	July	IgA	RBD	0.0797262	negative	Ciao	Ciao_negative
58	61	July	IgA	S1	0.0637806	negative	Ciao	Ciao_negative
58	61	July	IgA	S2	0.357691	negative	Ciao	Ciao_negative
58	61	July	IgA	N	0.0817635	negative	Ciao	Ciao_negative
58	61	July	IgM	RBD	0.370356	negative	Ciao	Ciao_negative
58	61	July	IgM	S1	0.270768	negative	Ciao	Ciao_negative
58	61	July	IgM	S2	0.419129	negative	Ciao	Ciao_negative
58	61	July	IgM	N	0.427011	negative	Ciao	Ciao_negative
58	61	November	IgG	RBD	-0.0612697	negative	Ciao	Ciao_negative
58	61	November	IgG	S1	-0.218056	negative	Ciao	Ciao_negative
58	61	November	IgG	S2	-0.124939	negative	Ciao	Ciao_negative
58	61	November	IgG	N	-0.117386	negative	Ciao	Ciao_negative
58	61	November	IgA	RBD	-0.0937591	negative	Ciao	Ciao_negative
58	61	November	IgA	S1	-0.418998	negative	Ciao	Ciao_negative
58	61	November	IgA	S2	-0.213497	negative	Ciao	Ciao_negative
58	61	November	IgA	N	-0.249409	negative	Ciao	Ciao_negative
58	61	November	IgM	RBD	0.874156	negative	Ciao	Ciao_negative
58	61	November	IgM	S1	0.483855	negative	Ciao	Ciao_negative
58	61	November	IgM	S2	0.634729	negative	Ciao	Ciao_negative
58	61	November	IgM	N	0.81082	negative	Ciao	Ciao_negative
59	62	July	IgG	RBD	0.383217	negative	Ciao	Ciao_negative
59	62	July	IgG	S1	0.263241	negative	Ciao	Ciao_negative
59	62	July	IgG	S2	0.388797	negative	Ciao	Ciao_negative
59	62	July	IgG	N	0.176091	negative	Ciao	Ciao_negative
59	62	July	IgA	RBD	0.360744	negative	Ciao	Ciao_negative
59	62	July	IgA	S1	0.228822	negative	Ciao	Ciao_negative
59	62	July	IgA	S2	0.400942	negative	Ciao	Ciao_negative
59	62	July	IgA	N	0.244827	negative	Ciao	Ciao_negative
59	62	July	IgM	RBD	0.664552	negative	Ciao	Ciao_negative
59	62	July	IgM	S1	0.579511	negative	Ciao	Ciao_negative
59	62	July	IgM	S2	0.634429	negative	Ciao	Ciao_negative
59	62	July	IgM	N	0.598165	negative	Ciao	Ciao_negative
59	62	November	IgG	RBD	0.064458	negative	Ciao	Ciao_negative
59	62	November	IgG	S1	0.071882	negative	Ciao	Ciao_negative
59	62	November	IgG	S2	0.0934217	negative	Ciao	Ciao_negative
59	62	November	IgG	N	0.146128	negative	Ciao	Ciao_negative
59	62	November	IgA	RBD	0.194265	negative	Ciao	Ciao_negative
59	62	November	IgA	S1	-0.0228629	negative	Ciao	Ciao_negative
59	62	November	IgA	S2	0.179787	negative	Ciao	Ciao_negative
59	62	November	IgA	N	0.247784	negative	Ciao	Ciao_negative
59	62	November	IgM	RBD	0.906152	negative	Ciao	Ciao_negative
59	62	November	IgM	S1	0.648636	negative	Ciao	Ciao_negative
59	62	November	IgM	S2	0.843926	negative	Ciao	Ciao_negative
59	62	November	IgM	N	0.963253	negative	Ciao	Ciao_negative
60	63	July	IgG	RBD	-0.0656788	negative	Ciao	Ciao_negative
60	63	July	IgG	S1	-0.112422	negative	Ciao	Ciao_negative
60	63	July	IgG	S2	0.0892232	negative	Ciao	Ciao_negative
60	63	July	IgG	N	0.029455	negative	Ciao	Ciao_negative
60	63	July	IgA	RBD	0.330051	negative	Ciao	Ciao_negative
60	63	July	IgA	S1	0.143091	negative	Ciao	Ciao_negative
60	63	July	IgA	S2	0.221849	negative	Ciao	Ciao_negative
60	63	July	IgA	N	0.217591	negative	Ciao	Ciao_negative
60	63	July	IgM	RBD	0.653213	negative	Ciao	Ciao_negative
60	63	July	IgM	S1	0.452298	negative	Ciao	Ciao_negative
60	63	July	IgM	S2	0.467741	negative	Ciao	Ciao_negative
60	63	July	IgM	N	0.482654	negative	Ciao	Ciao_negative
60	63	November	IgG	RBD	-0.0776049	negative	Ciao	Ciao_negative
60	63	November	IgG	S1	-0.0591215	negative	Ciao	Ciao_negative
60	63	November	IgG	S2	0	negative	Ciao	Ciao_negative
60	63	November	IgG	N	-0.0501666	negative	Ciao	Ciao_negative
60	63	November	IgA	RBD	0.429441	negative	Ciao	Ciao_negative
60	63	November	IgA	S1	0.0117915	negative	Ciao	Ciao_negative
60	63	November	IgA	S2	0.0680837	negative	Ciao	Ciao_negative
60	63	November	IgA	N	0	negative	Ciao	Ciao_negative
60	63	November	IgM	RBD	0.804237	negative	Ciao	Ciao_negative
60	63	November	IgM	S1	0.50901	negative	Ciao	Ciao_negative
60	63	November	IgM	S2	0.706352	negative	Ciao	Ciao_negative
60	63	November	IgM	N	0.73009	negative	Ciao	Ciao_negative
61	64	July	IgG	RBD	0.0791812	negative	Ciao	Ciao_negative
61	64	July	IgG	S1	0.0170333	negative	Ciao	Ciao_negative
61	64	July	IgG	S2	0.113943	negative	Ciao	Ciao_negative
61	64	July	IgG	N	0.225309	negative	Ciao	Ciao_negative
61	64	July	IgA	RBD	0.331802	negative	Ciao	Ciao_negative
61	64	July	IgA	S1	-0.106118	negative	Ciao	Ciao_negative
61	64	July	IgA	S2	0.16481	negative	Ciao	Ciao_negative
61	64	July	IgA	N	0.290268	negative	Ciao	Ciao_negative
61	64	July	IgM	RBD	1.28621	negative	Ciao	Ciao_negative
61	64	July	IgM	S1	0.973492	negative	Ciao	Ciao_negative
61	64	July	IgM	S2	0.905938	negative	Ciao	Ciao_negative
61	64	July	IgM	N	1.07246	negative	Ciao	Ciao_negative
61	64	November	IgG	RBD	0.0286452	negative	Ciao	Ciao_negative
61	64	November	IgG	S1	-0.111974	negative	Ciao	Ciao_negative
61	64	November	IgG	S2	-0.00998422	negative	Ciao	Ciao_negative
61	64	November	IgG	N	0.0377886	negative	Ciao	Ciao_negative
61	64	November	IgA	RBD	0.0189678	negative	Ciao	Ciao_negative
61	64	November	IgA	S1	-0.447158	negative	Ciao	Ciao_negative
61	64	November	IgA	S2	-0.135404	negative	Ciao	Ciao_negative
61	64	November	IgA	N	0.204846	negative	Ciao	Ciao_negative
61	64	November	IgM	RBD	1.24221	negative	Ciao	Ciao_negative
61	64	November	IgM	S1	0.801632	negative	Ciao	Ciao_negative
61	64	November	IgM	S2	0.91733	negative	Ciao	Ciao_negative
61	64	November	IgM	N	1.17464	negative	Ciao	Ciao_negative
62	65	July	IgG	RBD	-0.141329	negative	Ciao	Ciao_negative
62	65	July	IgG	S1	-0.0511525	negative	Ciao	Ciao_negative
62	65	July	IgG	S2	0.100115	negative	Ciao	Ciao_negative
62	65	July	IgG	N	-0.0602959	negative	Ciao	Ciao_negative
62	65	July	IgA	RBD	-0.102498	negative	Ciao	Ciao_negative
62	65	July	IgA	S1	-0.155608	negative	Ciao	Ciao_negative
62	65	July	IgA	S2	-0.0359977	negative	Ciao	Ciao_negative
62	65	July	IgA	N	-0.153846	negative	Ciao	Ciao_negative
62	65	July	IgM	RBD	0.540955	negative	Ciao	Ciao_negative
62	65	July	IgM	S1	0.395763	negative	Ciao	Ciao_negative
62	65	July	IgM	S2	0.417056	negative	Ciao	Ciao_negative
62	65	July	IgM	N	0.375664	negative	Ciao	Ciao_negative
62	65	November	IgG	RBD	0.0442037	negative	Ciao	Ciao_negative
62	65	November	IgG	S1	-0.0157943	negative	Ciao	Ciao_negative
62	65	November	IgG	S2	-0.0406179	negative	Ciao	Ciao_negative
62	65	November	IgG	N	-0.0157943	negative	Ciao	Ciao_negative
62	65	November	IgA	RBD	0.0626204	negative	Ciao	Ciao_negative
62	65	November	IgA	S1	0.14486	negative	Ciao	Ciao_negative
62	65	November	IgA	S2	0.212894	negative	Ciao	Ciao_negative
62	65	November	IgA	N	0.386808	negative	Ciao	Ciao_negative
62	65	November	IgM	RBD	0.684959	negative	Ciao	Ciao_negative
62	65	November	IgM	S1	0.404779	negative	Ciao	Ciao_negative
62	65	November	IgM	S2	0.615633	negative	Ciao	Ciao_negative
62	65	November	IgM	N	0.677781	negative	Ciao	Ciao_negative
63	66	July	IgG	RBD	-0.120574	negative	Ciao	Ciao_negative
63	66	July	IgG	S1	-0.0713559	negative	Ciao	Ciao_negative
63	66	July	IgG	S2	0.153584	negative	Ciao	Ciao_negative
63	66	July	IgG	N	-0.0713559	negative	Ciao	Ciao_negative
63	66	July	IgA	RBD	-0.022372	negative	Ciao	Ciao_negative
63	66	July	IgA	S1	-0.00640699	negative	Ciao	Ciao_negative
63	66	July	IgA	S2	-0.0439441	negative	Ciao	Ciao_negative
63	66	July	IgA	N	0.069535	negative	Ciao	Ciao_negative
63	66	July	IgM	RBD	0.109747	negative	Ciao	Ciao_negative
63	66	July	IgM	S1	-0.0579919	negative	Ciao	Ciao_negative
63	66	July	IgM	S2	0.122216	negative	Ciao	Ciao_negative
63	66	July	IgM	N	0.0791812	negative	Ciao	Ciao_negative
63	66	November	IgG	RBD	0.0754211	negative	Ciao	Ciao_negative
63	66	November	IgG	S1	0.0289637	negative	Ciao	Ciao_negative
63	66	November	IgG	S2	0.042752	negative	Ciao	Ciao_negative
63	66	November	IgG	N	0.0561159	negative	Ciao	Ciao_negative
63	66	November	IgA	RBD	0.0125166	negative	Ciao	Ciao_negative
63	66	November	IgA	S1	-0.259868	negative	Ciao	Ciao_negative
63	66	November	IgA	S2	-0.00768683	negative	Ciao	Ciao_negative
63	66	November	IgA	N	0.10546	negative	Ciao	Ciao_negative
63	66	November	IgM	RBD	0.962484	negative	Ciao	Ciao_negative
63	66	November	IgM	S1	0.634512	negative	Ciao	Ciao_negative
63	66	November	IgM	S2	0.823159	negative	Ciao	Ciao_negative
63	66	November	IgM	N	0.934673	negative	Ciao	Ciao_negative
64	67	July	IgG	RBD	0.130929	negative	Ciao	Ciao_negative
64	67	July	IgG	S1	0.0457575	negative	Ciao	Ciao_negative
64	67	July	IgG	S2	0.093681	negative	Ciao	Ciao_negative
64	67	July	IgG	N	0.38818	negative	Ciao	Ciao_negative
64	67	July	IgA	RBD	0.147603	negative	Ciao	Ciao_negative
64	67	July	IgA	S1	0.234753	negative	Ciao	Ciao_negative
64	67	July	IgA	S2	0.20926	negative	Ciao	Ciao_negative
64	67	July	IgA	N	0.31627	negative	Ciao	Ciao_negative
64	67	July	IgM	RBD	0.96118	negative	Ciao	Ciao_negative
64	67	July	IgM	S1	0.517177	negative	Ciao	Ciao_negative
64	67	July	IgM	S2	0.537728	negative	Ciao	Ciao_negative
64	67	July	IgM	N	0.700227	negative	Ciao	Ciao_negative
65	68	July	IgG	RBD	-0.18089	negative	Ciao	Ciao_negative
65	68	July	IgG	S1	-0.243038	negative	Ciao	Ciao_negative
65	68	July	IgG	S2	-0.113943	negative	Ciao	Ciao_negative
65	68	July	IgG	N	-0.113943	negative	Ciao	Ciao_negative
65	68	July	IgA	RBD	0.0347621	negative	Ciao	Ciao_negative
65	68	July	IgA	S1	-0.220295	negative	Ciao	Ciao_negative
65	68	July	IgA	S2	-0.220295	negative	Ciao	Ciao_negative
65	68	July	IgA	N	-0.10516	negative	Ciao	Ciao_negative
65	68	July	IgM	RBD	1.08288	negative	Ciao	Ciao_negative
65	68	July	IgM	S1	0.814623	negative	Ciao	Ciao_negative
65	68	July	IgM	S2	0.692237	negative	Ciao	Ciao_negative
65	68	July	IgM	N	0.916791	negative	Ciao	Ciao_negative
65	68	November	IgG	RBD	0.0413927	negative	Ciao	Ciao_negative
65	68	November	IgG	S1	-0.0109954	negative	Ciao	Ciao_negative
65	68	November	IgG	S2	0.0211893	negative	Ciao	Ciao_negative
65	68	November	IgG	N	0.0211893	negative	Ciao	Ciao_negative
65	68	November	IgA	RBD	0.732989	negative	Ciao	Ciao_negative
65	68	November	IgA	S1	0.221849	negative	Ciao	Ciao_negative
65	68	November	IgA	S2	0.249877	negative	Ciao	Ciao_negative
65	68	November	IgA	N	0.613959	negative	Ciao	Ciao_negative
65	68	November	IgM	RBD	1.39756	negative	Ciao	Ciao_negative
65	68	November	IgM	S1	1.02477	negative	Ciao	Ciao_negative
65	68	November	IgM	S2	1.03795	negative	Ciao	Ciao_negative
65	68	November	IgM	N	1.29245	negative	Ciao	Ciao_negative
66	69	July	IgG	RBD	0.22862	negative	Ciao	Ciao_negative
66	69	July	IgG	S1	-0.191886	negative	Ciao	Ciao_negative
66	69	July	IgG	S2	-0.163857	negative	Ciao	Ciao_negative
66	69	July	IgG	N	0.22494	negative	Ciao	Ciao_negative
66	69	July	IgA	RBD	-0.102709	negative	Ciao	Ciao_negative
66	69	July	IgA	S1	-0.222082	negative	Ciao	Ciao_negative
66	69	July	IgA	S2	-0.48416	negative	Ciao	Ciao_negative
66	69	July	IgA	N	-0.162347	negative	Ciao	Ciao_negative
66	69	July	IgM	RBD	0.604399	negative	Ciao	Ciao_negative
66	69	July	IgM	S1	0.324511	negative	Ciao	Ciao_negative
66	69	July	IgM	S2	0.185811	negative	Ciao	Ciao_negative
66	69	July	IgM	N	0.37084	negative	Ciao	Ciao_negative
66	69	November	IgG	RBD	0	negative	Ciao	Ciao_negative
66	69	November	IgG	S1	0	negative	Ciao	Ciao_negative
66	69	November	IgG	S2	0.00895484	negative	Ciao	Ciao_negative
66	69	November	IgG	N	0.0347621	negative	Ciao	Ciao_negative
66	69	November	IgA	RBD	0.0440907	negative	Ciao	Ciao_negative
66	69	November	IgA	S1	-0.164003	negative	Ciao	Ciao_negative
66	69	November	IgA	S2	-0.113418	negative	Ciao	Ciao_negative
66	69	November	IgA	N	0.0542546	negative	Ciao	Ciao_negative
66	69	November	IgM	RBD	0.556757	negative	Ciao	Ciao_negative
66	69	November	IgM	S1	0.34391	negative	Ciao	Ciao_negative
66	69	November	IgM	S2	0.545237	negative	Ciao	Ciao_negative
66	69	November	IgM	N	0.535796	negative	Ciao	Ciao_negative
67	70	July	IgG	RBD	-0.0705811	negative	Ciao	Ciao_negative
67	70	July	IgG	S1	-0.144683	negative	Ciao	Ciao_negative
67	70	July	IgG	S2	-0.221849	negative	Ciao	Ciao_negative
67	70	July	IgG	N	0	negative	Ciao	Ciao_negative
67	70	July	IgA	RBD	0.134415	negative	Ciao	Ciao_negative
67	70	July	IgA	S1	-0.0448123	negative	Ciao	Ciao_negative
67	70	July	IgA	S2	0.39794	negative	Ciao	Ciao_negative
67	70	July	IgA	N	0.32786	negative	Ciao	Ciao_negative
67	70	July	IgM	RBD	0.830347	negative	Ciao	Ciao_negative
67	70	July	IgM	S1	0.584801	negative	Ciao	Ciao_negative
67	70	July	IgM	S2	0.622712	negative	Ciao	Ciao_negative
67	70	July	IgM	N	0.624054	negative	Ciao	Ciao_negative
67	70	November	IgG	RBD	0.119975	negative	Ciao	Ciao_negative
67	70	November	IgG	S1	0.0808232	negative	Ciao	Ciao_negative
67	70	November	IgG	S2	0.231609	negative	Ciao	Ciao_negative
67	70	November	IgG	N	0.237361	negative	Ciao	Ciao_negative
67	70	November	IgA	RBD	0.155357	negative	Ciao	Ciao_negative
67	70	November	IgA	S1	0.124559	negative	Ciao	Ciao_negative
67	70	November	IgA	S2	0.620638	negative	Ciao	Ciao_negative
67	70	November	IgA	N	0.516762	negative	Ciao	Ciao_negative
67	70	November	IgM	RBD	0.753966	negative	Ciao	Ciao_negative
67	70	November	IgM	S1	0.4843	negative	Ciao	Ciao_negative
67	70	November	IgM	S2	0.753008	negative	Ciao	Ciao_negative
67	70	November	IgM	N	0.672098	negative	Ciao	Ciao_negative
68	71	July	IgG	RBD	0.029455	negative	Ciao	Ciao_negative
68	71	July	IgG	S1	-0.122406	negative	Ciao	Ciao_negative
68	71	July	IgG	S2	0.00755314	negative	Ciao	Ciao_negative
68	71	July	IgG	N	0.101458	negative	Ciao	Ciao_negative
68	71	July	IgA	RBD	0.39794	negative	Ciao	Ciao_negative
68	71	July	IgA	S1	-0.031663	negative	Ciao	Ciao_negative
68	71	July	IgA	S2	0.135828	negative	Ciao	Ciao_negative
68	71	July	IgA	N	0.343039	negative	Ciao	Ciao_negative
68	71	July	IgM	RBD	1.20683	negative	Ciao	Ciao_negative
68	71	July	IgM	S1	0.902411	negative	Ciao	Ciao_negative
68	71	July	IgM	S2	0.851258	negative	Ciao	Ciao_negative
68	71	July	IgM	N	1.13712	negative	Ciao	Ciao_negative
68	71	November	IgG	RBD	0.0338583	negative	Ciao	Ciao_negative
68	71	November	IgG	S1	0.0115819	negative	Ciao	Ciao_negative
68	71	November	IgG	S2	-0.0496878	negative	Ciao	Ciao_negative
68	71	November	IgG	N	0.147802	negative	Ciao	Ciao_negative
68	71	November	IgA	RBD	0.917393	negative	Ciao	Ciao_negative
68	71	November	IgA	S1	0.191331	negative	Ciao	Ciao_negative
68	71	November	IgA	S2	0.345234	negative	Ciao	Ciao_negative
68	71	November	IgA	N	1.00616	negative	Ciao	Ciao_negative
68	71	November	IgM	RBD	1.33708	negative	Ciao	Ciao_negative
68	71	November	IgM	S1	0.95145	negative	Ciao	Ciao_negative
68	71	November	IgM	S2	0.990714	negative	Ciao	Ciao_negative
68	71	November	IgM	N	1.35366	negative	Ciao	Ciao_negative
69	72	July	IgG	RBD	0.168404	negative	Ciao	Ciao_negative
69	72	July	IgG	S1	0.15261	negative	Ciao	Ciao_negative
69	72	July	IgG	S2	0.119186	negative	Ciao	Ciao_negative
69	72	July	IgG	N	0.15261	negative	Ciao	Ciao_negative
69	72	July	IgA	RBD	0.117225	negative	Ciao	Ciao_negative
69	72	July	IgA	S1	-0.0416986	negative	Ciao	Ciao_negative
69	72	July	IgA	S2	-0.00927354	negative	Ciao	Ciao_negative
69	72	July	IgA	N	-0.035017	negative	Ciao	Ciao_negative
69	72	July	IgM	RBD	0.894055	negative	Ciao	Ciao_negative
69	72	July	IgM	S1	0.632874	negative	Ciao	Ciao_negative
69	72	July	IgM	S2	0.685478	negative	Ciao	Ciao_negative
69	72	July	IgM	N	0.778151	negative	Ciao	Ciao_negative
69	72	November	IgG	RBD	-0.0483047	negative	Ciao	Ciao_negative
69	72	November	IgG	S1	-0.0746336	negative	Ciao	Ciao_negative
69	72	November	IgG	S2	-0.132626	negative	Ciao	Ciao_negative
69	72	November	IgG	N	0	negative	Ciao	Ciao_negative
69	72	November	IgA	RBD	0.0290606	negative	Ciao	Ciao_negative
69	72	November	IgA	S1	-0.032763	negative	Ciao	Ciao_negative
69	72	November	IgA	S2	0.242394	negative	Ciao	Ciao_negative
69	72	November	IgA	N	-0.0106487	negative	Ciao	Ciao_negative
69	72	November	IgM	RBD	0.646582	negative	Ciao	Ciao_negative
69	72	November	IgM	S1	0.405765	negative	Ciao	Ciao_negative
69	72	November	IgM	S2	0.6554	negative	Ciao	Ciao_negative
69	72	November	IgM	N	0.642105	negative	Ciao	Ciao_negative
70	73	July	IgG	RBD	0	negative	Ciao	Ciao_negative
70	73	July	IgG	S1	-0.231949	negative	Ciao	Ciao_negative
70	73	July	IgG	S2	-0.0474246	negative	Ciao	Ciao_negative
70	73	July	IgG	N	-0.0474246	negative	Ciao	Ciao_negative
70	73	July	IgA	RBD	0.192351	negative	Ciao	Ciao_negative
70	73	July	IgA	S1	0.128792	negative	Ciao	Ciao_negative
70	73	July	IgA	S2	0.0980493	negative	Ciao	Ciao_negative
70	73	July	IgA	N	0.0120533	negative	Ciao	Ciao_negative
70	73	July	IgM	RBD	0.560667	negative	Ciao	Ciao_negative
70	73	July	IgM	S1	0.383897	negative	Ciao	Ciao_negative
70	73	July	IgM	S2	0.462058	negative	Ciao	Ciao_negative
70	73	July	IgM	N	0.449969	negative	Ciao	Ciao_negative
70	73	November	IgG	RBD	-0.106455	negative	Ciao	Ciao_negative
70	73	November	IgG	S1	-0.11869	negative	Ciao	Ciao_negative
70	73	November	IgG	S2	-0.0606978	negative	Ciao	Ciao_negative
70	73	November	IgG	N	-0.0829742	negative	Ciao	Ciao_negative
70	73	November	IgA	RBD	0.322689	negative	Ciao	Ciao_negative
70	73	November	IgA	S1	0.0145587	negative	Ciao	Ciao_negative
70	73	November	IgA	S2	0.116215	negative	Ciao	Ciao_negative
70	73	November	IgA	N	0.138303	negative	Ciao	Ciao_negative
70	73	November	IgM	RBD	0.77581	negative	Ciao	Ciao_negative
70	73	November	IgM	S1	0.48407	negative	Ciao	Ciao_negative
70	73	November	IgM	S2	0.659395	negative	Ciao	Ciao_negative
70	73	November	IgM	N	0.797558	negative	Ciao	Ciao_negative
71	74	July	IgG	RBD	0.251812	positive	Ciao	Ciao_positive
71	74	July	IgG	S1	0.352183	positive	Ciao	Ciao_positive
71	74	July	IgG	S2	0.264649	positive	Ciao	Ciao_positive
71	74	July	IgG	N	0.378917	positive	Ciao	Ciao_positive
71	74	July	IgA	RBD	0.296067	positive	Ciao	Ciao_positive
71	74	July	IgA	S1	0.116215	positive	Ciao	Ciao_positive
71	74	July	IgA	S2	0.251417	positive	Ciao	Ciao_positive
71	74	July	IgA	N	0.284687	positive	Ciao	Ciao_positive
71	74	July	IgM	RBD	0.987483	positive	Ciao	Ciao_positive
71	74	July	IgM	S1	0.91285	positive	Ciao	Ciao_positive
71	74	July	IgM	S2	0.773188	positive	Ciao	Ciao_positive
71	74	July	IgM	N	0.997029	positive	Ciao	Ciao_positive
71	74	November	IgG	RBD	0	positive	Ciao	Ciao_positive
71	74	November	IgG	S1	0.0571429	positive	Ciao	Ciao_positive
71	74	November	IgG	S2	0.0688813	positive	Ciao	Ciao_positive
71	74	November	IgG	N	0.013364	positive	Ciao	Ciao_positive
71	74	November	IgA	RBD	0.236339	positive	Ciao	Ciao_positive
71	74	November	IgA	S1	0.196295	positive	Ciao	Ciao_positive
71	74	November	IgA	S2	0.561442	positive	Ciao	Ciao_positive
71	74	November	IgA	N	-0.0406179	positive	Ciao	Ciao_positive
71	74	November	IgM	RBD	0.890038	positive	Ciao	Ciao_positive
71	74	November	IgM	S1	0.75467	positive	Ciao	Ciao_positive
71	74	November	IgM	S2	0.616116	positive	Ciao	Ciao_positive
71	74	November	IgM	N	0.487163	positive	Ciao	Ciao_positive
72	75	July	IgG	RBD	0.971824	negative	Ciao	Ciao_negative
72	75	July	IgG	S1	0.628317	negative	Ciao	Ciao_negative
72	75	July	IgG	S2	0.636304	negative	Ciao	Ciao_negative
72	75	July	IgG	N	0.643731	negative	Ciao	Ciao_negative
72	75	July	IgA	RBD	0.921351	negative	Ciao	Ciao_negative
72	75	July	IgA	S1	0.34532	negative	Ciao	Ciao_negative
72	75	July	IgA	S2	0.115171	negative	Ciao	Ciao_negative
72	75	July	IgA	N	0.452454	negative	Ciao	Ciao_negative
72	75	July	IgM	RBD	0.836197	negative	Ciao	Ciao_negative
72	75	July	IgM	S1	0.793923	negative	Ciao	Ciao_negative
72	75	July	IgM	S2	0.60907	negative	Ciao	Ciao_negative
72	75	July	IgM	N	0.671386	negative	Ciao	Ciao_negative
72	75	November	IgG	RBD	0.202898	negative	Ciao	Ciao_negative
72	75	November	IgG	S1	-0.201202	negative	Ciao	Ciao_negative
72	75	November	IgG	S2	-0.136477	negative	Ciao	Ciao_negative
72	75	November	IgG	N	-0.0714431	negative	Ciao	Ciao_negative
72	75	November	IgA	RBD	0.114827	negative	Ciao	Ciao_negative
72	75	November	IgA	S1	-0.109692	negative	Ciao	Ciao_negative
72	75	November	IgA	S2	-0.111105	negative	Ciao	Ciao_negative
72	75	November	IgA	N	0.016654	negative	Ciao	Ciao_negative
72	75	November	IgM	RBD	0.801815	negative	Ciao	Ciao_negative
72	75	November	IgM	S1	0.490801	negative	Ciao	Ciao_negative
72	75	November	IgM	S2	0.656673	negative	Ciao	Ciao_negative
72	75	November	IgM	N	0.778151	negative	Ciao	Ciao_negative
73	76	July	IgG	RBD	0.703578	negative	Ciao	Ciao_negative
73	76	July	IgG	S1	0.00575233	negative	Ciao	Ciao_negative
73	76	July	IgG	S2	0.181844	negative	Ciao	Ciao_negative
73	76	July	IgG	N	0.539912	negative	Ciao	Ciao_negative
73	76	July	IgA	RBD	1.06675	negative	Ciao	Ciao_negative
73	76	July	IgA	S1	0.555913	negative	Ciao	Ciao_negative
73	76	July	IgA	S2	0.21193	negative	Ciao	Ciao_negative
73	76	July	IgA	N	0.403508	negative	Ciao	Ciao_negative
73	76	July	IgM	RBD	0.945241	negative	Ciao	Ciao_negative
73	76	July	IgM	S1	0.712131	negative	Ciao	Ciao_negative
73	76	July	IgM	S2	0.647984	negative	Ciao	Ciao_negative
73	76	July	IgM	N	0.849844	negative	Ciao	Ciao_negative
73	76	November	IgG	RBD	0.260687	negative	Ciao	Ciao_negative
73	76	November	IgG	S1	0.180736	negative	Ciao	Ciao_negative
73	76	November	IgG	S2	0.18988	negative	Ciao	Ciao_negative
73	76	November	IgG	N	0.00694886	negative	Ciao	Ciao_negative
73	76	November	IgA	RBD	0.776007	negative	Ciao	Ciao_negative
73	76	November	IgA	S1	0.461881	negative	Ciao	Ciao_negative
73	76	November	IgA	S2	0.267692	negative	Ciao	Ciao_negative
73	76	November	IgA	N	0.274567	negative	Ciao	Ciao_negative
73	76	November	IgM	RBD	0.662426	negative	Ciao	Ciao_negative
73	76	November	IgM	S1	0.474574	negative	Ciao	Ciao_negative
73	76	November	IgM	S2	0.609613	negative	Ciao	Ciao_negative
73	76	November	IgM	N	0.655745	negative	Ciao	Ciao_negative
75	79	July	IgG	RBD	0.45668	negative	Ciao	Ciao_negative
75	79	July	IgG	S1	0.467021	negative	Ciao	Ciao_negative
75	79	July	IgG	S2	0.3827	negative	Ciao	Ciao_negative
75	79	July	IgG	N	0.446087	negative	Ciao	Ciao_negative
75	79	July	IgA	RBD	0.194865	negative	Ciao	Ciao_negative
75	79	July	IgA	S1	0.197364	negative	Ciao	Ciao_negative
75	79	July	IgA	S2	0.469201	negative	Ciao	Ciao_negative
75	79	July	IgA	N	0.54853	negative	Ciao	Ciao_negative
75	79	July	IgM	RBD	1.46419	negative	Ciao	Ciao_negative
75	79	July	IgM	S1	1.22358	negative	Ciao	Ciao_negative
75	79	July	IgM	S2	1.19774	negative	Ciao	Ciao_negative
75	79	July	IgM	N	1.51162	negative	Ciao	Ciao_negative
75	79	November	IgG	RBD	-0.0365168	negative	Ciao	Ciao_negative
75	79	November	IgG	S1	-0.0934217	negative	Ciao	Ciao_negative
75	79	November	IgG	S2	0.185332	negative	Ciao	Ciao_negative
75	79	November	IgG	N	0.0271522	negative	Ciao	Ciao_negative
75	79	November	IgA	RBD	0.361986	negative	Ciao	Ciao_negative
75	79	November	IgA	S1	0.309863	negative	Ciao	Ciao_negative
75	79	November	IgA	S2	0.886542	negative	Ciao	Ciao_negative
75	79	November	IgA	N	0.786012	negative	Ciao	Ciao_negative
75	79	November	IgM	RBD	0.551168	negative	Ciao	Ciao_negative
75	79	November	IgM	S1	0.471517	negative	Ciao	Ciao_negative
75	79	November	IgM	S2	0.819291	negative	Ciao	Ciao_negative
75	79	November	IgM	N	0.506713	negative	Ciao	Ciao_negative
76	80	July	IgG	RBD	0.551755	negative	Ciao	Ciao_negative
76	80	July	IgG	S1	0.361728	negative	Ciao	Ciao_negative
76	80	July	IgG	S2	0.278754	negative	Ciao	Ciao_negative
76	80	July	IgG	N	0.547159	negative	Ciao	Ciao_negative
76	80	July	IgA	RBD	0.337126	negative	Ciao	Ciao_negative
76	80	July	IgA	S1	0.178017	negative	Ciao	Ciao_negative
76	80	July	IgA	S2	0.100371	negative	Ciao	Ciao_negative
76	80	July	IgA	N	0.434569	negative	Ciao	Ciao_negative
76	80	July	IgM	RBD	0.649528	negative	Ciao	Ciao_negative
76	80	July	IgM	S1	0.816997	negative	Ciao	Ciao_negative
76	80	July	IgM	S2	0.670636	negative	Ciao	Ciao_negative
76	80	July	IgM	N	0.650665	negative	Ciao	Ciao_negative
76	80	November	IgG	RBD	-0.0334238	negative	Ciao	Ciao_negative
76	80	November	IgG	S1	-0.109144	negative	Ciao	Ciao_negative
76	80	November	IgG	S2	-0.00811789	negative	Ciao	Ciao_negative
76	80	November	IgG	N	-0.0334238	negative	Ciao	Ciao_negative
76	80	November	IgA	RBD	-0.0484975	negative	Ciao	Ciao_negative
76	80	November	IgA	S1	-0.345878	negative	Ciao	Ciao_negative
76	80	November	IgA	S2	-0.074941	negative	Ciao	Ciao_negative
76	80	November	IgA	N	-0.00994611	negative	Ciao	Ciao_negative
76	80	November	IgM	RBD	0.650446	negative	Ciao	Ciao_negative
76	80	November	IgM	S1	0.322219	negative	Ciao	Ciao_negative
76	80	November	IgM	S2	0.438203	negative	Ciao	Ciao_negative
76	80	November	IgM	N	0.633468	negative	Ciao	Ciao_negative
77	81	July	IgG	RBD	-0.122216	negative	Ciao	Ciao_negative
77	81	July	IgG	S1	-0.144492	negative	Ciao	Ciao_negative
77	81	July	IgG	S2	-0.0253059	negative	Ciao	Ciao_negative
77	81	July	IgG	N	-0.0167057	negative	Ciao	Ciao_negative
77	81	July	IgA	RBD	-0.0334238	negative	Ciao	Ciao_negative
77	81	July	IgA	S1	0.0399279	negative	Ciao	Ciao_negative
77	81	July	IgA	S2	0.308209	negative	Ciao	Ciao_negative
77	81	July	IgA	N	0.161922	negative	Ciao	Ciao_negative
77	81	July	IgM	RBD	0.397044	negative	Ciao	Ciao_negative
77	81	July	IgM	S1	0.174596	negative	Ciao	Ciao_negative
77	81	July	IgM	S2	0.30103	negative	Ciao	Ciao_negative
77	81	July	IgM	N	0.331292	negative	Ciao	Ciao_negative
78	82	July	IgG	RBD	-0.0791812	positive	Ciao	Ciao_positive
78	82	July	IgG	S1	0.0347621	positive	Ciao	Ciao_positive
78	82	July	IgG	S2	0.0347621	positive	Ciao	Ciao_positive
78	82	July	IgG	N	0.0821868	positive	Ciao	Ciao_positive
78	82	July	IgA	RBD	0.312612	positive	Ciao	Ciao_positive
78	82	July	IgA	S1	0.596151	positive	Ciao	Ciao_positive
78	82	July	IgA	S2	0.469225	positive	Ciao	Ciao_positive
78	82	July	IgA	N	0.183077	positive	Ciao	Ciao_positive
78	82	July	IgM	RBD	0.735182	positive	Ciao	Ciao_positive
78	82	July	IgM	S1	0.633907	positive	Ciao	Ciao_positive
78	82	July	IgM	S2	0.762939	positive	Ciao	Ciao_positive
78	82	July	IgM	N	0.618276	positive	Ciao	Ciao_positive
78	82	November	IgG	RBD	0.30103	positive	Ciao	Ciao_positive
78	82	November	IgG	S1	0.0606978	positive	Ciao	Ciao_positive
78	82	November	IgG	S2	0.168792	positive	Ciao	Ciao_positive
78	82	November	IgG	N	0.146128	positive	Ciao	Ciao_positive
78	82	November	IgA	RBD	1.68622	positive	Ciao	Ciao_positive
78	82	November	IgA	S1	1.40457	positive	Ciao	Ciao_positive
78	82	November	IgA	S2	1.71142	positive	Ciao	Ciao_positive
78	82	November	IgA	N	0.560918	positive	Ciao	Ciao_positive
78	82	November	IgM	RBD	1.64509	positive	Ciao	Ciao_positive
78	82	November	IgM	S1	1.30687	positive	Ciao	Ciao_positive
78	82	November	IgM	S2	1.22992	positive	Ciao	Ciao_positive
78	82	November	IgM	N	1.07119	positive	Ciao	Ciao_positive
79	84	July	IgG	RBD	0.410174	negative	Ciao	Ciao_negative
79	84	July	IgG	S1	0.30103	negative	Ciao	Ciao_negative
79	84	July	IgG	S2	0.354474	negative	Ciao	Ciao_negative
79	84	July	IgG	N	0.422074	negative	Ciao	Ciao_negative
79	84	July	IgA	RBD	1.65188	negative	Ciao	Ciao_negative
79	84	July	IgA	S1	1.72248	negative	Ciao	Ciao_negative
79	84	July	IgA	S2	1.72399	negative	Ciao	Ciao_negative
79	84	July	IgA	N	1.55824	negative	Ciao	Ciao_negative
79	84	July	IgM	RBD	1.68301	negative	Ciao	Ciao_negative
79	84	July	IgM	S1	1.44826	negative	Ciao	Ciao_negative
79	84	July	IgM	S2	1.48885	negative	Ciao	Ciao_negative
79	84	July	IgM	N	1.67702	negative	Ciao	Ciao_negative
79	84	November	IgG	RBD	0.0901766	negative	Ciao	Ciao_negative
79	84	November	IgG	S1	0	negative	Ciao	Ciao_negative
79	84	November	IgG	S2	0.0901766	negative	Ciao	Ciao_negative
79	84	November	IgG	N	0.129095	negative	Ciao	Ciao_negative
79	84	November	IgA	RBD	0.720891	negative	Ciao	Ciao_negative
79	84	November	IgA	S1	0.34059	negative	Ciao	Ciao_negative
79	84	November	IgA	S2	0.75838	negative	Ciao	Ciao_negative
79	84	November	IgA	N	0.874825	negative	Ciao	Ciao_negative
79	84	November	IgM	RBD	1.03787	negative	Ciao	Ciao_negative
79	84	November	IgM	S1	0.90309	negative	Ciao	Ciao_negative
79	84	November	IgM	S2	0.924853	negative	Ciao	Ciao_negative
79	84	November	IgM	N	1.00241	negative	Ciao	Ciao_negative
80	85	July	IgG	RBD	0	negative	Ciao	Ciao_negative
80	85	July	IgG	S1	0.042752	negative	Ciao	Ciao_negative
80	85	July	IgG	S2	0.181055	negative	Ciao	Ciao_negative
80	85	July	IgG	N	0.0878304	negative	Ciao	Ciao_negative
80	85	July	IgA	RBD	-0.263182	negative	Ciao	Ciao_negative
80	85	July	IgA	S1	0.0640611	negative	Ciao	Ciao_negative
80	85	July	IgA	S2	0.236831	negative	Ciao	Ciao_negative
80	85	July	IgA	N	0.262718	negative	Ciao	Ciao_negative
80	85	July	IgM	RBD	0.0797017	negative	Ciao	Ciao_negative
80	85	July	IgM	S1	0.201377	negative	Ciao	Ciao_negative
80	85	July	IgM	S2	0.263525	negative	Ciao	Ciao_negative
80	85	July	IgM	N	0.31183	negative	Ciao	Ciao_negative
80	85	November	IgG	RBD	-0.0829742	negative	Ciao	Ciao_negative
80	85	November	IgG	S1	-0.106455	negative	Ciao	Ciao_negative
80	85	November	IgG	S2	0.00934003	negative	Ciao	Ciao_negative
80	85	November	IgG	N	-0.0829742	negative	Ciao	Ciao_negative
80	85	November	IgA	RBD	0.0390478	negative	Ciao	Ciao_negative
80	85	November	IgA	S1	0.0526631	negative	Ciao	Ciao_negative
80	85	November	IgA	S2	0.225165	negative	Ciao	Ciao_negative
80	85	November	IgA	N	0.315173	negative	Ciao	Ciao_negative
80	85	November	IgM	RBD	0.413004	negative	Ciao	Ciao_negative
80	85	November	IgM	S1	0.200915	negative	Ciao	Ciao_negative
80	85	November	IgM	S2	0.453048	negative	Ciao	Ciao_negative
80	85	November	IgM	N	0.568892	negative	Ciao	Ciao_negative
81	86	July	IgG	RBD	0.255273	negative	Ciao	Ciao_negative
81	86	July	IgG	S1	0.146128	negative	Ciao	Ciao_negative
81	86	July	IgG	S2	0.154902	negative	Ciao	Ciao_negative
81	86	July	IgG	N	0.244807	negative	Ciao	Ciao_negative
81	86	July	IgA	RBD	0.240632	negative	Ciao	Ciao_negative
81	86	July	IgA	S1	0.0827655	negative	Ciao	Ciao_negative
81	86	July	IgA	S2	0.215078	negative	Ciao	Ciao_negative
81	86	July	IgA	N	0.123437	negative	Ciao	Ciao_negative
81	86	July	IgM	RBD	0.428992	negative	Ciao	Ciao_negative
81	86	July	IgM	S1	0.259158	negative	Ciao	Ciao_negative
81	86	July	IgM	S2	0.15605	negative	Ciao	Ciao_negative
81	86	July	IgM	N	0.45034	negative	Ciao	Ciao_negative
81	86	November	IgG	RBD	0.174131	negative	Ciao	Ciao_negative
81	86	November	IgG	S1	-0.0431569	negative	Ciao	Ciao_negative
81	86	November	IgG	S2	-0.109564	negative	Ciao	Ciao_negative
81	86	November	IgG	N	0.11304	negative	Ciao	Ciao_negative
81	86	November	IgA	RBD	0.164027	negative	Ciao	Ciao_negative
81	86	November	IgA	S1	-0.0324136	negative	Ciao	Ciao_negative
81	86	November	IgA	S2	-0.133956	negative	Ciao	Ciao_negative
81	86	November	IgA	N	0.118948	negative	Ciao	Ciao_negative
81	86	November	IgM	RBD	0.494464	negative	Ciao	Ciao_negative
81	86	November	IgM	S1	-0.144683	negative	Ciao	Ciao_negative
81	86	November	IgM	S2	-0.00607415	negative	Ciao	Ciao_negative
81	86	November	IgM	N	0.253257	negative	Ciao	Ciao_negative
82	87	July	IgG	RBD	0	negative	Ciao	Ciao_negative
82	87	July	IgG	S1	0.0234811	negative	Ciao	Ciao_negative
82	87	July	IgG	S2	0.212089	negative	Ciao	Ciao_negative
82	87	July	IgG	N	0.0457575	negative	Ciao	Ciao_negative
82	87	July	IgA	RBD	0.110412	negative	Ciao	Ciao_negative
82	87	July	IgA	S1	0.319672	negative	Ciao	Ciao_negative
82	87	July	IgA	S2	0.0892232	negative	Ciao	Ciao_negative
82	87	July	IgA	N	0.157939	negative	Ciao	Ciao_negative
82	87	July	IgM	RBD	0.300081	negative	Ciao	Ciao_negative
82	87	July	IgM	S1	0.374164	negative	Ciao	Ciao_negative
82	87	July	IgM	S2	0.14802	negative	Ciao	Ciao_negative
82	87	July	IgM	N	0.355332	negative	Ciao	Ciao_negative
82	87	November	IgG	RBD	-0.124939	negative	Ciao	Ciao_negative
82	87	November	IgG	S1	-0.0222764	negative	Ciao	Ciao_negative
82	87	November	IgG	S2	-0.0835461	negative	Ciao	Ciao_negative
82	87	November	IgG	N	-0.0109954	negative	Ciao	Ciao_negative
82	87	November	IgA	RBD	-0.0410369	negative	Ciao	Ciao_negative
82	87	November	IgA	S1	-0.0631074	negative	Ciao	Ciao_negative
82	87	November	IgA	S2	0.0208501	negative	Ciao	Ciao_negative
82	87	November	IgA	N	-0.00717858	negative	Ciao	Ciao_negative
82	87	November	IgM	RBD	0.608591	negative	Ciao	Ciao_negative
82	87	November	IgM	S1	0.425969	negative	Ciao	Ciao_negative
82	87	November	IgM	S2	0.502675	negative	Ciao	Ciao_negative
82	87	November	IgM	N	0.653213	negative	Ciao	Ciao_negative
83	88	July	IgG	RBD	0.259939	negative	Ciao	Ciao_negative
83	88	July	IgG	S1	0.243038	negative	Ciao	Ciao_negative
83	88	July	IgG	S2	0.298004	negative	Ciao	Ciao_negative
83	88	July	IgG	N	0.526483	negative	Ciao	Ciao_negative
83	88	July	IgA	RBD	0.293828	negative	Ciao	Ciao_negative
83	88	July	IgA	S1	0.216096	negative	Ciao	Ciao_negative
83	88	July	IgA	S2	0.0611945	negative	Ciao	Ciao_negative
83	88	July	IgA	N	0.468464	negative	Ciao	Ciao_negative
83	88	July	IgM	RBD	0.841877	negative	Ciao	Ciao_negative
83	88	July	IgM	S1	0.875061	negative	Ciao	Ciao_negative
83	88	July	IgM	S2	0.734883	negative	Ciao	Ciao_negative
83	88	July	IgM	N	0.924101	negative	Ciao	Ciao_negative
83	88	November	IgG	RBD	-0.158717	negative	Ciao	Ciao_negative
83	88	November	IgG	S1	-0.0669468	negative	Ciao	Ciao_negative
83	88	November	IgG	S2	-0.0991315	negative	Ciao	Ciao_negative
83	88	November	IgG	N	-0.0881361	negative	Ciao	Ciao_negative
83	88	November	IgA	RBD	0.0132552	negative	Ciao	Ciao_negative
83	88	November	IgA	S1	-0.0145995	negative	Ciao	Ciao_negative
83	88	November	IgA	S2	0.406118	negative	Ciao	Ciao_negative
83	88	November	IgA	N	0.427089	negative	Ciao	Ciao_negative
83	88	November	IgM	RBD	0.385648	negative	Ciao	Ciao_negative
83	88	November	IgM	S1	0.21779	negative	Ciao	Ciao_negative
83	88	November	IgM	S2	0.565189	negative	Ciao	Ciao_negative
83	88	November	IgM	N	0.423436	negative	Ciao	Ciao_negative
85	90	July	IgG	RBD	0.451018	negative	Ciao	Ciao_negative
85	90	July	IgG	S1	0.544068	negative	Ciao	Ciao_negative
85	90	July	IgG	S2	0.528274	negative	Ciao	Ciao_negative
85	90	July	IgG	N	0.451018	negative	Ciao	Ciao_negative
85	90	July	IgA	RBD	0.30103	negative	Ciao	Ciao_negative
85	90	July	IgA	S1	0.11776	negative	Ciao	Ciao_negative
85	90	July	IgA	S2	0.437387	negative	Ciao	Ciao_negative
85	90	July	IgA	N	0.201442	negative	Ciao	Ciao_negative
85	90	July	IgM	RBD	0.830329	negative	Ciao	Ciao_negative
85	90	July	IgM	S1	0.886611	negative	Ciao	Ciao_negative
85	90	July	IgM	S2	0.768024	negative	Ciao	Ciao_negative
85	90	July	IgM	N	0.918967	negative	Ciao	Ciao_negative
85	90	November	IgG	RBD	-0.0550476	negative	Ciao	Ciao_negative
85	90	November	IgG	S1	0.0202034	negative	Ciao	Ciao_negative
85	90	November	IgG	S2	0.0395085	negative	Ciao	Ciao_negative
85	90	November	IgG	N	-0.0211893	negative	Ciao	Ciao_negative
85	90	November	IgA	RBD	0.0701579	negative	Ciao	Ciao_negative
85	90	November	IgA	S1	-0.0231679	negative	Ciao	Ciao_negative
85	90	November	IgA	S2	0.112422	negative	Ciao	Ciao_negative
85	90	November	IgA	N	0.0530285	negative	Ciao	Ciao_negative
85	90	November	IgM	RBD	0.66812	negative	Ciao	Ciao_negative
85	90	November	IgM	S1	0.435935	negative	Ciao	Ciao_negative
85	90	November	IgM	S2	0.612784	negative	Ciao	Ciao_negative
85	90	November	IgM	N	0.696481	negative	Ciao	Ciao_negative
86	91	July	IgG	RBD	0.0696359	negative	Ciao	Ciao_negative
86	91	July	IgG	S1	0.10067	negative	Ciao	Ciao_negative
86	91	July	IgG	S2	0.200565	negative	Ciao	Ciao_negative
86	91	July	IgG	N	0.206474	negative	Ciao	Ciao_negative
86	91	July	IgA	RBD	-0.0149062	negative	Ciao	Ciao_negative
86	91	July	IgA	S1	0.127096	negative	Ciao	Ciao_negative
86	91	July	IgA	S2	0.108912	negative	Ciao	Ciao_negative
86	91	July	IgA	N	0.265267	negative	Ciao	Ciao_negative
86	91	July	IgM	RBD	0.199572	negative	Ciao	Ciao_negative
86	91	July	IgM	S1	0.269772	negative	Ciao	Ciao_negative
86	91	July	IgM	S2	0.2778	negative	Ciao	Ciao_negative
86	91	July	IgM	N	0.321644	negative	Ciao	Ciao_negative
86	91	November	IgG	RBD	-0.132117	negative	Ciao	Ciao_negative
86	91	November	IgG	S1	-0.0371418	negative	Ciao	Ciao_negative
86	91	November	IgG	S2	-0.0863598	negative	Ciao	Ciao_negative
86	91	November	IgG	N	-0.141877	negative	Ciao	Ciao_negative
86	91	November	IgA	RBD	-0.169225	negative	Ciao	Ciao_negative
86	91	November	IgA	S1	0.065964	negative	Ciao	Ciao_negative
86	91	November	IgA	S2	-0.263588	negative	Ciao	Ciao_negative
86	91	November	IgA	N	-0.371219	negative	Ciao	Ciao_negative
86	91	November	IgM	RBD	-0.270845	negative	Ciao	Ciao_negative
86	91	November	IgM	S1	-0.112483	negative	Ciao	Ciao_negative
86	91	November	IgM	S2	-0.0582771	negative	Ciao	Ciao_negative
86	91	November	IgM	N	-0.323551	negative	Ciao	Ciao_negative
87	92	July	IgG	RBD	0.391458	negative	Ciao	Ciao_negative
87	92	July	IgG	S1	0.112704	negative	Ciao	Ciao_negative
87	92	July	IgG	S2	0.413734	negative	Ciao	Ciao_negative
87	92	July	IgG	N	0.212089	negative	Ciao	Ciao_negative
87	92	July	IgA	RBD	0.526339	negative	Ciao	Ciao_negative
87	92	July	IgA	S1	0.214844	negative	Ciao	Ciao_negative
87	92	July	IgA	S2	0.326336	negative	Ciao	Ciao_negative
87	92	July	IgA	N	0.450249	negative	Ciao	Ciao_negative
87	92	July	IgM	RBD	1.0917	negative	Ciao	Ciao_negative
87	92	July	IgM	S1	0.743812	negative	Ciao	Ciao_negative
87	92	July	IgM	S2	0.762639	negative	Ciao	Ciao_negative
87	92	July	IgM	N	1.10386	negative	Ciao	Ciao_negative
87	92	November	IgG	RBD	0.0715523	negative	Ciao	Ciao_negative
87	92	November	IgG	S1	0.0190232	negative	Ciao	Ciao_negative
87	92	November	IgG	S2	0.0930033	negative	Ciao	Ciao_negative
87	92	November	IgG	N	0.0251835	negative	Ciao	Ciao_negative
87	92	November	IgA	RBD	0.124197	negative	Ciao	Ciao_negative
87	92	November	IgA	S1	-0.268211	negative	Ciao	Ciao_negative
87	92	November	IgA	S2	0.014575	negative	Ciao	Ciao_negative
87	92	November	IgA	N	0.182467	negative	Ciao	Ciao_negative
87	92	November	IgM	RBD	0.557109	negative	Ciao	Ciao_negative
87	92	November	IgM	S1	0.0513544	negative	Ciao	Ciao_negative
87	92	November	IgM	S2	0.358795	negative	Ciao	Ciao_negative
87	92	November	IgM	N	0.640303	negative	Ciao	Ciao_negative
88	93	July	IgG	RBD	0.0649408	negative	Ciao	Ciao_negative
88	93	July	IgG	S1	0.161851	negative	Ciao	Ciao_negative
88	93	July	IgG	S2	0.224642	negative	Ciao	Ciao_negative
88	93	July	IgG	N	0.171396	negative	Ciao	Ciao_negative
88	93	July	IgA	RBD	0.190835	negative	Ciao	Ciao_negative
88	93	July	IgA	S1	0.382425	negative	Ciao	Ciao_negative
88	93	July	IgA	S2	0.389597	negative	Ciao	Ciao_negative
88	93	July	IgA	N	0.292219	negative	Ciao	Ciao_negative
88	93	July	IgM	RBD	0.558351	negative	Ciao	Ciao_negative
88	93	July	IgM	S1	0.669337	negative	Ciao	Ciao_negative
88	93	July	IgM	S2	0.631098	negative	Ciao	Ciao_negative
88	93	July	IgM	N	0.620158	negative	Ciao	Ciao_negative
88	93	November	IgG	RBD	-0.135404	negative	Ciao	Ciao_negative
88	93	November	IgG	S1	-0.049218	negative	Ciao	Ciao_negative
88	93	November	IgG	S2	-0.0854302	negative	Ciao	Ciao_negative
88	93	November	IgG	N	-0.0854302	negative	Ciao	Ciao_negative
88	93	November	IgA	RBD	-0.0136699	negative	Ciao	Ciao_negative
88	93	November	IgA	S1	0.0735376	negative	Ciao	Ciao_negative
88	93	November	IgA	S2	0.129654	negative	Ciao	Ciao_negative
88	93	November	IgA	N	0.18136	negative	Ciao	Ciao_negative
88	93	November	IgM	RBD	0.375664	negative	Ciao	Ciao_negative
88	93	November	IgM	S1	0.210853	negative	Ciao	Ciao_negative
88	93	November	IgM	S2	0.430266	negative	Ciao	Ciao_negative
88	93	November	IgM	N	0.385931	negative	Ciao	Ciao_negative
90	95	July	IgG	RBD	0.0591215	negative	Ciao	Ciao_negative
90	95	July	IgG	S1	0.11115	negative	Ciao	Ciao_negative
90	95	July	IgG	S2	0.210853	negative	Ciao	Ciao_negative
90	95	July	IgG	N	0.151268	negative	Ciao	Ciao_negative
90	95	July	IgA	RBD	-0.124939	negative	Ciao	Ciao_negative
90	95	July	IgA	S1	-0.0306688	negative	Ciao	Ciao_negative
90	95	July	IgA	S2	0.127399	negative	Ciao	Ciao_negative
90	95	July	IgA	N	-0.0871502	negative	Ciao	Ciao_negative
90	95	July	IgM	RBD	0.484482	negative	Ciao	Ciao_negative
90	95	July	IgM	S1	0.548814	negative	Ciao	Ciao_negative
90	95	July	IgM	S2	0.702298	negative	Ciao	Ciao_negative
90	95	July	IgM	N	0.473393	negative	Ciao	Ciao_negative
90	95	November	IgG	RBD	-0.116506	negative	Ciao	Ciao_negative
90	95	November	IgG	S1	-0.10551	negative	Ciao	Ciao_negative
90	95	November	IgG	S2	-0.0641175	negative	Ciao	Ciao_negative
90	95	November	IgG	N	-0.0641175	negative	Ciao	Ciao_negative
90	95	November	IgA	RBD	0.447575	negative	Ciao	Ciao_negative
90	95	November	IgA	S1	0.472553	negative	Ciao	Ciao_negative
90	95	November	IgA	S2	0.0798299	negative	Ciao	Ciao_negative
90	95	November	IgA	N	-0.0846688	negative	Ciao	Ciao_negative
90	95	November	IgM	RBD	0.425969	negative	Ciao	Ciao_negative
90	95	November	IgM	S1	0.348143	negative	Ciao	Ciao_negative
90	95	November	IgM	S2	0.483112	negative	Ciao	Ciao_negative
90	95	November	IgM	N	0.417402	negative	Ciao	Ciao_negative
91	96	July	IgG	RBD	0.103541	negative	Ciao	Ciao_negative
91	96	July	IgG	S1	0.218495	negative	Ciao	Ciao_negative
91	96	July	IgG	S2	0.238239	negative	Ciao	Ciao_negative
91	96	July	IgG	N	0.129095	negative	Ciao	Ciao_negative
91	96	July	IgA	RBD	0.389009	negative	Ciao	Ciao_negative
91	96	July	IgA	S1	0.320753	negative	Ciao	Ciao_negative
91	96	July	IgA	S2	0.383879	negative	Ciao	Ciao_negative
91	96	July	IgA	N	0.464777	negative	Ciao	Ciao_negative
91	96	July	IgM	RBD	0.578512	negative	Ciao	Ciao_negative
91	96	July	IgM	S1	0.790832	negative	Ciao	Ciao_negative
91	96	July	IgM	S2	0.742114	negative	Ciao	Ciao_negative
91	96	July	IgM	N	0.583577	negative	Ciao	Ciao_negative
91	96	November	IgG	RBD	-0.144244	negative	Ciao	Ciao_negative
91	96	November	IgG	S1	-0.0395085	negative	Ciao	Ciao_negative
91	96	November	IgG	S2	0.0362122	negative	Ciao	Ciao_negative
91	96	November	IgG	N	-0.0395085	negative	Ciao	Ciao_negative
91	96	November	IgA	RBD	-0.00196959	negative	Ciao	Ciao_negative
91	96	November	IgA	S1	-0.0702344	negative	Ciao	Ciao_negative
91	96	November	IgA	S2	0.204611	negative	Ciao	Ciao_negative
91	96	November	IgA	N	0.0135426	negative	Ciao	Ciao_negative
91	96	November	IgM	RBD	0.677386	negative	Ciao	Ciao_negative
91	96	November	IgM	S1	0.49221	negative	Ciao	Ciao_negative
91	96	November	IgM	S2	0.745122	negative	Ciao	Ciao_negative
91	96	November	IgM	N	0.618207	negative	Ciao	Ciao_negative
92	97	July	IgG	RBD	0.502675	negative	Ciao	Ciao_negative
92	97	July	IgG	S1	0.51087	negative	Ciao	Ciao_negative
92	97	July	IgG	S2	0.3623	negative	Ciao	Ciao_negative
92	97	July	IgG	N	0.266816	negative	Ciao	Ciao_negative
92	97	July	IgA	RBD	0.527762	negative	Ciao	Ciao_negative
92	97	July	IgA	S1	0.41627	negative	Ciao	Ciao_negative
92	97	July	IgA	S2	0.275755	negative	Ciao	Ciao_negative
92	97	July	IgA	N	0.425585	negative	Ciao	Ciao_negative
92	97	July	IgM	RBD	1.01038	negative	Ciao	Ciao_negative
92	97	July	IgM	S1	0.784525	negative	Ciao	Ciao_negative
92	97	July	IgM	S2	0.803105	negative	Ciao	Ciao_negative
92	97	July	IgM	N	0.883387	negative	Ciao	Ciao_negative
93	98	July	IgG	RBD	0.188501	negative	Ciao	Ciao_negative
93	98	July	IgG	S1	0.261521	negative	Ciao	Ciao_negative
93	98	July	IgG	S2	0.240332	negative	Ciao	Ciao_negative
93	98	July	IgG	N	0.212303	negative	Ciao	Ciao_negative
93	98	July	IgA	RBD	0.382063	negative	Ciao	Ciao_negative
93	98	July	IgA	S1	0.103541	negative	Ciao	Ciao_negative
93	98	July	IgA	S2	0.454258	negative	Ciao	Ciao_negative
[truncated: 66,281 more rows]

## Sheet: sup1B
ID	Ig	ag	MFIblood	MFIsaliva	Serostatus
1	IgG	RBD	0.132626	0.181844	0
1	IgG	S1	0.09691	0.40654	0
1	IgG	S2	0.653213	0.432969	0
1	IgG	N	0.497325	0.468347	0
1	IgA	RBD	0.605548	0.180166	0
1	IgA	S1	0.411728	0.394353	0
1	IgA	S2	0.557856	0.461589	0
1	IgA	N	0.635743	0.417798	0
1	IgM	RBD	1.15534	0.52154	0
1	IgM	S1	0.908485	0.474888	0
1	IgM	S2	1.04336	0.53246	0
1	IgM	N	1.26126	0.565485	0
10	IgG	RBD	0.280827	0.372582	0
10	IgG	S1	0.280827	0.156196	0
10	IgG	S2	0.442907	0.223143	0
10	IgG	N	0.389971	0.219248	0
10	IgA	RBD	0.104735	0.694704	0
10	IgA	S1	-0.0636691	0.105318	0
10	IgA	S2	0.385931	0.153184	0
10	IgA	N	0.270361	0.375835	0
10	IgM	RBD	1.29085	0.99389	0
10	IgM	S1	0.277389	0.707194	0
10	IgM	S2	0.462497	0.726799	0
10	IgM	N	0.763527	0.900287	0
100	IgG	RBD	-0.0669468	0.0442037	0
100	IgG	S1	-0.0791812	0.109144	0
100	IgG	S2	0.703087	0.220295	0
100	IgG	N	0.147603	0.09691	0
100	IgA	RBD	0.347773	-0.0345991	0
100	IgA	S1	0.0808232	0.266431	0
100	IgA	S2	0.428429	0.145009	0
100	IgA	N	0.201645	0.164192	0
100	IgM	RBD	1.02972	0.553085	0
100	IgM	S1	0.803533	0.50458	0
100	IgM	S2	1.0012	0.388732	0
100	IgM	N	1.22112	0.563995	0
1000	IgG	RBD	0.313619	0.409124	0
1000	IgG	S1	0.131279	0.337242	0
1000	IgG	S2	0.40804	0.328468	0
1000	IgG	N	0.446245	0.653213	0
1000	IgA	RBD	0.499687	0.798885	0
1000	IgA	S1	0.198657	0.180668	0
1000	IgA	S2	0.465383	0.275894	0
1000	IgA	N	0.526339	0.620765	0
1000	IgM	RBD	0.148817	1.1814	0
1000	IgM	S1	-0.185637	0.789147	0
1000	IgM	S2	0.188093	0.717286	0
1000	IgM	N	0.421222	1.05455	0
1001	IgG	RBD	0.260913	0.129095	0
1001	IgG	S1	0.0705811	0.0763883	0
1001	IgG	S2	1.11883	0.110071	0
1001	IgG	N	0.432309	0.153228	0
1001	IgA	RBD	0.375132	0.221013	0
1001	IgA	S1	0.0908074	0.159058	0
1001	IgA	S2	0.506411	0.0901766	0
1001	IgA	N	0.370853	0.3878	0
1001	IgM	RBD	1.21409	1.21982	0
1001	IgM	S1	0.81766	0.983275	0
1001	IgM	S2	0.886491	0.818079	0
1001	IgM	N	1.12385	1.14819	0
1002	IgG	RBD	0.441649	0.828708	0
1002	IgG	S1	0.200915	0.258832	0
1002	IgG	S2	1.42756	0.736692	0
1002	IgG	N	0.60206	0.704564	0
1002	IgA	RBD	0.483652	0.87267	0
1002	IgA	S1	0.30103	0.293298	0
1002	IgA	S2	0.797456	0.550588	0
1002	IgA	N	0.463757	0.714527	0
1002	IgM	RBD	1.01357	1.30573	0
1002	IgM	S1	0.834128	1.12229	0
1002	IgM	S2	1.08602	0.938433	0
1002	IgM	N	1.09052	1.22911	0
1003	IgG	RBD	0.363178	0.0821868	0
1003	IgG	S1	0.208276	0.131672	0
1003	IgG	S2	0.923483	0.176091	0
1003	IgG	N	0.417536	0.18799	0
1003	IgA	RBD	0.360616	0.530874	0
1003	IgA	S1	0.216709	-0.192538	0
1003	IgA	S2	0.582464	0.13509	0
1003	IgA	N	0.432309	0.278445	0
1003	IgM	RBD	0.41218	1.32148	0
1003	IgM	S1	0.148828	1.1735	0
1003	IgM	S2	0.290123	0.957676	0
1003	IgM	N	0.383929	1.27712	0
1004	IgG	RBD	0.20036	0.418143	0
1004	IgG	S1	0.128667	0.257564	0
1004	IgG	S2	0.253605	0.406134	0
1004	IgG	N	0.28579	0.575408	0
1004	IgA	RBD	0.0791812	0.884607	0
1004	IgA	S1	-0.09691	0.775847	0
1004	IgA	S2	0.12296	0.410174	0
1004	IgA	N	0.151732	1.27309	0
1004	IgM	RBD	0.812479	1.41292	0
1004	IgM	S1	0.574407	1.18264	0
1004	IgM	S2	0.633337	1.02945	0
1004	IgM	N	0.813347	1.48716	0
1005	IgG	RBD	0.183644	0.134699	0
1005	IgG	S1	0	0.0437789	0
1005	IgG	S2	0.461609	0.225779	0
1005	IgG	N	0.271475	0.0889411	0
1005	IgA	RBD	0.91733	0.189756	0
1005	IgA	S1	0.612784	0.22893	0
1005	IgA	S2	0.710399	0.0876907	0
1005	IgA	N	0.840942	0.161983	0
1005	IgM	RBD	0.762299	0.590638	0
1005	IgM	S1	0.363956	0.462643	0
1005	IgM	S2	0.542732	0.371017	0
1005	IgM	N	0.802369	0.575137	0
1006	IgG	RBD	0.0829742	0.09691	0
1006	IgG	S1	-0.0234811	0.134699	0
1006	IgG	S2	0.198368	0.189056	0
1006	IgG	N	0.183644	0.0889411	0
1006	IgA	RBD	0.349879	0.142753	0
1006	IgA	S1	0.0843209	0.314718	0
1006	IgA	S2	0.268845	0.612627	0
1006	IgA	N	0.544068	0.389733	0
1006	IgM	RBD	0.583846	0.506085	0
1006	IgM	S1	0.322957	0.50139	0
1006	IgM	S2	0.489858	0.506085	0
1006	IgM	N	0.597382	0.550439	0
1007	IgG	RBD	0.168404	0.163502	0
1007	IgG	S1	0.0636691	0.137173	0
1007	IgG	S2	0.277549	0.20412	0
1007	IgG	N	0.289448	0.12803	0
1007	IgA	RBD	0.48971	0.279311	0
1007	IgA	S1	0.167491	-0.121422	0
1007	IgA	S2	0.547702	0.0905075	0
1007	IgA	N	0.485554	0.11961	0
1007	IgM	RBD	1.10347	0.896141	0
1007	IgM	S1	0.480257	0.922882	0
1007	IgM	S2	0.680158	0.831087	0
1007	IgM	N	0.871903	0.91373	0
1008	IgG	RBD	0.30103	0.562551	0
1008	IgG	S1	0.191886	0.541362	0
1008	IgG	S2	0.647817	0.497611	0
1008	IgG	N	0.374816	0.571084	0
1008	IgA	RBD	0.5216	0.606409	0
1008	IgA	S1	0.40804	0.627198	0
1008	IgA	S2	0.834009	0.393322	0
1008	IgA	N	0.747275	0.572085	0
1008	IgM	RBD	0.72145	0.426091	0
1008	IgM	S1	0.260146	0.490498	0
1008	IgM	S2	1.05535	0.335491	0
1008	IgM	N	1.03705	0.232286	0
1009	IgG	RBD	0.169142	-0.0548487	0
1009	IgG	S1	-0.0434657	0.0486919	0
1009	IgG	S2	0.591595	0.192936	0
1009	IgG	N	0.234083	-0.0149772	0
1009	IgA	RBD	0.385351	-0.234694	0
1009	IgA	S1	0.163502	-0.0418201	0
1009	IgA	S2	0.472965	0.294815	0
1009	IgA	N	0.369746	0.0324558	0
1009	IgM	RBD	0.52731	0.187798	0
1009	IgM	S1	0.190292	0.31158	0
1009	IgM	S2	0.426896	0.528537	0
1009	IgM	N	0.517275	0.341775	0
101	IgG	RBD	0.09691	-0.0486919	0
101	IgG	S1	0.0511525	0.0193052	0
101	IgG	S2	0.550228	0.0255541	0
101	IgG	N	0.317018	0.114955	0
101	IgA	RBD	0.232914	0.0851337	0
101	IgA	S1	-0.11115	-0.131442	0
101	IgA	S2	0.203244	-0.150577	0
101	IgA	N	0.110698	0.0242084	0
101	IgM	RBD	1.08973	0.670415	0
101	IgM	S1	0.923091	0.446452	0
101	IgM	S2	0.969782	0.384576	0
101	IgM	N	1.37001	0.730684	0
1010	IgG	RBD	0.39794	0.576824	0
1010	IgG	S1	0.167491	0.3923	0
1010	IgG	S2	0.629889	0.642177	0
1010	IgG	N	0.387599	0.46768	0
1010	IgA	RBD	0.383217	0.485985	0
1010	IgA	S1	0.144834	0.49895	0
1010	IgA	S2	0.615424	0.522431	0
1010	IgA	N	0.367977	0.718236	0
1010	IgM	RBD	0.842953	0.968483	0
1010	IgM	S1	0.632771	0.929419	0
1010	IgM	S2	0.794079	0.755875	0
1010	IgM	N	0.875061	0.986772	0
1011	IgG	RBD	0.278754	-0.0626468	0
1011	IgG	S1	0.135663	-0.0778868	0
1011	IgG	S2	0.30103	0.0127743	0
1011	IgG	N	0.335792	-0.0626468	0
1011	IgA	RBD	0.40654	-0.110412	0
1011	IgA	S1	0.224015	-0.0262597	0
1011	IgA	S2	0.635986	0.0237143	0
1011	IgA	N	0.454845	0.237944	0
1011	IgM	RBD	0.780244	0.389805	0
1011	IgM	S1	0.286632	0.298786	0
1011	IgM	S2	0.552968	0.268501	0
1011	IgM	N	0.817968	0.387059	0
1012	IgG	RBD	0.0564814	0.0881361	0
1012	IgG	S1	-0.0377886	0.113943	0
1012	IgG	S2	0.256611	0.267172	0
1012	IgG	N	0.263241	0.0791812	0
1012	IgA	RBD	0.614294	-0.253851	0
1012	IgA	S1	0.336746	-0.454337	0
1012	IgA	S2	0.566522	0.0149944	0
1012	IgA	N	0.69146	-0.217967	0
1012	IgM	RBD	1.05363	0.444045	0
1012	IgM	S1	0.857332	0.421604	0
1012	IgM	S2	0.99249	0.326336	0
1012	IgM	N	1.13943	0.444045	0
1013	IgG	RBD	0.0757207	1.02472	0
1013	IgG	S1	-0.0211893	0.886491	0
1013	IgG	S2	0.622263	0.892095	0
1013	IgG	N	0.245982	1.01223	0
1013	IgA	RBD	0.717566	0.939704	0
1013	IgA	S1	0.258278	0.726999	0
1013	IgA	S2	0.408664	0.717855	0
1013	IgA	N	0.520156	0.825113	0
1013	IgM	RBD	1.19756	1.30882	0
1013	IgM	S1	0.959995	1.23512	0
1013	IgM	S2	1.02202	0.952808	0
1013	IgM	N	1.27231	1.09892	0
1014	IgG	RBD	0.352183	-0.0579919	0
1014	IgG	S1	0.138303	0.0107239	0
1014	IgG	S2	0.419129	0.146128	0
1014	IgG	N	0.39794	0.0211893	0
1014	IgA	RBD	0.508155	0.00711974	0
1014	IgA	S1	0.170696	0.241497	0
1014	IgA	S2	0.48245	0.603851	0
1014	IgA	N	0.474432	0.277997	0
1014	IgM	RBD	0.632937	0.239093	0
1014	IgM	S1	0.364699	0.188733	0
1014	IgM	S2	0.768132	0.432787	0
1014	IgM	N	1.17319	0.284216	0
1015	IgG	RBD	0.131279	1.19283	0
1015	IgG	S1	0.0917704	0.565679	0
1015	IgG	S2	0.337753	0.670113	0
1015	IgG	N	0.337753	1.00386	0
1015	IgA	RBD	0.864337	0.974706	0
1015	IgA	S1	0.637636	1.08767	0
1015	IgA	S2	0.878578	1.00342	0
1015	IgA	N	0.846609	1.18514	0
1015	IgM	RBD	0.139848	1.45519	0
1015	IgM	S1	-0.19402	1.2777	0
1015	IgM	S2	0.207566	1.14556	0
1015	IgM	N	0.324847	1.4584	0
1016	IgG	RBD	0.268845	0.09691	0
1016	IgG	S1	0.529039	0.0821868	0
1016	IgG	S2	0.295829	0.248178	0
1016	IgG	N	0.295829	0.124939	0
1016	IgA	RBD	0.530057	0.434884	0
1016	IgA	S1	0.30103	0.00772099	0
1016	IgA	S2	1.35804	0.467273	0
1016	IgA	N	0.443697	0.302973	0
1016	IgM	RBD	0.868417	0.607812	0
1016	IgM	S1	0.664065	0.386202	0
1016	IgM	S2	1.00172	0.515874	0
1016	IgM	N	1.47827	0.59623	0
1017	IgG	RBD	0.210853	0.450915	0
1017	IgG	S1	0.0746336	0.395586	0
1017	IgG	S2	0.413928	0.400281	0
1017	IgG	N	0.408664	0.52522	0
1017	IgA	RBD	0.826456	0.572743	0
1017	IgA	S1	0.479951	0.398904	0
1017	IgA	S2	0.573463	0.247155	0
1017	IgA	N	0.686882	0.351109	0
1017	IgM	RBD	1.43398	0.861303	0
1017	IgM	S1	0.803959	0.809668	0
1017	IgM	S2	1.24228	0.668506	0
1017	IgM	N	1.44398	0.822506	0
1018	IgG	RBD	0.157608	0.0791812	0
1018	IgG	S1	-0.0280287	-0.0222764	0
1018	IgG	S2	0.369911	0.168792	0
1018	IgG	N	0.486076	0.327359	0
1018	IgA	RBD	0.467361	0.0386294	0
1018	IgA	S1	0.221849	-0.0682111	0
1018	IgA	S2	0.355388	0.0825349	0
1018	IgA	N	0.539912	0.0928512	0
1018	IgM	RBD	1.17345	0.765706	0
1018	IgM	S1	0.910915	0.655659	0
1018	IgM	S2	1.10597	0.464676	0
1018	IgM	N	1.32782	0.683993	0
1019	IgG	RBD	0.897971	0.904638	1
1019	IgG	S1	0.0746336	0.380211	1
1019	IgG	S2	1.06772	0.497325	1
1019	IgG	N	0.320925	0.380211	1
1019	IgA	RBD	0.900497	1.27771	1
1019	IgA	S1	0.497325	0.948724	1
1019	IgA	S2	1.09108	1.2669	1
1019	IgA	N	0.940232	1.27849	1
1019	IgM	RBD	0.720964	1.50397	1
1019	IgM	S1	0.431573	1.5075	1
1019	IgM	S2	0.557554	1.19033	1
1019	IgM	N	0.750999	1.2989	1
102	IgG	RBD	0.251056	0.704919	0
102	IgG	S1	0.0532455	0.418416	0
102	IgG	S2	1.58791	0.30103	0
102	IgG	N	0.337242	0.489425	0
102	IgA	RBD	0.283301	0.384564	0
102	IgA	S1	0	0.0409586	0
102	IgA	S2	0.553883	0.254742	0
102	IgA	N	0.139879	0.737315	0
102	IgM	RBD	0.589955	0.824927	0
102	IgM	S1	0.264274	0.370434	0
102	IgM	S2	1.25121	0.415455	0
102	IgM	N	0.686982	0.724542	0
1020	IgG	RBD	0.3928	0.0988359	0
1020	IgG	S1	0.0248236	-0.00975984	0
1020	IgG	S2	0.337753	0.00954532	0
1020	IgG	N	0.343582	0.249877	0
1020	IgA	RBD	0.313264	0.323807	0
1020	IgA	S1	0.0579919	-0.0365754	0
1020	IgA	S2	1.08534	0.199924	0
1020	IgA	N	0.481238	0.200977	0
1020	IgM	RBD	1.17345	0.631814	0
1020	IgM	S1	0.971445	0.304841	0
1020	IgM	S2	1.07121	0.224347	0
1020	IgM	N	1.23827	0.586832	0
1021	IgG	RBD	0.307763	0.219997	0
1021	IgG	S1	0.0746336	-0.140619	0
1021	IgG	S2	0.540173	0.0311935	0
1021	IgG	N	0.265702	-0.0700379	0
1021	IgA	RBD	0.899684	0.0671309	0
1021	IgA	S1	0.615424	-0.150445	0
1021	IgA	S2	0.864066	-0.169061	0
1021	IgA	N	0.773604	0.0358512	0
1021	IgM	RBD	1.27493	0.504105	0
1021	IgM	S1	1.01424	0.515721	0
1021	IgM	S2	1.04873	0.454258	0
1021	IgM	N	1.32222	0.498841	0
1022	IgG	RBD	0.234083	0.0636691	0
1022	IgG	S1	0	0.011281	0
1022	IgG	S2	0.30719	0.23976	0
1022	IgG	N	0.531479	0.168404	0
1022	IgA	RBD	0.408935	-0.0160274	0
1022	IgA	S1	0.172363	-0.110495	0
1022	IgA	S2	0.74938	0.254573	0
1022	IgA	N	0.404571	-0.0447097	0
1022	IgM	RBD	1.38021	0.612784	0
1022	IgM	S1	1.12303	0.564271	0
1022	IgM	S2	1.17754	0.496007	0
1022	IgM	N	1.6045	0.609239	0
1023	IgG	RBD	0.380211	0.110698	0
1023	IgG	S1	0.188326	0.0271522	0
1023	IgG	S2	0.651832	0.0527064	0
1023	IgG	N	0.37501	0.121422	0
1023	IgA	RBD	0.644612	0.521643	0
1023	IgA	S1	0.387599	0.0511525	0
1023	IgA	S2	0.525426	0.265032	0
1023	IgA	N	0.623857	0.529734	0
1023	IgM	RBD	1.08852	1.00289	0
1023	IgM	S1	0.766994	0.835056	0
1023	IgM	S2	0.923267	0.770361	0
1023	IgM	N	1.16006	1.01925	0
1024	IgG	RBD	0.161851	-0.0690809	0
1024	IgG	S1	0.0997029	-0.252725	0
1024	IgG	S2	0.546065	0.0248236	0
1024	IgG	N	0.28679	0.0125891	0
1024	IgA	RBD	1.00247	0.273664	0
1024	IgA	S1	0.626194	-0.0309115	0
1024	IgA	S2	0.862472	0.271895	0
1024	IgA	N	0.872572	0.290969	0
1024	IgM	RBD	0.726877	0.992872	0
1024	IgM	S1	0.482925	0.792229	0
1024	IgM	S2	0.519751	0.612044	0
1024	IgM	N	0.64733	0.981955	0
1025	IgG	RBD	0.221849	0.103541	0
1025	IgG	S1	0.0669468	-0.13622	0
1025	IgG	S2	0.671584	0.116506	0
1025	IgG	N	0.832864	0.129095	0
1025	IgA	RBD	0.255273	0.240332	0
1025	IgA	S1	0.0606978	-0.241154	0
1025	IgA	S2	0.393575	0.00376015	0
1025	IgA	N	0.39794	0.0565735	0
1025	IgM	RBD	1.14364	1.12296	0
1025	IgM	S1	0.878522	0.91285	0
1025	IgM	S2	0.927712	0.741557	0
1025	IgM	N	1.12145	1.11293	0
1026	IgG	RBD	0.122216	0.0420613	0
1026	IgG	S1	-0.154902	-0.0896108	0
1026	IgG	S2	0.342423	0.121243	0
1026	IgG	N	0.255273	0.0486919	0
1026	IgA	RBD	0.357758	0.0562229	0
1026	IgA	S1	0.0989253	-0.0180231	0
1026	IgA	S2	1.16449	0.211125	0
1026	IgA	N	0.306051	0.0562229	0
1026	IgM	RBD	0.79964	1.15326	0
1026	IgM	S1	0.491057	1.04595	0
1026	IgM	S2	0.911273	0.886245	0
1026	IgM	N	1.24358	1.24106	0
1027	IgG	RBD	0.307763	0.0901766	0
1027	IgG	S1	0.157608	0.125981	0
1027	IgG	S2	0.835294	0.09691	0
1027	IgG	N	0.429348	0.226005	0
1027	IgA	RBD	0.550907	-0.0991602	0
1027	IgA	S1	0.319915	0.200457	0
1027	IgA	S2	0.885864	0.302151	0
1027	IgA	N	0.545445	-0.103411	0
1027	IgM	RBD	0.849844	0.600184	0
1027	IgM	S1	0.51305	0.533237	0
1027	IgM	S2	0.646753	0.432472	0
1027	IgM	N	0.800832	0.674323	0
1028	IgG	RBD	0.156347	0.0442037	0
1028	IgG	S1	0.0543577	-0.11472	0
1028	IgG	S2	0.255273	0.09691	0
1028	IgG	N	0.238882	0.165626	0
1028	IgA	RBD	0.997975	0.391095	0
1028	IgA	S1	0.576047	-0.00539503	0
1028	IgA	S2	0.778151	0.250882	0
1028	IgA	N	0.791413	0.265672	0
1028	IgM	RBD	1.17981	1.10484	0
1028	IgM	S1	0.868474	0.819248	0
1028	IgM	S2	1.00901	0.726388	0
1028	IgM	N	1.28096	1.04139	0
1029	IgG	RBD	0.353736	0.143907	0
1029	IgG	S1	0.110698	0.09691	0
1029	IgG	S2	0.3837	0.132626	0
1029	IgG	N	0.406265	0.18631	0
1029	IgA	RBD	0.775246	0.594678	0
1029	IgA	S1	0.38739	0.24651	0
1029	IgA	S2	0.588832	0.416098	0
1029	IgA	N	0.575188	0.368673	0
1029	IgM	RBD	0.854578	1.0549	0
1029	IgM	S1	0.654388	0.855488	0
1029	IgM	S2	0.739399	0.738351	0
1029	IgM	N	0.881834	1.03668	0
103	IgG	RBD	-0.166331	0.576065	0
103	IgG	S1	-0.152091	0.500924	0
103	IgG	S2	-0.138303	0.617827	0
103	IgG	N	-0.0523881	0.661959	0
103	IgA	RBD	0.122572	-0.252626	0
103	IgA	S1	-0.131279	0.130404	0
103	IgA	S2	0.169751	-0.0810819	0
103	IgA	N	0.0532455	0.108512	0
103	IgM	RBD	1.24519	0.858974	0
103	IgM	S1	1.03795	0.780612	0
103	IgM	S2	0.996207	0.730378	0
103	IgM	N	1.21748	0.928256	0
1030	IgG	RBD	0.09691	-0.0391521	0
1030	IgG	S1	0.0263289	-0.258278	0
1030	IgG	S2	0.540173	-0.01524	0
1030	IgG	N	0.314394	-0.0310342	0
1030	IgA	RBD	0.635301	0.237898	0
1030	IgA	S1	0.329675	0.286086	0
1030	IgA	S2	1.04318	0.0791812	0
1030	IgA	N	0.712573	0.0917704	0
1030	IgM	RBD	1.21474	0.477121	0
1030	IgM	S1	0.973825	0.30103	0
1030	IgM	S2	1.00489	0.365012	0
1030	IgM	N	1.24793	0.425969	0
1031	IgG	RBD	0.245982	0.374816	0
1031	IgG	S1	0.257564	0.136838	0
1031	IgG	S2	0.354474	0.212089	0
1031	IgG	N	0.599467	0.508155	0
1031	IgA	RBD	0.425969	-0.33924	0
1031	IgA	S1	0.142668	-0.675408	0
1031	IgA	S2	0.402739	-0.438689	0
1031	IgA	N	0.533603	-0.232101	0
1031	IgM	RBD	0.776382	1.29774	0
1031	IgM	S1	0.579644	1.0785	0
1031	IgM	S2	0.605358	0.8969	0
1031	IgM	N	0.869375	1.29691	0
1032	IgG	RBD	0.0434657	-0.064458	0
1032	IgG	S1	-0.0234811	-0.207125	0
1032	IgG	S2	0.328701	0.0289637	0
1032	IgG	N	0.191068	-0.064458	0
1032	IgA	RBD	0.413004	-0.103045	0
1032	IgA	S1	0.216709	-0.243397	0
1032	IgA	S2	0.360616	0.0370713	0
1032	IgA	N	0.464156	-0.0160598	0
1032	IgM	RBD	1.1109	0.868987	0
1032	IgM	S1	0.924749	0.69897	0
1032	IgM	S2	0.957157	0.695336	0
1032	IgM	N	1.16273	0.90309	0
1033	IgG	RBD	0.111974	0.0914471	0
1033	IgG	S1	0.0595857	-0.143422	0
1033	IgG	S2	0.551306	0.112898	0
1033	IgG	N	0.349335	0.107634	0
1033	IgA	RBD	0.458638	0.323463	0
1033	IgA	S1	0.176091	0.0765571	0
1033	IgA	S2	0.477121	0.0756789	0
1033	IgA	N	0.439333	0.190163	0
1033	IgM	RBD	1.04	0.793162	0
1033	IgM	S1	0.817215	0.534282	0
1033	IgM	S2	1.00051	0.469079	0
1033	IgM	N	1.23434	0.787025	0
1034	IgG	RBD	0.221849	0.131672	0
1034	IgG	S1	0.0543577	-0.0791812	0
1034	IgG	S2	0.737723	0.151268	0
1034	IgG	N	0.30103	0.124939	0
1034	IgA	RBD	0.679541	0.150724	0
1034	IgA	S1	0.434369	-0.0700379	0
1034	IgA	S2	0.709694	0.173	0
1034	IgA	N	0.676694	0.286944	0
1034	IgM	RBD	1.09782	1.20008	0
1034	IgM	S1	0.856379	0.925936	0
1034	IgM	S2	1.01846	0.789616	0
1034	IgM	N	1.13705	1.16413	0
1035	IgG	RBD	0.400925	0.0479236	0
1035	IgG	S1	0.30103	0.0638336	0
1035	IgG	S2	1.7105	0.353788	0
1035	IgG	N	0.546202	-0.0184834	0
1035	IgA	RBD	0.311495	0.332572	0
1035	IgA	S1	0.0104654	0.446924	0
1035	IgA	S2	0.494426	0.56583	0
1035	IgA	N	0.391538	0.39941	0
1035	IgM	RBD	0.871948	0.414203	0
1035	IgM	S1	0.424998	0.477121	0
1035	IgM	S2	0.669284	0.428817	0
1035	IgM	N	0.915513	0.325337	0
1036	IgG	RBD	0.15261	-0.0791812	0
1036	IgG	S1	-0.0746336	-0.322219	0
1036	IgG	S2	1.00455	0.162081	0
1036	IgG	N	0.198368	-0.0104654	0
1036	IgA	RBD	0.608591	0.584185	0
1036	IgA	S1	0.294399	0.0922149	0
1036	IgA	S2	0.750999	0.291588	0
1036	IgA	N	0.557033	0.230174	0
1036	IgM	RBD	1.06507	1.06726	0
1036	IgM	S1	0.78013	0.837273	0
1036	IgM	S2	0.797543	0.725299	0
1036	IgM	N	1.18667	1.05019	0
1037	IgG	RBD	0.148063	-0.0496878	0
1037	IgG	S1	0.0263289	0	0
1037	IgG	S2	0.235213	0.0445821	0
1037	IgG	N	0.210853	-0.0367228	0
1037	IgA	RBD	0.500602	0.222233	0
1037	IgA	S1	0.355388	0.0639165	0
1037	IgA	S2	0.221849	-0.151802	0
1037	IgA	N	0.572097	0.0297069	0
1037	IgM	RBD	1.28519	0.405407	0
1037	IgM	S1	0.912706	0.325435	0
1037	IgM	S2	0.912706	0.297248	0
1037	IgM	N	1.24507	0.330156	0
1038	IgG	RBD	0.255273	0.145332	0
1038	IgG	S1	0.0687158	0.260194	0
1038	IgG	S2	0.385351	0.228479	0
1038	IgG	N	0.319255	0.372723	0
1038	IgA	RBD	0.606297	0.396185	0
1038	IgA	S1	0.283656	0.559308	0
1038	IgA	S2	0.522879	0.220972	0
1038	IgA	N	0.561943	0.321552	0
1038	IgM	RBD	0.222061	0.780874	0
1038	IgM	S1	-0.0411804	1.07021	0
1038	IgM	S2	0.306307	0.613183	0
1038	IgM	N	0.545733	0.795552	0
1039	IgG	RBD	0.176091	0.140619	0
1039	IgG	S1	0.0669468	-0.00643411	0
1039	IgG	S2	0.393088	0.204918	0
1039	IgG	N	0.207125	0.0539818	0
1039	IgA	RBD	0.871268	0.522298	0
1039	IgA	S1	0.620543	0.295584	0
1039	IgA	S2	0.771811	0.0745363	0
1039	IgA	N	0.802625	-0.21878	0
1039	IgM	RBD	1.20096	0.356445	0
1039	IgM	S1	0.887063	0.495569	0
1039	IgM	S2	1.02921	0.29586	0
1039	IgM	N	1.30635	0.430125	0
104	IgG	RBD	-0.0109954	0.20412	0
104	IgG	S1	-0.124939	0.176091	0
104	IgG	S2	0.423246	0.200225	0
104	IgG	N	0.161368	0.30719	0
104	IgA	RBD	0.512594	0.232157	0
104	IgA	S1	0.0439055	0.0921624	0
104	IgA	S2	0.606656	0.240284	0
104	IgA	N	0.353208	0.141436	0
104	IgM	RBD	0.989535	0.490864	0
104	IgM	S1	0.738479	0.524419	0
104	IgM	S2	0.893947	0.520779	0
104	IgM	N	1.03381	0.608624	0
1040	IgG	RBD	0.0655015	0.00914338	0
1040	IgG	S1	0.0292894	-0.140619	0
1040	IgG	S2	0.366532	0.134082	0
1040	IgG	N	0.325573	0.0760902	0
1040	IgA	RBD	0.306562	-0.05421	0
1040	IgA	S1	0.0217192	-0.0618071	0
1040	IgA	S2	0.462014	0.0194978	0
1040	IgA	N	0.348455	-0.029805	0
1040	IgM	RBD	1.15723	0.763428	0
1040	IgM	S1	0.860338	0.665447	0
1040	IgM	S2	0.930694	0.583037	0
1040	IgM	N	1.09517	0.769799	0
1041	IgG	RBD	0.191068	0.0561159	0
1041	IgG	S1	0.277549	-0.0821868	0
1041	IgG	S2	0.887084	0.0289637	0
1041	IgG	N	0.317843	0.0147233	0
1041	IgA	RBD	0.414262	0.327043	0
1041	IgA	S1	0.0602959	-0.0248236	0
1041	IgA	S2	0.441845	-0.0696359	0
1041	IgA	N	0.332224	-0.0872991	0
1041	IgM	RBD	0.716758	0.882887	0
1041	IgM	S1	0.445754	0.619473	0
1041	IgM	S2	0.81159	0.7029	0
1041	IgM	N	0.922288	0.867092	0
1042	IgG	RBD	0.309303	-0.00575233	0
1042	IgG	S1	0.197811	-0.0612697	0
1042	IgG	S2	0.724906	0.0636691	0
1042	IgG	N	0.31742	0.0434657	0
1042	IgA	RBD	0.547321	0.0379322	0
1042	IgA	S1	0.212608	-0.131888	0
1042	IgA	S2	0.344496	-0.0230026	0
1042	IgA	N	0.484674	-0.136583	0
1042	IgM	RBD	1.05937	0.628389	0
1042	IgM	S1	0.829983	0.46584	0
1042	IgM	S2	1.01147	0.404571	0
1042	IgM	N	1.16326	0.753819	0
1043	IgG	RBD	0.0791812	0.164353	0
1043	IgG	S1	-0.0125891	0.146128	0
1043	IgG	S2	0.369746	0.170262	0
1043	IgG	N	0.171935	0.071882	0
1043	IgA	RBD	0.936948	0.223425	0
1043	IgA	S1	0.60206	0.183917	0
1043	IgA	S2	0.768258	0.306912	0
1043	IgA	N	0.797286	0.183917	0
1043	IgM	RBD	1.07178	0.556718	0
1043	IgM	S1	0.853998	0.496643	0
1043	IgM	S2	1.03272	0.469568	0
1043	IgM	N	1.11539	0.4721	0
1044	IgG	RBD	0.148939	0.0255541	0
1044	IgG	S1	0	-0.0561159	0
1044	IgG	S2	0.259637	0.104735	0
1044	IgG	N	0.231609	-0.0713559	0
1044	IgA	RBD	0.249001	0.0784575	0
1044	IgA	S1	0.110698	0.0952501	0
1044	IgA	S2	0.578676	0.15961	0
1044	IgA	N	0.365971	0.201995	0
1044	IgM	RBD	0.263338	0.639849	0
1044	IgM	S1	0.040523	0.548078	0
1044	IgM	S2	0.309443	0.563758	0
1044	IgM	N	0.402797	0.613196	0
1045	IgG	RBD	0.259065	0.255273	0
1045	IgG	S1	0.0734289	0.09691	0
1045	IgG	S2	0.593403	0.322219	0
1045	IgG	N	0.433054	0.278754	0
1045	IgA	RBD	0.61845	0.140179	0
1045	IgA	S1	0.436285	0.0267343	0
1045	IgA	S2	1.08882	0.393784	0
1045	IgA	N	0.674932	0.279841	0
1045	IgM	RBD	0.874355	1.09575	0
1045	IgM	S1	0.571908	0.895791	0
1045	IgM	S2	0.886903	0.758407	0
1045	IgM	N	1.10322	1.12385	0
1046	IgG	RBD	-0.0184834	-0.13622	0
1046	IgG	S1	-0.0684574	-0.30103	0
1046	IgG	S2	0.919732	-0.0532455	0
1046	IgG	N	0.232573	-0.0347621	0
1046	IgA	RBD	0.258832	0.394228	0
1046	IgA	S1	0.0310342	0.0542218	0
1046	IgA	S2	0.394711	0.0225073	0
1046	IgA	N	0.367977	0.0721951	0
1046	IgM	RBD	0.68709	1.07514	0
1046	IgM	S1	0.431108	0.90309	0
1046	IgM	S2	0.701719	0.728128	0
1046	IgM	N	1.11447	1.05329	0
1047	IgG	RBD	0.182931	0.686882	0
1047	IgG	S1	0.0757207	0.364312	0
1047	IgG	S2	0.140179	0.425969	0
1047	IgG	N	0.295829	0.70405	0
1047	IgA	RBD	0.519974	0.990361	0
1047	IgA	S1	0.38818	1.08878	0
1047	IgA	S2	0.51114	0.897761	0
1047	IgA	N	0.572097	1.01458	0
1047	IgM	RBD	0.0478282	1.29296	0
1047	IgM	S1	-0.174498	1.13733	0
1047	IgM	S2	0.0298213	0.968401	0
1047	IgM	N	0.149385	1.2578	0
1048	IgG	RBD	0.124939	0.261878	0
1048	IgG	S1	-0.00975984	0.08167	0
1048	IgG	S2	0.534308	0.190815	0
1048	IgG	N	0.286307	0.261878	0
1048	IgA	RBD	0.393088	0.17665	0
1048	IgA	S1	0.18406	0.102574	0
1048	IgA	S2	0.481124	0.075251	0
1048	IgA	N	0.475106	0.19736	0
1048	IgM	RBD	-0.208005	0.823647	0
1048	IgM	S1	-0.468611	0.744623	0
1048	IgM	S2	-0.0349796	0.622501	0
1048	IgM	N	-0.0654659	0.883011	0
1049	IgG	RBD	0	0.327764	0
1049	IgG	S1	-0.0457575	0.0202034	0
1049	IgG	S2	0.591065	0.217693	0
1049	IgG	N	0.190332	0.425969	0
1049	IgA	RBD	0.801632	0.572505	0
1049	IgA	S1	0.596859	0.402488	0
1049	IgA	S2	0.889968	0.469434	0
1049	IgA	N	0.836143	0.918067	0
1049	IgM	RBD	1.08565	1.44219	0
1049	IgM	S1	0.763428	1.11923	0
1049	IgM	S2	0.806858	0.961313	0
1049	IgM	N	1.50352	1.22283	0
105	IgG	RBD	0.0367228	0.368573	0
105	IgG	S1	0	0.379166	0
105	IgG	S2	0.740363	0.270768	0
105	IgG	N	0.413004	0.250138	0
105	IgA	RBD	0.159701	0.244147	0
105	IgA	S1	-0.109144	0.311456	0
105	IgA	S2	0.118865	0.30103	0
105	IgA	N	0.440793	0.229991	0
105	IgM	RBD	0.859884	0.670605	0
105	IgM	S1	0.558248	0.597837	0
105	IgM	S2	0.799549	0.556303	0
105	IgM	N	0.927609	0.579046	0
1050	IgG	RBD	-0.0488486	0.185637	0
1050	IgG	S1	-0.0923143	0.20862	0
1050	IgG	S2	0.323537	0.449735	0
1050	IgG	N	0.230992	0.263241	0
1050	IgA	RBD	0.136838	0.163825	0
1050	IgA	S1	0	-0.0860521	0
1050	IgA	S2	0.312929	0.339917	0
1050	IgA	N	0.353966	0.370014	0
1050	IgM	RBD	0.125281	0.385351	0
1050	IgM	S1	-0.128147	0.561442	0
1050	IgM	S2	0.120117	0.753556	0
1050	IgM	N	0.377175	0.447712	0
1051	IgG	RBD	0.111974	0.10721	0
1051	IgG	S1	0	0.255273	0
1051	IgG	S2	0.540403	0.264818	0
1051	IgG	N	0.246672	0.164353	0
1051	IgA	RBD	0.00914338	0.20036	0
1051	IgA	S1	-0.0923143	0.150386	0
1051	IgA	S2	0.230992	0.319357	0
1051	IgA	N	0.185235	0.376451	0
1051	IgM	RBD	0.731296	1.22324	0
1051	IgM	S1	0.560667	1.05385	0
1051	IgM	S2	0.828572	0.937518	0
1051	IgM	N	1.18649	1.26293	0
1052	IgG	RBD	0.0299632	0.138303	0
1052	IgG	S1	-0.0669468	-0.0406179	0
1052	IgG	S2	0.745967	0.143907	0
1052	IgG	N	0.182931	0.0442037	0
1052	IgA	RBD	0.803262	0.624269	0
1052	IgA	S1	0.646264	0.319402	0
1052	IgA	S2	0.848042	0.264701	0
1052	IgA	N	0.806503	0.314231	0
1052	IgM	RBD	0.594531	0.884379	0
1052	IgM	S1	0.402261	0.764869	0
1052	IgM	S2	0.720159	0.719411	0
1052	IgM	N	0.840812	0.872613	0
1053	IgG	RBD	0.106053	0	0
1053	IgG	S1	0.134082	-0.049218	0
1053	IgG	S2	1.96056	0.09691	0
1053	IgG	N	0.282145	0	0
1053	IgA	RBD	0.414474	-0.0470816	0
1053	IgA	S1	0.234623	-0.229854	0
1053	IgA	S2	1.72219	0	0
1053	IgA	N	0.606894	0.0761964	0
1053	IgM	RBD	0.373581	0.778786	0
1053	IgM	S1	0.234494	0.53416	0
1053	IgM	S2	0.955338	0.624336	0
1053	IgM	N	0.61781	0.700491	0
1054	IgG	RBD	0.0901766	0.312025	0
1054	IgG	S1	0.0321847	0.141329	0
1054	IgG	S2	0.172363	0.167343	0
1054	IgG	N	0.254033	0.356696	0
1054	IgA	RBD	0.508836	0.532416	0
1054	IgA	S1	0.280827	0.376112	0
1054	IgA	S2	0.693007	0.586197	0
1054	IgA	N	0.526809	0.655063	0
1054	IgM	RBD	0.489607	0.68314	0
1054	IgM	S1	0.30103	0.473707	0
1054	IgM	S2	0.456745	0.564271	0
1054	IgM	N	0.666869	0.660386	0
1055	IgG	RBD	0.0669468	0.0579919	0
1055	IgG	S1	0.0234811	-0.09691	0
1055	IgG	S2	0.352183	0.0525291	0
1055	IgG	N	0.21455	0.0413927	0
1055	IgA	RBD	0.477121	0.230449	0
1055	IgA	S1	0.290565	-0.0147233	0
1055	IgA	S2	1.45593	0.290776	0
1055	IgA	N	0.6173	0.300306	0
1055	IgM	RBD	0.115179	0.614698	0
1055	IgM	S1	-0.171292	0.501501	0
1055	IgM	S2	0.249877	0.47826	0
1055	IgM	N	0.660479	0.745616	0
1056	IgG	RBD	0.103896	0.103219	0
1056	IgG	S1	0.0338583	-0.0217192	0
1056	IgG	S2	0.0338583	-0.0687158	0
1056	IgG	N	0.289131	0.0947863	0
1056	IgA	RBD	0.394452	0.207191	0
1056	IgA	S1	0.318063	-0.432979	0
1056	IgA	S2	0.485721	-0.275259	0
1056	IgA	N	0.488551	0.151379	0
1056	IgM	RBD	0.658426	0.853136	0
1056	IgM	S1	0.434152	0.659843	0
1056	IgM	S2	1.00563	0.587625	0
1056	IgM	N	1.04989	0.878168	0
1057	IgG	RBD	0.0347621	0.0177288	0
1057	IgG	S1	0	-0.124939	0
1057	IgG	S2	0.797806	0.170017	0
1057	IgG	N	0.191886	0.0177288	0
1057	IgA	RBD	0.282547	0.188189	0
1057	IgA	S1	0.0669468	-0.0384583	0
1057	IgA	S2	0.386945	0.0804063	0
1057	IgA	N	0.237837	0.220374	0
1057	IgM	RBD	0.412378	1.16936	0
1057	IgM	S1	0.211324	0.955725	0
1057	IgM	S2	0.633753	0.826573	0
1057	IgM	N	0.705948	1.13745	0
1058	IgG	RBD	0.049974	0.980761	0
1058	IgG	S1	-0.0687158	0.865301	0
1058	IgG	S2	0.432539	0.880814	0
1058	IgG	N	0.219725	1	0
1058	IgA	RBD	0.430664	0.943989	0
1058	IgA	S1	0.218056	0.695482	0
1058	IgA	S2	0.427147	0.983175	0
1058	IgA	N	0.409124	0.943	0
1058	IgM	RBD	0.79964	1.14995	0
1058	IgM	S1	0.579038	1.08878	0
1058	IgM	S2	0.763753	0.766045	0
1058	IgM	N	0.914734	1.20968	0
1059	IgG	RBD	0	-0.101458	0
1059	IgG	S1	-0.0705811	-0.124939	0
1059	IgG	S2	1.29831	-0.0280287	0
1059	IgG	N	0.217484	-0.0280287	0
1059	IgA	RBD	0.119975	-0.0589779	0
1059	IgA	S1	-0.0636691	-0.118099	0
1059	IgA	S2	0.389971	0.150049	0
1059	IgA	N	0.280827	0.081473	0
1059	IgM	RBD	0.869695	1.16006	0
1059	IgM	S1	0.721246	1.02029	0
1059	IgM	S2	1.03034	0.85838	0
1059	IgM	N	1.16058	1.15941	0
106	IgG	RBD	0.0871502	-0.0725507	0
106	IgG	S1	-0.0791812	0	0
106	IgG	S2	0.378196	0.0163904	0
106	IgG	N	0.221849	-0.00560388	0
106	IgA	RBD	0.176091	0.0808711	0
106	IgA	S1	-0.154902	-0.0288761	0
106	IgA	S2	0.452298	0.13622	0
106	IgA	N	0.0851716	0.0933398	0
106	IgM	RBD	1.04922	0.493636	0
106	IgM	S1	0.815767	0.461701	0
106	IgM	S2	0.880814	0.403958	0
106	IgM	N	1.03514	0.595701	0
1060	IgG	RBD	0.0413927	-0.0253059	0
1060	IgG	S1	-0.0109954	-0.192797	0
1060	IgG	S2	0.50853	0.0391521	0
1060	IgG	N	0.197281	-0.0710634	0
1060	IgA	RBD	0.685397	-0.0324431	0
1060	IgA	S1	0.501481	-0.0958778	0
1060	IgA	S2	0.60206	-0.0263612	0
1060	IgA	N	0.606216	0.237877	0
1060	IgM	RBD	0.569414	0.333215	0
1060	IgM	S1	0.420695	0.179787	0
1060	IgM	S2	0.669862	0.335792	0
1060	IgM	N	0.898574	0.31742	0
1061	IgG	RBD	-0.0202034	0.757343	0
1061	IgG	S1	-0.0871502	0.69897	0
1061	IgG	S2	0.91285	0.60206	0
1061	IgG	N	0.201645	0.598234	0
1061	IgA	RBD	0.075251	0.28018	0
1061	IgA	S1	0.075251	0.0198948	0
1061	IgA	S2	0.376281	0.364082	0
1061	IgA	N	0.276896	0.369911	0
1061	IgM	RBD	0.739617	1.18808	0
1061	IgM	S1	0.57892	1.02531	0
1061	IgM	S2	0.744071	0.840106	0
1061	IgM	N	1.25777	1.2284	0
1062	IgG	RBD	0.176091	0.0118992	0
1062	IgG	S1	0.0211893	-0.21388	0
1062	IgG	S2	1.1271	0.0457575	0
1062	IgG	N	0.352183	0.0347621	0
1062	IgA	RBD	0.702431	0.438706	0
1062	IgA	S1	0.534026	0.185936	0
1062	IgA	S2	1.22737	0.361028	0
1062	IgA	N	0.757396	0.316824	0
1062	IgM	RBD	0.669782	0.750999	0
1062	IgM	S1	0.472269	0.639849	0
1062	IgM	S2	0.843025	0.682883	0
1062	IgM	N	1.03842	0.750999	0
1063	IgG	RBD	-0.0669468	-0.0310342	0
1063	IgG	S1	-0.0669468	-0.195226	0
1063	IgG	S2	0.0757207	0	0
1063	IgG	N	0.154902	-0.064458	0
1063	IgA	RBD	0.433054	-0.0211893	0
1063	IgA	S1	0.23313	-0.253209	0
1063	IgA	S2	0.547321	0.0766847	0
1063	IgA	N	0.473295	-0.172658	0
1063	IgM	RBD	0.974193	0.989535	0
1063	IgM	S1	0.815476	0.823909	0
1063	IgM	S2	1.03605	0.723104	0
1063	IgM	N	1.16709	1.00103	0
1064	IgG	RBD	0.0434657	-0.00934003	0
1064	IgG	S1	-0.0746336	-0.194977	0
1064	IgG	S2	0.168404	0.0760902	0
1064	IgG	N	0.13622	-0.0488486	0
1064	IgA	RBD	0.31079	0.118279	0
1064	IgA	S1	0.21987	-0.179884	0
1064	IgA	S2	0.389971	0.0728411	0
1064	IgA	N	0.389971	0.082317	0
1064	IgM	RBD	0.553417	0.97846	0
1064	IgM	S1	0.332906	0.806399	0
1064	IgM	S2	0.639249	0.749188	0
1064	IgM	N	0.838891	1.01107	0
1065	IgG	RBD	-0.0202034	0.119975	0
1065	IgG	S1	0.0193052	-0.0636691	0
1065	IgG	S2	0.176091	0.119975	0
1065	IgG	N	0.291046	0.189056	0
1065	IgA	RBD	0.48337	0.70826	0
1065	IgA	S1	0.31037	0.433964	0
1065	IgA	S2	0.4017	0.361217	0
1065	IgA	N	0.554726	0.457104	0
1065	IgM	RBD	0.484947	1.22377	0
1065	IgM	S1	0.289021	1.02348	0
1065	IgM	S2	0.499562	0.833454	0
1065	IgM	N	0.568735	1.20613	0
1066	IgG	RBD	0.0327925	0.0125891	0
1066	IgG	S1	-0.0448123	-0.230449	0
1066	IgG	S2	1.06328	0.0917704	0
1066	IgG	N	0.283656	0.0125891	0
1066	IgA	RBD	0.230897	0.0914673	0
1066	IgA	S1	0.0570385	-0.203167	0
1066	IgA	S2	0.297204	0.00631712	0
1066	IgA	N	0.326911	0.128503	0
1066	IgM	RBD	0.518514	1.07505	0
1066	IgM	S1	0.249877	0.881592	0
1066	IgM	S2	0.560305	0.688986	0
1066	IgM	N	1.02916	1.04674	0
1067	IgG	RBD	-0.0523881	-0.11304	0
1067	IgG	S1	-0.138303	-0.380211	0
1067	IgG	S2	0.201645	0.0430346	0
1067	IgG	N	0.141877	-0.0280287	0
1067	IgA	RBD	0.695482	-0.100997	0
1067	IgA	S1	0.477121	-0.0424787	0
1067	IgA	S2	0.705864	0.203442	0
1067	IgA	N	0.760422	0.213509	0
1067	IgM	RBD	0.407485	0.273446	0
1067	IgM	S1	0.247701	0.116506	0
1067	IgM	S2	0.422334	0.30103	0
1067	IgM	N	0.605425	0.276992	0
1068	IgG	RBD	-0.111974	0.506279	0
1068	IgG	S1	-0.138303	0.273001	0
1068	IgG	S2	0.0377886	0.327359	0
1068	IgG	N	0.176091	0.383217	0
1068	IgA	RBD	0.371961	0.712601	0
1068	IgA	S1	0.161851	0.491565	0
1068	IgA	S2	0.389452	0.690068	0
1068	IgA	N	0.359897	0.926819	0
1068	IgM	RBD	0.71868	1.28255	0
1068	IgM	S1	0.528274	1.09836	0
1068	IgM	S2	0.792141	0.955247	0
1068	IgM	N	1.1383	1.2905	0
1069	IgG	RBD	0.00934003	0.10721	0
1069	IgG	S1	-0.131279	0.0791812	0
1069	IgG	S2	0.206474	0.20412	0
1069	IgG	N	0.061518	0.0791812	0
1069	IgA	RBD	0.199572	0.635428	0
1069	IgA	S1	0.0234811	0.430469	0
1069	IgA	S2	0.243038	0.229027	0
1069	IgA	N	0.365384	0.430469	0
1069	IgM	RBD	0.600865	1.25935	0
1069	IgM	S1	0.363178	1.01609	0
1069	IgM	S2	0.694653	0.860055	0
1069	IgM	N	0.71582	1.23951	0
107	IgG	RBD	0	0.386202	0
107	IgG	S1	-0.075251	0.207125	0
107	IgG	S2	0.674611	0.244415	0
107	IgG	N	0.270361	0.477121	0
107	IgA	RBD	0.292597	0.432121	0
107	IgA	S1	0.0763883	0.112367	0
107	IgA	S2	1.3675	0.326618	0
107	IgA	N	0.09691	0.394464	0
107	IgM	RBD	0.938494	0.539827	0
107	IgM	S1	0.729082	0.415881	0
107	IgM	S2	0.916791	0.185829	0
107	IgM	N	1.07639	0.473909	0
1070	IgG	RBD	-0.0377886	-0.0791812	0
1070	IgG	S1	-0.101458	-0.0791812	0
1070	IgG	S2	1.91821	0.0263289	0
1070	IgG	N	0.205249	-0.124939	0
1070	IgA	RBD	0.370227	-0.0276714	0
1070	IgA	S1	0.209027	-0.218289	0
1070	IgA	S2	0.870297	-0.054179	0
1070	IgA	N	0.474481	-0.0955717	0
1070	IgM	RBD	0.90908	1.19081	0
1070	IgM	S1	0.722451	0.897437	0
1070	IgM	S2	0.975176	0.87004	0
1070	IgM	N	0.914255	1.09811	0
1071	IgG	RBD	-0.09691	0.687071	0
1071	IgG	S1	0	0.108492	0
1071	IgG	S2	0.488551	0.20265	0
1071	IgG	N	0.401401	0.289131	0
1071	IgA	RBD	0.0791812	0.408448	0
1071	IgA	S1	-0.09691	-0.0517068	0
1071	IgA	S2	0.30103	0.173127	0
1071	IgA	N	0.234686	0.254287	0
1071	IgM	RBD	0.541401	1.01524	0
1071	IgM	S1	0.346632	0.711204	0
1071	IgM	S2	0.646964	0.637776	0
1071	IgM	N	0.879178	0.959041	0
1072	IgG	RBD	0.122216	-0.138303	0
1072	IgG	S1	0.0606978	0.463757	0
1072	IgG	S2	0.80956	0.595429	0
1072	IgG	N	0.20412	-0.013364	0
1072	IgA	RBD	0.205249	1.35308	0
1072	IgA	S1	0.0669468	1.14032	0
1072	IgA	S2	0.630513	1.18935	0
1072	IgA	N	0.314394	1.41439	0
1072	IgM	RBD	1.08471	0.762608	0
1072	IgM	S1	0.870584	0.611707	0
1072	IgM	S2	0.943913	0.491581	0
1072	IgM	N	1.23436	0.76843	0
1073	IgG	RBD	0	0.124939	0
1073	IgG	S1	-0.111974	0.0746336	0
1073	IgG	S2	0.884177	0.11115	0
1073	IgG	N	0.0808232	0.124939	0
1073	IgA	RBD	0.0606978	0.589095	0
1073	IgA	S1	0	0.387599	0
1073	IgA	S2	0.783546	0.547702	0
1073	IgA	N	0.249198	0.585792	0
1073	IgM	RBD	0.626579	1.32838	0
1073	IgM	S1	0.386382	1.21396	0
1073	IgM	S2	1.20699	1.04271	0
1073	IgM	N	0.837512	1.38857	0
1074	IgG	RBD	0.141329	0.176091	0
1074	IgG	S1	0.0109954	0	0
1074	IgG	S2	0.372723	0.163857	0
1074	IgG	N	0.23501	0.258278	0
1074	IgA	RBD	0.695004	0.400161	0
1074	IgA	S1	0.496426	0.298237	0
1074	IgA	S2	0.733124	0.201327	0
1074	IgA	N	0.691001	0.417536	0
1074	IgM	RBD	0.466902	1.03704	0
1074	IgM	S1	0.290811	0.817775	0
1074	IgM	S2	0.421145	0.612525	0
1074	IgM	N	0.562431	0.951882	0
1075	IgG	RBD	-0.0791812	0.241444	0
1075	IgG	S1	0.0202034	0.0901766	0
1075	IgG	S2	0.147603	0.231757	0
1075	IgG	N	0.162081	0.278167	0
1075	IgA	RBD	0.0854302	0.914691	0
1075	IgA	S1	-0.0395085	0.506411	0
1075	IgA	S2	0.69897	0.447969	0
1075	IgA	N	0.567691	0.645428	0
1075	IgM	RBD	0.393784	0.578877	0
1075	IgM	S1	0.211576	0.411208	0
1075	IgM	S2	1.09366	0.49076	0
1075	IgM	N	0.839693	0.539747	0
1076	IgG	RBD	0.101458	0.0757207	0
1076	IgG	S1	-0.0234811	-0.146128	0
1076	IgG	S2	0.734084	0.240074	0
1076	IgG	N	0.198368	0.0395085	0
1076	IgA	RBD	0.636822	0.433656	0
1076	IgA	S1	0.268845	0.30103	0
1076	IgA	S2	0.51663	0.451079	0
1076	IgA	N	0.513471	0.474817	0
1076	IgM	RBD	0.442466	0.794174	0
1076	IgM	S1	0.223383	0.606297	0
1076	IgM	S2	0.438983	0.527958	0
1076	IgM	N	0.900198	1.10467	0
1077	IgG	RBD	0	0.0230653	0
1077	IgG	S1	-0.181055	0.052029	0
1077	IgG	S2	-0.0202034	0.0984864	0
1077	IgG	N	0.248642	0.0304893	0
1077	IgA	RBD	0.198368	0.0676804	0
1077	IgA	S1	0.0222764	-0.040366	0
1077	IgA	S2	0.265314	0.444211	0
1077	IgA	N	0.289448	0.263475	0
1077	IgM	RBD	0.754603	0.28358	0
1077	IgM	S1	0.50515	0.262971	0
1077	IgM	S2	0.688716	0.220359	0
1077	IgM	N	0.888834	0.226582	0
1078	IgG	RBD	-0.0211893	0.124939	0
1078	IgG	S1	-0.0791812	-0.0280287	0
1078	IgG	S2	0.0669468	0.11115	0
1078	IgG	N	0.154902	0.210853	0
1078	IgA	RBD	0.18234	0.465222	0
1078	IgA	S1	0.115393	-0.0118992	0
1078	IgA	S2	0.378635	0.420803	0
1078	IgA	N	0.38646	0.227678	0
1078	IgM	RBD	0.878956	1.25317	0
1078	IgM	S1	0.710552	1.03447	0
1078	IgM	S2	0.948994	0.88131	0
1078	IgM	N	1.11032	1.20294	0
1079	IgG	RBD	-0.0211893	0.245513	0
1079	IgG	S1	-0.0211893	0.20412	0
1079	IgG	S2	0.268845	0.30103	0
1079	IgG	N	0.221849	0.380211	0
1079	IgA	RBD	0	0.752637	0
1079	IgA	S1	-0.166331	0.731378	0
1079	IgA	S2	0	0.683842	0
1079	IgA	N	0.0555173	1.03602	0
1079	IgM	RBD	0.958743	1.2932	0
1079	IgM	S1	0.81082	1.19382	0
1079	IgM	S2	0.865918	1.00692	0
1079	IgM	N	1.04508	1.33352	0
108	IgG	RBD	0.0477728	0.103219	0
108	IgG	S1	-0.0102192	0.103219	0
108	IgG	S2	0.370853	0.232314	0
108	IgG	N	0.186075	0.0684574	0
108	IgA	RBD	0.544068	0.0552033	0
108	IgA	S1	0.121044	-0.109518	0
108	IgA	S2	0.41318	-0.0354167	0
108	IgA	N	0.277118	0.0540498	0
108	IgM	RBD	0.916306	0.606014	0
108	IgM	S1	0.718996	0.464584	0
108	IgM	S2	0.814038	0.464584	0
108	IgM	N	1.03559	0.643693	0
1080	IgG	RBD	-0.0829742	-0.0137883	0
1080	IgG	S1	-0.106455	-0.162727	0
1080	IgG	S2	0.0696359	0.118099	0
1080	IgG	N	0.156786	0.0389181	0
1080	IgA	RBD	0.0532455	0.553755	0
1080	IgA	S1	-0.0395085	0.0503051	0
1080	IgA	S2	0.683595	0.344496	0
1080	IgA	N	0.200565	0.506576	0
1080	IgM	RBD	0.499722	0.758673	0
1080	IgM	S1	0.328013	0.575552	0
1080	IgM	S2	0.704502	0.791284	0
1080	IgM	N	0.981517	0.755674	0
1081	IgG	RBD	-0.0321847	0.684781	0
1081	IgG	S1	0	0.450469	0
1081	IgG	S2	0.522879	0.41318	0
1081	IgG	N	0.20926	0.535113	0
1081	IgA	RBD	0.591595	1.39764	0
1081	IgA	S1	0.39794	1.324	0
1081	IgA	S2	0.619789	0.968966	0
1081	IgA	N	0.648592	1.44151	0
1081	IgM	RBD	0.888275	1.45131	0
1081	IgM	S1	0.711499	1.32098	0
1081	IgM	S2	0.761047	1.19138	0
1081	IgM	N	0.958342	1.48779	0
1082	IgG	RBD	0.0170333	0.120574	0
1082	IgG	S1	-0.09691	0.0791812	0
1082	IgG	S2	0.245513	0.225309	0
1082	IgG	N	0.10721	0.158362	0
1082	IgA	RBD	0.459392	0.108339	0
1082	IgA	S1	0.305351	-0.0791812	0
1082	IgA	S2	0.414973	0.0910805	0
1082	IgA	N	0.468347	0.0606978	0
1082	IgM	RBD	0.642227	1.20532	0
1082	IgM	S1	0.488201	1.06236	0
1082	IgM	S2	0.746743	0.898273	0
1082	IgM	N	0.788135	1.24486	0
1083	IgG	RBD	-0.0202034	0.629644	0
1083	IgG	S1	0.0725507	0.396514	0
1083	IgG	S2	0.162727	0.366959	0
1083	IgG	N	0.182622	0.649239	0
1083	IgA	RBD	0.711559	0.427956	0
1083	IgA	S1	0.464156	0.126926	0
1083	IgA	S2	0.667178	0.229745	0
1083	IgA	N	0.885162	0.415892	0
1083	IgM	RBD	0.880415	1.23706	0
1083	IgM	S1	0.665385	0.866159	0
1083	IgM	S2	0.797895	0.786721	0
1083	IgM	N	1.05673	1.1723	0
1084	IgG	RBD	0.221849	0.183917	0
1084	IgG	S1	-0.0791812	0.0230653	0
1084	IgG	S2	0.30103	0.199157	0
1084	IgG	N	0.124939	0.104735	0
1084	IgA	RBD	0.0555173	0.362204	0
1084	IgA	S1	-0.0413927	-0.0421232	0
1084	IgA	S2	1.19603	0.149762	0
1084	IgA	N	0.259637	0.159981	0
1084	IgM	RBD	0.746776	1.11394	0
1084	IgM	S1	0.554104	0.927172	0
1084	IgM	S2	0.715243	0.757343	0
1084	IgM	N	1.01627	1.07918	0
1085	IgG	RBD	0.10067	0.0982865	0
1085	IgG	S1	-0.0395085	-0.0917704	0
1085	IgG	S2	0.143422	0.0202034	0
1085	IgG	N	0.169751	0.0757207	0
1085	IgA	RBD	0.39794	0.552323	0
1085	IgA	S1	0.20412	0.26383	0
1085	IgA	S2	0.574031	0.238383	0
1085	IgA	N	0.4843	0.404374	0
1085	IgM	RBD	0.871765	0.975176	0
1085	IgM	S1	0.616373	0.774562	0
1085	IgM	S2	0.898589	0.693575	0
1085	IgM	N	1.08067	0.937233	0
1086	IgG	RBD	-0.0536849	0.161368	0
1086	IgG	S1	-0.0102192	0	0
1086	IgG	S2	0.258626	0.20412	0
1086	IgG	N	0.241593	0.20412	0
1086	IgA	RBD	0.573248	0.416165	0
1086	IgA	S1	0.31546	0.0202034	0
1086	IgA	S2	0.533889	0.425969	0
1086	IgA	N	0.597636	0.345234	0
1086	IgM	RBD	0.0597446	0.852336	0
1086	IgM	S1	-0.141361	0.642678	0
1086	IgM	S2	0.119533	0.539175	0
1086	IgM	N	0.200072	0.860632	0
1087	IgG	RBD	0	0.204863	0
1087	IgG	S1	0.0234811	0.050491	0
1087	IgG	S2	0.276206	0.15371	0
1087	IgG	N	0.249877	0.475134	0
1087	IgA	RBD	0.170262	0.472205	0
1087	IgA	S1	0.120574	0.311297	0
1087	IgA	S2	0.428135	0.167589	0
1087	IgA	N	0.655138	0.792838	0
1087	IgM	RBD	0.938848	0.808558	0
1087	IgM	S1	0.730228	0.596574	0
1087	IgM	S2	0.968413	0.700783	0
1087	IgM	N	1.18507	0.811373	0
1088	IgG	RBD	-0.0536849	0.0901766	0
1088	IgG	S1	-0.18631	0.194265	0
1088	IgG	S2	0.306051	0.367977	0
1088	IgG	N	0.122406	0.0946771	0
1088	IgA	RBD	0.43725	0.143255	0
1088	IgA	S1	0.323306	0.161138	0
1088	IgA	S2	0.69897	0.360273	0
1088	IgA	N	0.506576	0.628625	0
1088	IgM	RBD	0.403435	0.505345	0
1088	IgM	S1	0.212975	0.523503	0
1088	IgM	S2	0.348735	0.441316	0
1088	IgM	N	0.439185	0.532764	0
1089	IgG	RBD	-0.0850108	0.364516	0
1089	IgG	S1	-0.0299632	0.258832	0
1089	IgG	S2	0.21011	0.374816	0
1089	IgG	N	0.124939	0.346787	0
1089	IgA	RBD	0.138303	0.610698	0
1089	IgA	S1	0	0.394827	0
1089	IgA	S2	0.216386	0.346981	0
1089	IgA	N	0.18799	0.663432	0
1089	IgM	RBD	0.171107	1.23652	0
1089	IgM	S1	-0.129396	0.960317	0
1089	IgM	S2	0.0666113	0.879524	0
1089	IgM	N	0.165798	1.13641	0
109	IgG	RBD	-0.0286452	-0.0292894	0
109	IgG	S1	-0.140619	0.136583	0
109	IgG	S2	0.349091	0.150156	0
109	IgG	N	0.0913301	0.0696359	0
109	IgA	RBD	0.250863	0.107966	0
109	IgA	S1	-0.0413927	-0.101856	0
109	IgA	S2	0.183917	0.223811	0
109	IgA	N	0.0984864	0.0148746	0
109	IgM	RBD	0.673496	0.288175	0
109	IgM	S1	0.454614	0.213075	0
109	IgM	S2	0.597429	0.230449	0
109	IgM	N	0.763428	0.274927	0
1090	IgG	RBD	2.62072	0.596859	1
1090	IgG	S1	2.51322	0.622263	1
1090	IgG	S2	2.53736	0.91833	1
1090	IgG	N	2.65189	0.586266	1
1090	IgA	RBD	1.58649	0.556484	1
1090	IgA	S1	1.4843	0.481453	1
1090	IgA	S2	1.6902	0.621223	1
1090	IgA	N	0.803705	0.0464101	1
1090	IgM	RBD	0.803043	1.00355	1
1090	IgM	S1	0.474675	0.803195	1
1090	IgM	S2	0.766613	0.805063	1
1090	IgM	N	0.54754	0.859311	1
1091	IgG	RBD	0.0177288	0.189056	0
1091	IgG	S1	-0.149762	0	0
1091	IgG	S2	0.57883	0.231609	0
1091	IgG	N	0.309985	0.162727	0
1091	IgA	RBD	0.31037	0.484674	0
1091	IgA	S1	0.194575	0.114822	0
1091	IgA	S2	0.501595	0.506576	0
1091	IgA	N	0.374669	0.480914	0
1091	IgM	RBD	0.493458	1.14506	0
1091	IgM	S1	0.298853	0.937276	0
1091	IgM	S2	0.595496	0.812913	0
1091	IgM	N	0.825426	1.15774	0
1092	IgG	RBD	0.117113	0.28507	0
1092	IgG	S1	0.0843209	0.233336	0
1092	IgG	S2	0.340539	0.248757	0
1092	IgG	N	0.20926	0.343642	0
1092	IgA	RBD	0.885464	0.367726	0
1092	IgA	S1	0.725763	0.286731	0
1092	IgA	S2	0.929419	0.402488	0
1092	IgA	N	0.811392	0.389776	0
1092	IgM	RBD	0.361865	0.602605	0
1092	IgM	S1	0.183373	0.396191	0
1092	IgM	S2	0.518132	0.402715	0
1092	IgM	N	0.520512	0.507327	0
1093	IgG	RBD	0.0362122	0.09691	0
1093	IgG	S1	-0.106455	-0.21388	0
1093	IgG	S2	0.378635	0.0402946	0
1093	IgG	N	0.18234	0.106455	0
1093	IgA	RBD	0.43725	0.264874	0
1093	IgA	S1	0.101458	-0.250163	0
1093	IgA	S2	0.685034	0.0249663	0
1093	IgA	N	0.492098	-0.0786676	0
1093	IgM	RBD	0.900021	0.947902	0
1093	IgM	S1	0.796125	0.789795	0
1093	IgM	S2	0.996314	0.677686	0
1093	IgM	N	1.15989	0.980201	0
1094	IgG	RBD	-0.0813049	0.242138	0
1094	IgG	S1	-0.0813049	0.061518	0
1094	IgG	S2	0.886903	0.0854302	0
1094	IgG	N	0.158068	0.147923	0
1094	IgA	RBD	0.164192	0.0557035	0
1094	IgA	S1	-0.0910805	-0.110733	0
1094	IgA	S2	0.51098	-0.094411	0
1094	IgA	N	0.334888	0.00533757	0
1094	IgM	RBD	0.674082	0.529509	0
1094	IgM	S1	0.500313	0.494404	0
1094	IgM	S2	0.935201	0.442359	0
1094	IgM	N	0.90309	0.594336	0
1095	IgG	RBD	0	0.414973	0
1095	IgG	S1	-0.0917704	0.288441	0
1095	IgG	S2	0.124939	0.258706	0
1095	IgG	N	0.140179	0.211807	0
1095	IgA	RBD	0.439333	0.490186	0
1095	IgA	S1	0.224015	0.490186	0
1095	IgA	S2	0.537819	-0.0102796	0
1095	IgA	N	0.544068	0.108109	0
1095	IgM	RBD	0.147061	0.648959	0
1095	IgM	S1	-0.104603	0.620702	0
1095	IgM	S2	0.161819	0.575552	0
1095	IgM	N	0.356199	0.706523	0
1096	IgG	RBD	-0.176091	1.01284	0
1096	IgG	S1	-0.143907	0.928396	0
1096	IgG	S2	-0.0469966	0.888741	0
1096	IgG	N	-0.0469966	0.727541	0
1096	IgA	RBD	0.334888	1.21706	0
1096	IgA	S1	0.0850108	1.05209	0
1096	IgA	S2	0.404926	0.715464	0
1096	IgA	N	0.395586	1.46529	0
1096	IgM	RBD	0.648048	1.64555	0
1096	IgM	S1	0.374527	1.3348	0
1096	IgM	S2	0.591932	1.18403	0
1096	IgM	N	0.946299	1.61458	0
1097	IgG	RBD	-0.0280287	1.24028	0
1097	IgG	S1	-0.124939	1.09704	0
1097	IgG	S2	0.383217	0.977549	0
1097	IgG	N	0.0669468	1.01435	0
1097	IgA	RBD	0.0927541	0.419209	0
1097	IgA	S1	-0.0434657	0.469225	0
1097	IgA	S2	0.441209	0.198424	0
1097	IgA	N	0.295829	0.361217	0
1097	IgM	RBD	1.00066	0.475008	0
1097	IgM	S1	0.767043	0.551829	0
1097	IgM	S2	0.951308	0.36918	0
1097	IgM	N	1.1371	0.443529	0
1098	IgG	RBD	-0.0395085	0.274047	0
1098	IgG	S1	-0.0193052	0.0852433	0
1098	IgG	S2	0.0776049	0.137827	0
1098	IgG	N	0.229337	0.184726	0
1098	IgA	RBD	0.162727	0.472516	0
1098	IgA	S1	0.0555173	0.242252	0
1098	IgA	S2	0.189056	0.461259	0
1098	IgA	N	0.285966	0.646441	0
1098	IgM	RBD	0.480475	0.768353	0
1098	IgM	S1	0.282985	0.658875	0
1098	IgM	S2	0.630168	0.50898	0
1098	IgM	N	0.842928	0.778151	0
1099	IgG	RBD	-0.0523881	-0.0621479	0
1099	IgG	S1	-0.0413927	-0.176091	0
1099	IgG	S2	0.270361	0.0413927	0
1099	IgG	N	0.148939	-0.0299632	0
1099	IgA	RBD	0.218056	-0.0594835	0
1099	IgA	S1	0.061518	-0.0861861	0
1099	IgA	S2	0.477121	0.29048	0
1099	IgA	N	0.281725	0.101747	0
1099	IgM	RBD	0.38194	0.285557	0
1099	IgM	S1	0.228269	0.193125	0
1099	IgM	S2	0.69339	0.39794	0
1099	IgM	N	0.907686	0.369216	0
11	IgG	RBD	0.258278	0.711317	0
11	IgG	S1	0.118099	0.34334	0
11	IgG	S2	0.352183	0.328427	0
11	IgG	N	0.339948	0.617926	0
11	IgA	RBD	0.37787	0.433553	0
11	IgA	S1	0.207608	0.465968	0
11	IgA	S2	0.422452	0.450063	0
11	IgA	N	0.422452	0.494267	0
11	IgM	RBD	1.19033	0.922603	0
11	IgM	S1	0.96069	0.752011	0
11	IgM	S2	1.00416	0.757441	0
11	IgM	N	1.27875	1.08412	0
110	IgG	RBD	-0.142668	0.750999	0
110	IgG	S1	-0.142668	0.592076	0
110	IgG	S2	-0.0655015	0.432094	0
110	IgG	N	0.0253059	0.991025	0
110	IgA	RBD	0.221849	1.39005	0
110	IgA	S1	-0.134699	1.07797	0
110	IgA	S2	0.20862	1.37658	0
110	IgA	N	0.0791812	1.79934	0
110	IgM	RBD	0.70711	1.64566	0
110	IgM	S1	0.523465	1.39644	0
110	IgM	S2	0.633878	1.1624	0
110	IgM	N	0.809287	1.51142	0
1100	IgG	RBD	0.0555173	0.0599979	0
1100	IgG	S1	-0.0202034	-0.0248236	0
1100	IgG	S2	0.0889411	0.136838	0
1100	IgG	N	0.134699	0.154097	0
1100	IgA	RBD	0.577791	0.146989	0
1100	IgA	S1	0.4017	-0.0939045	0
1100	IgA	S2	0.760488	0.409839	0
1100	IgA	N	0.55735	0.259939	0
1100	IgM	RBD	0.448131	1.28222	0
1100	IgM	S1	0.315564	1.0656	0
1100	IgM	S2	0.500004	0.947902	0
1100	IgM	N	0.885397	1.29437	0
1101	IgG	RBD	0.20926	-0.00954532	0
1101	IgG	S1	0.0579919	-0.0829742	0
1101	IgG	S2	1.12494	0.136583	0
1101	IgG	N	0.20926	0.0532455	0
1101	IgA	RBD	0.6072	0.46056	0
1101	IgA	S1	0.402057	0.161062	0
1101	IgA	S2	0.636822	0.399709	0
1101	IgA	N	0.764141	0.278287	0
1101	IgM	RBD	0.649057	1.14851	0
1101	IgM	S1	0.439333	0.967044	0
1101	IgM	S2	0.526893	0.823073	0
1101	IgM	N	0.785838	1.1241	0
1102	IgG	RBD	0.0791812	1.0442	0
1102	IgG	S1	0.0314085	0.775558	0
1102	IgG	S2	1.08991	0.639202	0
1102	IgG	N	0.176091	0.731819	0
1102	IgA	RBD	0.20926	0.760618	0
1102	IgA	S1	0.0102192	0.708855	0
1102	IgA	S2	0.662308	0.636582	0
1102	IgA	N	0.389588	0.768675	0
1102	IgM	RBD	0.554478	0.889404	0
1102	IgM	S1	0.369146	0.777093	0
1102	IgM	S2	0.504894	0.590821	0
1102	IgM	N	0.978585	0.843737	0
1103	IgG	RBD	0	-0.0591215	0
1103	IgG	S1	-0.117386	-0.342423	0
1103	IgG	S2	0.0330003	0.0377886	0
1103	IgG	N	0.101458	-0.106894	0
1103	IgA	RBD	0.49102	-0.055915	0
1103	IgA	S1	0.30103	-0.0693825	0
1103	IgA	S2	0.527095	0.048228	0
1103	IgA	N	0.599404	0.0403315	0
1103	IgM	RBD	0.531218	0.376909	0
1103	IgM	S1	0.319467	0.324095	0
1103	IgM	S2	0.649255	0.42399	0
1103	IgM	N	0.949539	0.492633	0
1104	IgG	RBD	-0.109144	-0.061518	0
1104	IgG	S1	-0.148063	-0.192797	0
1104	IgG	S2	0.00954532	-0.0253059	0
1104	IgG	N	0.0457575	-0.061518	0
1104	IgA	RBD	0.144683	0.178184	0
1104	IgA	S1	0.0477728	0.161151	0
1104	IgA	S2	0.366532	0.367977	0
1104	IgA	N	0.30103	0.307279	0
1104	IgM	RBD	0.692676	1.14133	0
1104	IgM	S1	0.51595	1.01316	0
1104	IgM	S2	0.778151	0.852198	0
1104	IgM	N	0.880649	1.14433	0
1105	IgG	RBD	-0.0434657	0.314191	0
1105	IgG	S1	-0.118099	-0.00673338	0
1105	IgG	S2	0.448633	0.240165	0
1105	IgG	N	0.189664	0.0679002	0
1105	IgA	RBD	0.493827	0.305209	0
1105	IgA	S1	0.349335	0.0345775	0
1105	IgA	S2	0.762987	0.390681	0
1105	IgA	N	0.532979	0.228752	0
1105	IgM	RBD	0.990081	0.844613	0
1105	IgM	S1	0.818268	0.645606	0
1105	IgM	S2	0.919416	0.574031	0
1105	IgM	N	1.22339	0.896681	0
1106	IgG	RBD	0.042752	0.0198948	0
1106	IgG	S1	-0.064458	0.0450784	0
1106	IgG	S2	0.322932	0.148063	0
1106	IgG	N	0.343782	0.0630517	0
1106	IgA	RBD	0.776503	0.315611	0
1106	IgA	S1	0.517915	0.284117	0
1106	IgA	S2	0.776503	0.279652	0
1106	IgA	N	0.731296	0.199572	0
1106	IgM	RBD	0.731499	0.493966	0
1106	IgM	S1	0.520459	0.447946	0
1106	IgM	S2	0.811674	0.545118	0
1106	IgM	N	0.949751	0.603896	0
1107	IgG	RBD	0	0.631024	0
1107	IgG	S1	-0.0234811	0.336943	0
1107	IgG	S2	0.160579	0.403889	0
1107	IgG	N	0.374459	0.524374	0
1107	IgA	RBD	0.40654	0.52597	0
1107	IgA	S1	0.30103	0.425263	0
1107	IgA	S2	0.423246	0.456918	0
1107	IgA	N	0.491362	0.688697	0
1107	IgM	RBD	0.303491	1.20038	0
1107	IgM	S1	0.102792	0.988786	0
1107	IgM	S2	0.378769	0.801632	0
1107	IgM	N	0.369385	1.08831	0
1108	IgG	RBD	0.124939	0.419129	0
1108	IgG	S1	0.0234811	0.210853	0
1108	IgG	S2	0.191886	0.30553	0
1108	IgG	N	0.199572	0.394306	0
1108	IgA	RBD	0.285236	0.562293	0
1108	IgA	S1	0.365755	0.10551	0
1108	IgA	S2	0.285236	0.317018	0
1108	IgA	N	0.378917	0.243038	0
1108	IgM	RBD	0.167603	1.15761	0
1108	IgM	S1	0.0191833	1.02633	0
1108	IgM	S2	0.386585	0.854686	0
1108	IgM	N	0.518514	1.14806	0
1109	IgG	RBD	0	-0.0606978	0
1109	IgG	S1	0	-0.282547	0
1109	IgG	S2	0.161368	0.10067	0
1109	IgG	N	0.0791812	0	0
1109	IgA	RBD	0.628983	0.0208979	0
1109	IgA	S1	0.442079	-0.0804063	0
1109	IgA	S2	0.556863	0.189146	0
1109	IgA	N	0.60206	0.0956849	0
1109	IgM	RBD	0.596908	0.253146	0
1109	IgM	S1	0.402829	0.137869	0
1109	IgM	S2	1.05424	0.337624	0
1109	IgM	N	1.14024	0.31742	0
111	IgG	RBD	0	0.0144778	0
111	IgG	S1	-0.118099	0.074246	0
111	IgG	S2	0.30103	0.254454	0
111	IgG	N	0.109144	0.0215397	0
111	IgA	RBD	0.221849	0.0220875	0
111	IgA	S1	-0.0579919	0.156786	0
111	IgA	S2	1.0036	0.969902	0
111	IgA	N	0.09691	0.148817	0
111	IgM	RBD	1.06807	0.742332	0
111	IgM	S1	0.848842	0.662758	0
111	IgM	S2	1.04079	0.660391	0
111	IgM	N	1.18046	0.758723	0
1110	IgG	RBD	-0.0483047	-0.0669468	0
1110	IgG	S1	-0.102662	-0.158717	0
1110	IgG	S2	0.191068	0.0879552	0
1110	IgG	N	0.144492	-0.0467434	0
1110	IgA	RBD	0.631218	0.178247	0
1110	IgA	S1	0.477121	0.0210864	0
1110	IgA	S2	0.731499	0.20466	0
1110	IgA	N	0.708515	0.0585318	0
1110	IgM	RBD	0.992576	0.543082	0
1110	IgM	S1	0.824644	0.425969	0
1110	IgM	S2	0.935012	0.455932	0
1110	IgM	N	0.958313	0.613959	0
1111	IgG	RBD	-0.138303	0.110071	0
1111	IgG	S1	-0.0993846	0.0163904	0
1111	IgG	S2	0.356547	0.192482	0
1111	IgG	N	0.566062	0.0548487	0
1111	IgA	RBD	0	0.218214	0
1111	IgA	S1	0.0434657	0.0669468	0
1111	IgA	S2	0.226396	0.357511	0
1111	IgA	N	0.23313	0.138303	0
1111	IgM	RBD	0.875704	0.589248	0
1111	IgM	S1	0.863983	0.395915	0
1111	IgM	S2	0.939519	0.699979	0
1111	IgM	N	0.993681	0.551223	0
1112	IgG	RBD	-0.0109954	0.422764	0
1112	IgG	S1	-0.154902	0.0986098	0
1112	IgG	S2	1.04139	0.577987	0
1112	IgG	N	0.113943	0.231949	0
1112	IgA	RBD	0.708515	0.664872	0
1112	IgA	S1	0.544068	0.37799	0
1112	IgA	S2	0.812913	0.33511	0
1112	IgA	N	0.744727	0.513924	0
1112	IgM	RBD	0.797806	1.04597	0
1112	IgM	S1	0.606859	0.948109	0
1112	IgM	S2	1.19126	0.731456	0
1112	IgM	N	1.04139	1.0356	0
1113	IgG	RBD	0.0334238	0.0286452	0
1113	IgG	S1	-0.0362122	0.119975	0
1113	IgG	S2	0.278754	0.32503	0
1113	IgG	N	0.20412	0.134699	0
1113	IgA	RBD	0.485721	0.191886	0
1113	IgA	S1	0.30103	0.0688228	0
1113	IgA	S2	0.645422	0.227081	0
1113	IgA	N	0.572872	0.338819	0
1113	IgM	RBD	0.439031	0.502543	0
1113	IgM	S1	0.207011	0.441845	0
1113	IgM	S2	0.465927	0.384807	0
1113	IgM	N	0.814695	0.614583	0
1114	IgG	RBD	0.0434657	0.0347621	0
1114	IgG	S1	-0.132626	-0.0939045	0
1114	IgG	S2	0.712472	0.0669468	0
1114	IgG	N	0.191068	0.133894	0
1114	IgA	RBD	0.357935	0.139226	0
1114	IgA	S1	0.193125	-0.0708375	0
1114	IgA	S2	0.361728	-0.00437948	0
1114	IgA	N	0.428135	-0.0193052	0
1114	IgM	RBD	0.849726	0.88636	0
1114	IgM	S1	0.68686	0.74128	0
1114	IgM	S2	1.15799	0.68355	0
1114	IgM	N	1.06305	0.855082	0
1115	IgG	RBD	0.11115	0.0606978	0
1115	IgG	S1	-0.0791812	0.09691	0
1115	IgG	S2	2.00718	0.146128	0
1115	IgG	N	0.18799	0.0606978	0
1115	IgA	RBD	0.31251	0.105235	0
1115	IgA	S1	0.109144	-0.00706185	0
1115	IgA	S2	1.58787	0.550031	0
1115	IgA	N	0.424998	0.207608	0
1115	IgM	RBD	0.80096	1.41345	0
1115	IgM	S1	0.672641	1.08571	0
1115	IgM	S2	1.45953	1.06497	0
1115	IgM	N	1.05903	1.26983	0
1116	IgG	RBD	0.0395085	0.558709	0
1116	IgG	S1	-0.0434657	0.245513	0
1116	IgG	S2	0.31627	0.283301	0
1116	IgG	N	0.20926	0.334454	0
1116	IgA	RBD	0.833117	0.413839	0
1116	IgA	S1	0.622263	0.362687	0
1116	IgA	S2	0.734686	0.60206	0
1116	IgA	N	0.830069	0.435974	0
1116	IgM	RBD	0.335792	1.26891	0
1116	IgM	S1	0.081473	1.11394	0
1116	IgM	S2	0.620202	0.865301	0
1116	IgM	N	1.01889	1.19292	0
1117	IgG	RBD	0.0716932	0.0326691	0
1117	IgG	S1	-0.0469966	-0.0579919	0
1117	IgG	S2	0.593627	0.215009	0
1117	IgG	N	0.306562	0.118099	0
1117	IgA	RBD	0.596407	0.782516	0
1117	IgA	S1	0.467021	0.338819	0
1117	IgA	S2	0.694454	0.629162	0
1117	IgA	N	0.7564	0.586996	0
1117	IgM	RBD	-0.00820997	0.915199	0
1117	IgM	S1	-0.262158	0.779012	0
1117	IgM	S2	0.0381273	0.646264	0
1117	IgM	N	0.271589	0.854595	0
1118	IgG	RBD	-0.0321847	0.0334238	0
1118	IgG	S1	-0.131888	0.116165	0
1118	IgG	S2	1.08687	0.289292	0
1118	IgG	N	0.245982	0.178017	0
1118	IgA	RBD	0.064458	0.492574	0
1118	IgA	S1	-0.0555173	0.401966	0
1118	IgA	S2	0.745075	0.73569	0
1118	IgA	N	0.133539	0.453057	0
1118	IgM	RBD	0.90759	0.186457	0
1118	IgM	S1	0.733732	0.150156	0
1118	IgM	S2	0.884607	0.3933	0
1118	IgM	N	0.987766	0.220588	0
1119	IgG	RBD	0.0211893	0	0
1119	IgG	S1	-0.0457575	-0.200915	0
1119	IgG	S2	0.122216	0.130929	0
1119	IgG	N	0.623249	-0.0511525	0
1119	IgA	RBD	0.240074	0.145759	0
1119	IgA	S1	0.0579919	0.184624	0
1119	IgA	S2	0.2156	0.44261	0
1119	IgA	N	0.359022	0.20926	0
1119	IgM	RBD	0.915386	0.401145	0
1119	IgM	S1	0.741428	0.286723	0
1119	IgM	S2	0.988101	0.570802	0
1119	IgM	N	1.22208	0.419895	0
112	IgG	RBD	-0.0457575	0.291982	0
112	IgG	S1	-0.0705811	0.374956	0
112	IgG	S2	0.380211	0.31858	0
112	IgG	N	0.217484	0.547254	0
112	IgA	RBD	0.212089	0.156743	0
112	IgA	S1	-0.0696359	0.107565	0
112	IgA	S2	0.434924	-0.0308766	0
112	IgA	N	0.226648	0.313619	0
112	IgM	RBD	0.939638	0.518514	0
112	IgM	S1	0.78837	0.6072	0
112	IgM	S2	0.833117	0.599987	0
112	IgM	N	0.92881	0.81703	0
1120	IgG	RBD	-0.0488486	-0.0177288	0
1120	IgG	S1	-0.291887	-0.09691	0
1120	IgG	S2	0.185235	0.100371	0
1120	IgG	N	0.0682648	0.0334238	0
1120	IgA	RBD	0.342423	0.0457575	0
1120	IgA	S1	0.214844	0	0
1120	IgA	S2	0.357935	0.521065	0
1120	IgA	N	0.434569	0.115795	0
1120	IgM	RBD	0.693545	0.76871	0
1120	IgM	S1	0.50139	0.645359	0
1120	IgM	S2	0.583707	0.610729	0
1120	IgM	N	0.801001	0.824609	0
1121	IgG	RBD	-0.0413927	0.353339	0
1121	IgG	S1	-0.111974	0.199755	0
1121	IgG	S2	0.674611	0.10721	0
1121	IgG	N	0.0889411	0.450865	0
1121	IgA	RBD	0.243038	0.387071	0
1121	IgA	S1	0.207125	0.31722	0
1121	IgA	S2	0.887742	0.0609975	0
1121	IgA	N	0.663806	0.363203	0
1121	IgM	RBD	0.591221	0.723903	0
1121	IgM	S1	0.412378	0.779247	0
1121	IgM	S2	0.680221	0.546879	0
1121	IgM	N	1.17894	0.767606	0
1122	IgG	RBD	-0.0550476	0.0690809	0
1122	IgG	S1	-0.0669468	-0.183644	0
1122	IgG	S2	0.0843209	0.145057	0
1122	IgG	N	0.0579919	0.0561159	0
1122	IgA	RBD	0.617665	-0.00318833	0
1122	IgA	S1	0.408405	-0.115216	0
1122	IgA	S2	0.596731	-0.0257054	0
1122	IgA	N	0.735521	0.0573107	0
1122	IgM	RBD	0.973897	0.410174	0
1122	IgM	S1	0.80618	0.313264	0
1122	IgM	S2	0.87986	0.293731	0
1122	IgM	N	1.08814	0.465241	0
1123	IgG	RBD	-0.075251	0.235213	0
1123	IgG	S1	-0.166331	0.0630517	0
1123	IgG	S2	0.162727	0.0389181	0
1123	IgG	N	0.119975	0.219126	0
1123	IgA	RBD	0.454845	0.279054	0
1123	IgA	S1	0.322219	0.0168135	0
1123	IgA	S2	0.716003	0.101458	0
1123	IgA	N	0.380211	0.33667	0
1123	IgM	RBD	0.887471	1.08246	0
1123	IgM	S1	0.681634	0.893106	0
1123	IgM	S2	0.886858	0.777328	0
1123	IgM	N	1.0831	1.1285	0
1124	IgG	RBD	0.434924	0.391458	0
1124	IgG	S1	0.167973	0.38818	0
1124	IgG	S2	0.393088	0.350392	0
1124	IgG	N	0.416825	0.276206	0
1124	IgA	RBD	0.467361	1.10172	0
1124	IgA	S1	0.238882	0.305457	0
1124	IgA	S2	0.440209	0.0487728	0
1124	IgA	N	0.460731	0.721175	0
1124	IgM	RBD	0.366944	1.02364	0
1124	IgM	S1	0.107307	0.685008	0
1124	IgM	S2	0.257673	0.571571	0
1124	IgM	N	0.514967	0.900629	0
1125	IgG	RBD	0.272066	-0.0274382	0
1125	IgG	S1	0.0884219	-0.146128	0
1125	IgG	S2	0.472426	0.135879	0
1125	IgG	N	0.635743	0.0579919	0
1125	IgA	RBD	0.51663	0.691429	0
1125	IgA	S1	0.268845	0.834155	0
1125	IgA	S2	0.389588	0.766273	0
1125	IgA	N	0.429829	0.530378	0
1125	IgM	RBD	1.54888	0.414973	0
1125	IgM	S1	0.922875	0.377618	0
1125	IgM	S2	0.941798	0.522258	0
1125	IgM	N	1.41099	0.333879	0
1126	IgG	RBD	0.0550476	0.09691	0
1126	IgG	S1	-0.0118992	-0.101458	0
1126	IgG	S2	0.270647	0.138303	0
1126	IgG	N	0.0652667	0.09691	0
1126	IgA	RBD	0.231609	0.214609	0
1126	IgA	S1	0.134699	0.117432	0
1126	IgA	S2	0.248642	-0.142813	0
1126	IgA	N	0.460351	0.802001	0
1126	IgM	RBD	0.964836	0.784748	0
1126	IgM	S1	0.822095	0.719737	0
1126	IgM	S2	0.856158	0.583962	0
1126	IgM	N	1.17042	0.848252	0
1127	IgG	RBD	0.0725507	0.193125	0
1127	IgG	S1	0	0.0170333	0
1127	IgG	S2	0.275625	0.193125	0
1127	IgG	N	0.270361	0.235528	0
1127	IgA	RBD	0.729847	0.692406	0
1127	IgA	S1	0.495763	0.384712	0
1127	IgA	S2	0.831836	0.501744	0
1127	IgA	N	0.744499	0.574031	0
1127	IgM	RBD	0.513724	1.36732	0
1127	IgM	S1	0.279174	1.18762	0
1127	IgM	S2	0.575981	0.949133	0
1127	IgM	N	0.936415	1.32906	0
1128	IgG	RBD	0.196295	0.105804	0
1128	IgG	S1	-0.0434657	-0.0821868	0
1128	IgG	S2	0.202826	0.0939045	0
1128	IgG	N	0.154902	0.0494854	0
1128	IgA	RBD	0.613055	-0.0042929	0
1128	IgA	S1	0.266268	-0.311114	0
1128	IgA	S2	0.391207	-0.251304	0
1128	IgA	N	0.484482	0.0926171	0
1128	IgM	RBD	1.19137	0.994298	0
1128	IgM	S1	0.987766	0.792087	0
1128	IgM	S2	1.04576	0.653213	0
1128	IgM	N	1.2295	0.951084	0
1129	IgG	RBD	0.218843	0.381987	0
1129	IgG	S1	0.0147233	0.308092	0
1129	IgG	S2	0.620387	0.22327	0
1129	IgG	N	0.363677	0.477121	0
1129	IgA	RBD	0.60206	0.343582	0
1129	IgA	S1	0.30103	0.169461	0
1129	IgA	S2	0.51558	0.14646	0
1129	IgA	N	0.577236	0.480975	0
1129	IgM	RBD	1.01265	0.963	0
1129	IgM	S1	0.776503	0.786515	0
1129	IgM	S2	0.891841	0.675167	0
1129	IgM	N	1.19978	1.02417	0
113	IgG	RBD	-0.243038	0.154902	0
113	IgG	S1	-0.0917704	0.196295	0
113	IgG	S2	-0.146128	0.257564	0
113	IgG	N	-0.0211893	0.372386	0
113	IgA	RBD	0.0808232	0.426585	0
113	IgA	S1	0	0.0725507	0
113	IgA	S2	0.162727	0.275625	0
113	IgA	N	0.119975	0.581857	0
113	IgM	RBD	1.31459	1.39053	0
113	IgM	S1	1.07653	1.16709	0
113	IgM	S2	1.06482	0.967944	0
113	IgM	N	1.23169	1.36245	0
1130	IgG	RBD	0.0395085	0.0351136	0
1130	IgG	S1	-0.118099	-0.126465	0
1130	IgG	S2	0.0927541	0.00454763	0
1130	IgG	N	0.196295	0.0308766	0
1130	IgA	RBD	0.423436	-0.0642589	0
1130	IgA	S1	0.0989253	-0.302276	0
1130	IgA	S2	0.548375	-0.137992	0
1130	IgA	N	0.357758	-0.131206	0
1130	IgM	RBD	1.03698	0.976403	0
1130	IgM	S1	0.872642	0.777455	0
1130	IgM	S2	0.881448	0.599967	0
1130	IgM	N	1.22257	0.964332	0
1131	IgG	RBD	0.2156	0.326214	0
1131	IgG	S1	0.0843209	0.00643411	0
1131	IgG	S2	0.30103	-0.0198948	0
1131	IgG	N	0.285236	0.238383	0
1131	IgA	RBD	0.356078	0.0840001	0
1131	IgA	S1	-0.0118992	-0.132885	0
1131	IgA	S2	0.312612	-0.0603346	0
1131	IgA	N	0.289131	0.0928938	0
1131	IgM	RBD	0.403095	0.90309	0
1131	IgM	S1	0.106737	0.754309	0
1131	IgM	S2	0.313279	0.669007	0
1131	IgM	N	0.503323	0.888942	0
1132	IgG	RBD	0.346787	0.466263	0
1132	IgG	S1	0.167973	0.353966	0
1132	IgG	S2	0.460731	0.539448	0
1132	IgG	N	0.41218	0.775462	0
1132	IgA	RBD	0.403226	1.0363	0
1132	IgA	S1	0.154902	0.703402	0
1132	IgA	S2	0.370502	0.792751	0
1132	IgA	N	0.410174	1.00882	0
1132	IgM	RBD	0.912322	1.48535	0
1132	IgM	S1	0.586517	1.26091	0
1132	IgM	S2	0.765529	1.12366	0
1132	IgM	N	1.08284	1.4135	0
1133	IgG	RBD	0.31627	0.192482	0
1133	IgG	S1	0.0713559	-0.0725507	0
1133	IgG	S2	0.632023	0.122846	0
1133	IgG	N	0.31627	0.09691	0
1133	IgA	RBD	0.643453	0.683279	0
1133	IgA	S1	0.31527	0.455582	0
1133	IgA	S2	0.832509	0.161851	0
1133	IgA	N	0.643453	0.30103	0
1133	IgM	RBD	0.965134	0.966806	0
1133	IgM	S1	0.753692	0.784927	0
1133	IgM	S2	0.910777	0.597943	0
1133	IgM	N	1.15664	0.905134	0
1134	IgG	RBD	0.334713	0.957939	0
1134	IgG	S1	0.121422	0.721747	0
1134	IgG	S2	0.715464	0.634245	0
1134	IgG	N	0.432918	0.85454	0
1134	IgA	RBD	0.7196	0.944169	0
1134	IgA	S1	0.423024	0.901363	0
1134	IgA	S2	0.60789	0.575408	0
1134	IgA	N	0.613642	0.99024	0
1134	IgM	RBD	0.955268	1.10961	0
1134	IgM	S1	0.751148	1.0452	0
1134	IgM	S2	0.7903	0.871309	0
1134	IgM	N	0.940686	1.14312	0
1135	IgG	RBD	0.101458	-0.0511525	0
1135	IgG	S1	-0.0746336	-0.21388	0
1135	IgG	S2	0.212608	0.0669468	0
1135	IgG	N	0.198368	-0.0511525	0
1135	IgA	RBD	0.931485	-0.0485124	0
1135	IgA	S1	0.590161	-0.283725	0
1135	IgA	S2	0.780103	-0.128484	0
1135	IgA	N	0.780103	0.0306688	0
1135	IgM	RBD	0.588998	1.11797	0
1135	IgM	S1	0.396006	0.943884	0
1135	IgM	S2	0.590652	0.752165	0
1135	IgM	N	0.934872	1.06468	0
1136	IgG	RBD	0.0606978	0.169142	0
1136	IgG	S1	-0.124939	0.240074	0
1136	IgG	S2	0.352183	0.251812	0
1136	IgG	N	0.09691	0.143907	0
1136	IgA	RBD	0.40302	0.179454	0
1136	IgA	S1	0.281434	0.04587	0
1136	IgA	S2	0.561943	0.287605	0
1136	IgA	N	0.509914	0.0827296	0
1136	IgM	RBD	0.729274	0.575853	0
1136	IgM	S1	0.432309	0.489971	0
1136	IgM	S2	0.581509	0.379559	0
1136	IgM	N	0.94065	0.452988	0
1137	IgG	RBD	0.182931	-0.176091	0
1137	IgG	S1	-0.0917704	0	0
1137	IgG	S2	0.742239	0.0669468	0
1137	IgG	N	0.330993	-0.0901766	0
1137	IgA	RBD	0.283539	-0.0942699	0
1137	IgA	S1	0.0636691	-0.046936	0
1137	IgA	S2	0.198368	0.178907	0
1137	IgA	N	0.323306	0.168253	0
1137	IgM	RBD	0.85188	0.490086	0
1137	IgM	S1	0.393501	0.463757	0
1137	IgM	S2	0.666899	0.413452	0
1137	IgM	N	0.833374	0.502675	0
1138	IgG	RBD	0.176091	1.39263	0
1138	IgG	S1	0.0389181	1.37304	0
1138	IgG	S2	0.419129	0.964462	0
1138	IgG	N	0.243038	1.23045	0
1138	IgA	RBD	0.365147	1.47916	0
1138	IgA	S1	0	1.40369	0
1138	IgA	S2	0.352183	1.16557	0
1138	IgA	N	0.31079	1.41283	0
1138	IgM	RBD	1.3782	1.47338	0
1138	IgM	S1	1.16551	1.37469	0
1138	IgM	S2	1.16961	1.11495	0
1138	IgM	N	1.3457	1.49517	0
1139	IgG	RBD	0.162727	0.0591215	0
1139	IgG	S1	0.012965	-0.176091	0
1139	IgG	S2	0.162727	0.0821868	0
1139	IgG	N	0.259637	0.138303	0
1139	IgA	RBD	0.639849	0.124939	0
1139	IgA	S1	0.338819	-0.139368	0
1139	IgA	S2	0.496426	0.211508	0
1139	IgA	N	0.496426	0.313619	0
1139	IgM	RBD	0.976197	1.2492	0
1139	IgM	S1	0.760087	1.10877	0
1139	IgM	S2	0.847161	0.896781	0
1139	IgM	N	0.970553	1.27787	0
114	IgG	RBD	0.09691	0.363441	0
114	IgG	S1	-0.0579919	0.11697	0
114	IgG	S2	0.18327	0.162727	0
114	IgG	N	0.352183	0.373581	0
114	IgA	RBD	0.293061	0.242604	0
114	IgA	S1	-0.0591215	0	0
114	IgA	S2	0.140451	0.0207552	0
114	IgA	N	0.0791812	0.18312	0
114	IgM	RBD	1.18526	1.26838	0
114	IgM	S1	0.959995	0.95341	0
114	IgM	S2	1.03181	0.883955	0
114	IgM	N	1.19866	1.27559	0
1140	IgG	RBD	0.417911	0.0474246	0
1140	IgG	S1	0	-0.159701	0
1140	IgG	S2	0.200915	0.129095	0
1140	IgG	N	0.288065	0.0901766	0
1140	IgA	RBD	1.11208	0.07684	0
1140	IgA	S1	0.740363	-0.148939	0
1140	IgA	S2	0.892404	0.264513	0
1140	IgA	N	0.886177	0.131888	0
1140	IgM	RBD	1.26377	1.24879	0
1140	IgM	S1	1.02439	1.05308	0
1140	IgM	S2	1.06942	0.970037	0
1140	IgM	N	1.32542	1.24138	0
1141	IgG	RBD	0.0871502	0.597415	0
1141	IgG	S1	0.0234811	0.37712	0
1141	IgG	S2	0.583577	0.486265	0
1141	IgG	N	0.352183	0.715292	0
1141	IgA	RBD	0.518913	1.59419	0
1141	IgA	S1	0.244914	1.06885	0
1141	IgA	S2	0.854398	0.884607	0
1141	IgA	N	0.506792	1.51581	0
1141	IgM	RBD	1.25248	1.36076	0
1141	IgM	S1	1	1.09913	0
1141	IgM	S2	1.09423	0.955478	0
1141	IgM	N	1.23824	1.2376	0
1142	IgG	RBD	0.140619	0.111366	0
1142	IgG	S1	-0.0843209	0.0195956	0
1142	IgG	S2	0.547702	0.0679002	0
1142	IgG	N	0.200915	0.0735774	0
1142	IgA	RBD	0.527574	0.117113	0
1142	IgA	S1	0.206474	-0.0511525	0
1142	IgA	S2	0.533142	0.272541	0
1142	IgA	N	0.470781	0.164447	0
1142	IgM	RBD	0.581942	0.980502	0
1142	IgM	S1	0.349993	0.804688	0
1142	IgM	S2	0.473532	0.663678	0
1142	IgM	N	0.601165	0.990361	0
1143	IgG	RBD	0.227244	0.0457575	0
1143	IgG	S1	0.0263289	-0.176091	0
1143	IgG	S2	0.364082	0.14842	0
1143	IgG	N	0.381341	-0.0334238	0
1143	IgA	RBD	0.282547	0.283997	0
1143	IgA	S1	-0.109144	0	0
1143	IgA	S2	0.875061	1.19781	0
1143	IgA	N	0.312929	0.505845	0
1143	IgM	RBD	1.14252	1.32063	0
1143	IgM	S1	0.916263	1.11778	0
1143	IgM	S2	0.984625	0.872828	0
1143	IgM	N	1.26802	1.3027	0
1144	IgG	RBD	0.221849	0.930876	0
1144	IgG	S1	-0.013364	0.701445	0
1144	IgG	S2	0.287666	0.655961	0
1144	IgG	N	0.221849	0.756962	0
1144	IgA	RBD	0.138303	0.998658	0
1144	IgA	S1	-0.0791812	0.636822	0
1144	IgA	S2	0.425969	0.556154	0
1144	IgA	N	0.210853	0.924662	0
1144	IgM	RBD	1.15045	1.26196	0
1144	IgM	S1	0.965672	1.14332	0
1144	IgM	S2	1.05843	0.916098	0
1144	IgM	N	1.26198	1.22208	0
1145	IgG	RBD	0.238882	-0.158068	0
1145	IgG	S1	0.146128	-0.168792	0
1145	IgG	S2	0.535716	0.142962	0
1145	IgG	N	0.31527	0.0215397	0
1145	IgA	RBD	0.473393	0.071391	0
1145	IgA	S1	0.241444	0.205565	0
1145	IgA	S2	0.333215	0.0594372	0
1145	IgA	N	0.408935	0.142806	0
1145	IgM	RBD	1.0152	0.776445	0
1145	IgM	S1	0.718741	0.658292	0
1145	IgM	S2	0.909732	0.620809	0
1145	IgM	N	1.18822	0.766937	0
1146	IgG	RBD	0.144244	0.119476	0
1146	IgG	S1	-0.013364	-0.115393	0
1146	IgG	S2	0.162727	0.124939	0
1146	IgG	N	0.326584	-0.0147233	0
1146	IgA	RBD	0.40654	-0.0704218	0
1146	IgA	S1	0.146128	-0.102361	0
1146	IgA	S2	0.40654	-0.082262	0
1146	IgA	N	0.402261	-0.0609688	0
1146	IgM	RBD	0.919771	0.632809	0
1146	IgM	S1	0.718412	0.582755	0
1146	IgM	S2	0.929111	0.489531	0
1146	IgM	N	1.11755	0.698025	0
1147	IgG	RBD	0.147802	0.173	0
1147	IgG	S1	0.0338583	-0.0923143	0
1147	IgG	S2	0.295121	0.17916	0
1147	IgG	N	0.30103	0.147446	0
1147	IgA	RBD	0.607455	0.351004	0
1147	IgA	S1	0.337459	0.0919385	0
1147	IgA	S2	0.477121	0.0684574	0
1147	IgA	N	0.562293	0.252518	0
1147	IgM	RBD	1.09145	1.14613	0
1147	IgM	S1	0.913979	0.927449	0
1147	IgM	S2	0.93733	0.824326	0
1147	IgM	N	1.14758	1.1241	0
1148	IgG	RBD	0.131279	0	0
1148	IgG	S1	0.0483047	-0.147802	0
1148	IgG	S2	0.260913	0.00827253	0
1148	IgG	N	0.231949	0.0321847	0
1148	IgA	RBD	0.323306	0.54864	0
1148	IgA	S1	0.15261	0.685078	0
1148	IgA	S2	0.506576	0.121912	0
[truncated: 56,597 more rows]

## Sheet: 2A
uniqueID	time	MFI	Serostatus	tp	linetp
3	July	0.0555173	0	C-other	C
3	November	-0.0511525	0	C-other	C
3	April	2.37031	1	C3	C
5	July	-0.00954532	0	C-other	C
5	November	0	0	C-other	C
5	April	1.72445	1	C3	C
10	July	0.0829742	0	C-other	C
10	November	-0.0550476	0	C-other	C
10	April	2.1912	1	C3	C
15	July	-0.0202034	0	C-other	C
15	November	-0.0871502	0	C-other	C
15	April	2.08984	1	C3	C
18	July	-0.124939	0	C-other	C
18	November	-0.109144	0	C-other	C
18	April	2.06147	1	C3	C
22	July	1.82713	1	A1	A
22	November	1.30385	1	A2	A
27	July	-0.0299632	0	C-other	C
27	November	0	0	C-other	C
27	April	1.74312	1	C3	C
41	July	-0.0413927	0	C-other	C
41	November	0	0	C-other	C
41	April	1.19395	1	C3	C
50	July	-0.10199	0	C-other	C
50	November	-0.0125891	0	C-other	C
50	April	1.92629	1	C3	C
63	July	-0.0434657	0	C-other	C
63	November	-0.124939	0	C-other	C
63	April	1.4627	1	C3	C
71	July	-0.0211893	0	C-other	C
71	November	-0.0280287	0	C-other	C
71	April	2.31781	1	C3	C
72	July	0.0193052	0	C-other	C
72	November	-0.077166	0	C-other	C
72	April	2.09744	1	C3	C
73	July	-0.0579919	0	C-other	C
73	November	-0.0734289	0	C-other	C
73	April	1.94624	1	C3	C
74	July	-0.0705811	0	B-other	B
74	November	1.0086	1	B2	B
79	July	0	0	C-other	C
79	November	-0.0222764	0	C-other	C
79	April	0.916454	1	C3	C
80	July	0.0434657	0	C-other	C
80	November	-0.0829742	0	C-other	C
80	April	1.53885	1	C3	C
82	July	-0.0263289	0	B-other	B
82	November	0.0776049	1	B2	B
84	July	-0.0636691	0	C-other	C
84	November	-0.0413927	0	C-other	C
84	April	0.437613	1	C3	C
88	July	-0.0791812	0	C-other	C
88	November	-0.0115819	0	C-other	C
88	April	1.11506	1	C3	C
95	July	-0.0669468	0	C-other	C
95	November	-0.0234811	0	C-other	C
95	April	2.02562	1	C3	C
125	July	-0.124939	0	B-other	B
125	November	0.692237	1	B2	B
147	July	-0.0222764	0	C-other	C
147	November	-0.0457575	0	C-other	C
147	April	1.81152	1	C3	C
171	July	-0.212608	0	B-other	B
171	November	1.77755	1	B2	B
184	July	-0.122216	0	B-other	B
184	November	1.51643	1	B2	B
188	July	-0.0579919	0	C-other	C
188	November	-0.176091	0	C-other	C
188	April	1.77676	1	C3	C
190	July	0.420028	1	A1	A
190	November	0	0	A2	A
205	July	0.296482	1	A1	A
205	November	0.812913	1	A2	A
211	July	1.22076	1	A1	A
211	November	0.461609	1	A2	A
212	July	-0.0248236	0	C-other	C
212	November	-0.0211893	0	C-other	C
212	April	2.28566	1	C3	C
214	July	-0.0669468	0	C-other	C
214	November	-0.09691	0	C-other	C
214	April	1.99267	1	C3	C
236	July	-0.0330003	0	C-other	C
236	November	0	0	C-other	C
236	April	1.91336	1	C3	C
238	July	0	0	C-other	C
238	November	-0.110698	0	C-other	C
238	April	1.59182	1	C3	C
270	July	0.0449671	1	A1	A
279	July	-0.30103	0	C-other	C
279	November	-0.138303	0	C-other	C
279	April	2.17508	1	C3	C
296	July	2.25876	1	A1	A
296	November	2.21386	1	A2	A
297	July	-0.0917704	0	B-other	B
297	November	2.34133	1	B2	B
299	July	0.0606978	0	C-other	C
299	November	1.06461	0	C-other	C
299	April	2.40882	1	C3	C
301	July	0.0457575	0	B-other	B
301	November	2.08721	1	B2	B
302	July	-0.0434657	0	C-other	C
302	November	-0.124939	0	C-other	C
302	April	2.02193	1	C3	C
311	July	-0.0555173	0	C-other	C
311	November	-0.131888	0	C-other	C
311	April	1.74706	1	C3	C
317	July	0.575408	1	A1	A
317	November	0.248178	1	A2	A
322	July	-0.118099	0	C-other	C
322	November	-0.131279	0	C-other	C
322	April	2.27358	1	C3	C
324	July	0.0776049	0	C-other	C
324	November	0.0413927	0	C-other	C
324	April	0.318063	1	C3	C
333	July	-0.0555173	0	C-other	C
333	November	0	0	C-other	C
333	April	2.12736	1	C3	C
335	July	-0.0202034	0	B-other	B
335	November	0.193396	1	B2	B
344	July	0.14842	0	B-other	B
344	November	1.76862	1	B2	B
346	July	0.124939	0	C-other	C
346	November	-0.0871502	0	C-other	C
346	April	1.60379	1	C3	C
355	July	-0.146128	0	C-other	C
355	November	0.0102192	0	C-other	C
355	April	2.07844	1	C3	C
357	July	0.0321847	0	B-other	B
357	November	0.349879	1	B2	B
362	July	-0.0871502	0	C-other	C
362	November	-0.0871502	0	C-other	C
362	April	2.05308	1	C3	C
376	July	0.0280287	0	B-other	B
376	November	0.359022	1	B2	B
386	July	0.102662	0	B-other	B
386	November	1.32847	1	B2	B
395	July	0.189056	0	C-other	C
395	November	-0.0917704	0	C-other	C
395	April	1.63586	1	C3	C
396	July	0.234083	1	A1	A
396	November	-0.0248236	0	A2	A
397	July	1.80125	1	A1	A
397	November	0.146128	0	A2	A
399	July	0.0705811	0	C-other	C
399	November	-0.0234811	0	C-other	C
399	April	2.21876	1	C3	C
400	July	0.117386	0	C-other	C
400	November	-0.106455	0	C-other	C
400	April	1.72144	1	C3	C
407	July	0.116506	0	C-other	C
407	November	-0.107634	0	C-other	C
407	April	1.57978	1	C3	C
408	July	0.09691	0	B-other	B
408	November	1.77419	1	B2	B
409	July	0	0	C-other	C
409	November	0.266268	0	C-other	C
409	April	0.775246	1	C3	C
410	July	0	0	C-other	C
410	November	-0.138303	0	C-other	C
410	April	1.2284	1	C3	C
413	July	0	0	C-other	C
413	November	-0.0413927	0	C-other	C
413	April	1.65005	1	C3	C
419	July	0.0939045	0	C-other	C
419	November	0.500602	0	C-other	C
419	April	2.15127	1	C3	C
424	July	0.132626	0	B-other	B
424	November	1.97474	1	B2	B
431	July	0.0713559	0	C-other	C
431	November	0.208884	0	C-other	C
431	April	1.87645	1	C3	C
436	July	0.0263289	0	C-other	C
436	November	-0.0321847	0	C-other	C
436	April	1.73368	1	C3	C
452	July	-0.176091	0	C-other	C
452	November	-0.077166	0	C-other	C
452	April	1.75841	1	C3	C
463	July	0.208276	0	C-other	C
463	November	-0.0829742	0	C-other	C
463	April	1.60626	1	C3	C
466	July	0.0621479	0	B-other	B
466	November	2.66498	1	B2	B
467	July	0.0263289	0	B-other	B
467	November	2.31257	1	B2	B
480	July	-0.0606978	1	A1	A
480	November	0.0217192	0	A2	A
481	July	0.0193052	0	C-other	C
481	November	0.061518	0	C-other	C
481	April	0.504739	1	C3	C
484	July	0.124939	0	C-other	C
484	November	-0.0871502	0	C-other	C
484	April	2.15365	1	C3	C
492	July	0.0211893	0	C-other	C
492	November	-0.167491	0	C-other	C
492	April	1.87319	1	C3	C
498	July	0.0263289	0	C-other	C
498	November	-0.11869	0	C-other	C
498	April	1.47049	1	C3	C
511	July	-0.104735	0	C-other	C
511	November	0.0234811	0	C-other	C
511	April	2.16225	1	C3	C
515	July	-0.208884	0	C-other	C
515	November	0.131279	0	C-other	C
515	April	1.93015	1	C3	C
526	July	-0.104735	0	C-other	C
526	November	0	0	C-other	C
526	April	1.78093	1	C3	C
530	July	-0.0102192	0	B-other	B
530	November	0.544068	1	B2	B
535	July	0.0202034	0	C-other	C
535	November	-0.0564814	0	C-other	C
535	April	2.37698	1	C3	C
543	July	-0.138303	0	C-other	C
543	November	-0.0222764	0	C-other	C
543	April	1.85923	1	C3	C
557	July	0.0908074	1	A1	A
557	November	0.182082	1	A2	A
561	July	0	0	C-other	C
561	November	0.511883	0	C-other	C
561	April	1.92335	1	C3	C
576	July	0	0	C-other	C
576	November	0.0808232	0	C-other	C
576	April	1.81583	1	C3	C
585	July	-0.0395085	0	C-other	C
585	November	0.0395085	0	C-other	C
585	April	1.23754	1	C3	C
591	July	-0.0211893	0	C-other	C
591	November	-0.146128	0	C-other	C
591	April	2.40865	1	C3	C
593	July	2.51322	1	A1	A
593	November	2.08225	1	A2	A
597	July	0	0	C-other	C
597	November	-0.0669468	0	C-other	C
597	April	2.17962	1	C3	C
598	July	0.0234811	0	C-other	C
598	November	-0.0791812	0	C-other	C
598	April	2.42295	1	C3	C
600	July	0.0757207	0	B-other	B
600	November	2.27315	1	B2	B
605	July	0.197811	0	C-other	C
605	November	-0.154902	0	C-other	C
605	April	2.19635	1	C3	C
607	July	-0.0109954	0	C-other	C
607	November	-0.09691	0	C-other	C
607	April	2.39472	1	C3	C
609	July	0.0734289	0	C-other	C
609	November	0.0889411	0	C-other	C
609	April	2.44937	1	C3	C
626	July	-0.0263289	0	C-other	C
626	November	-0.0917704	0	C-other	C
626	April	1.83718	1	C3	C
643	July	0	0	C-other	C
643	November	0.176091	0	C-other	C
643	April	0.403508	1	C3	C
644	July	-0.0579919	0	C-other	C
644	November	-0.144244	0	C-other	C
644	April	1.70494	1	C3	C
662	July	0	0	C-other	C
662	November	-0.0859146	0	C-other	C
662	April	1.96922	1	C3	C
667	July	0.0843209	0	B-other	B
667	November	1.34878	1	B2	B
682	July	-0.0763883	0	C-other	C
682	November	-0.139662	0	C-other	C
682	April	0.765917	1	C3	C
683	July	-0.0791812	0	C-other	C
683	November	0.0791812	0	C-other	C
683	April	1.98276	1	C3	C
692	July	-0.166331	0	C-other	C
692	November	-0.146128	0	C-other	C
692	April	1.79695	1	C3	C
710	July	0.0314085	0	C-other	C
710	November	0	0	C-other	C
710	April	1.60995	1	C3	C
711	July	0.0579919	0	B-other	B
711	November	0.13622	1	B2	B
723	July	0.61441	1	A1	A
723	November	0.380211	1	A2	A
749	July	0.99178	1	A1	A
749	November	1.18429	1	A2	A
759	July	0.138303	0	B-other	B
759	November	1.58374	1	B2	B
761	July	0.0746336	0	C-other	C
761	November	-0.0871502	0	C-other	C
761	April	1.89773	1	C3	C
780	July	0.103541	0	C-other	C
780	November	-0.0829742	0	C-other	C
780	April	1.43904	1	C3	C
802	July	-0.0263289	0	C-other	C
802	November	0.0115819	0	C-other	C
802	April	1.02694	1	C3	C
810	July	0.0543577	0	C-other	C
810	November	-0.148063	0	C-other	C
810	April	1.75262	1	C3	C
829	July	-0.138303	0	C-other	C
829	November	-0.0367228	0	C-other	C
829	April	1.78595	1	C3	C
830	July	0.100115	0	C-other	C
830	November	-0.0234811	0	C-other	C
830	April	1.34038	1	C3	C
831	July	-0.0705811	0	B-other	B
831	November	2.24711	1	B2	B
841	July	0.0488486	0	C-other	C
841	November	-0.0434657	0	C-other	C
841	April	1.38369	1	C3	C
844	July	0.012965	0	C-other	C
844	November	-0.0829742	0	C-other	C
844	April	1.242	1	C3	C
851	July	1.51914	1	A1	A
851	November	1.6631	1	A2	A
861	July	-0.135663	0	C-other	C
861	November	-0.0202034	0	C-other	C
861	April	1.67425	1	C3	C
873	July	0.0263289	0	C-other	C
873	November	-0.0871502	0	C-other	C
873	April	2.24284	1	C3	C
903	July	0.116506	0	C-other	C
903	November	0.0434657	0	C-other	C
903	April	2.00388	1	C3	C
916	July	0	0	C-other	C
916	November	-0.0511525	0	C-other	C
916	April	0.721747	1	C3	C
953	July	0.09691	0	C-other	C
953	November	-0.0871502	0	C-other	C
953	April	1.94169	1	C3	C
957	July	0	0	C-other	C
957	November	-0.0347621	0	C-other	C
957	April	0.892095	1	C3	C
969	July	0.0357156	0	C-other	C
969	November	-0.138303	0	C-other	C
969	April	1.9952	1	C3	C
970	July	0.0621479	0	C-other	C
970	November	-0.0248236	0	C-other	C
970	April	2.07408	1	C3	C
981	July	0.128667	0	C-other	C
981	November	0.0118992	0	C-other	C
981	April	1.91273	1	C3	C
1024	July	-0.0636691	0	C-other	C
1024	November	-0.0102192	0	C-other	C
1024	April	1.53034	1	C3	C
1035	July	0.0532455	0	B-other	B
1035	November	0.199572	1	B2	B
1038	July	0	0	C-other	C
1038	November	0.0395085	0	C-other	C
1038	April	1.94791	1	C3	C
1048	July	-0.118099	0	C-other	C
1048	November	0.101458	0	C-other	C
1048	April	2.24448	1	C3	C
1052	July	-0.107634	0	B-other	B
1052	November	0.631349	1	B2	B
1074	July	-0.0606978	0	B-other	B
1074	November	-0.0211893	1	B2	B
1075	July	-0.0917704	0	C-other	C
1075	November	-0.104735	0	C-other	C
1075	April	1.53368	1	C3	C
1079	July	-0.0705811	0	C-other	C
1079	November	-0.11869	0	C-other	C
1079	April	2.20695	1	C3	C
1081	July	-0.0395085	0	C-other	C
1081	November	-0.0923143	0	C-other	C
1081	April	1.61705	1	C3	C
1082	July	0.124939	0	C-other	C
1082	November	0.163317	0	C-other	C
1082	April	1.91333	1	C3	C
1084	July	-0.09691	0	B-other	B
1084	November	1.86837	1	B2	B
1096	July	0.253257	1	A1	A
1096	November	0.0725507	0	A2	A
1115	July	-0.0434657	0	C-other	C
1115	November	-0.0606978	0	C-other	C
1115	April	1.80741	1	C3	C
1116	July	0.0147233	0	C-other	C
1116	November	-0.176091	0	C-other	C
1116	April	0.441845	1	C3	C
1119	July	0.167973	0	C-other	C
1119	November	0.0211893	0	C-other	C
1119	April	1.68362	1	C3	C
1121	July	0.121422	0	C-other	C
1121	November	-0.0413927	0	C-other	C
1121	April	2.51841	1	C3	C
1123	July	-0.124939	0	C-other	C
1123	November	-0.0725507	0	C-other	C
1123	April	1.64848	1	C3	C
1126	July	0.012965	0	C-other	C
1126	November	-0.0669468	0	C-other	C
1126	April	1.44356	1	C3	C
1127	July	0	0	C-other	C
1127	November	-0.00975984	0	C-other	C
1127	April	2.11419	1	C3	C
1128	July	0.0234811	0	C-other	C
1128	November	-0.0434657	0	C-other	C
1128	April	2.01064	1	C3	C
1170	July	0.163857	0	B-other	B
1170	November	2.4304	1	B2	B
1186	July	0.646264	1	A1	A
1186	November	0.748188	1	A2	A
1196	July	0.189056	0	C-other	C
1196	November	-0.118099	0	C-other	C
1196	April	0.597314	1	C3	C
1199	July	0.09691	0	C-other	C
1199	November	-0.0705811	0	C-other	C
1199	April	1.85849	1	C3	C
1209	July	0.199572	0	C-other	C
1209	November	-0.09691	0	C-other	C
1209	April	0.492361	1	C3	C
1216	July	0.0835461	0	C-other	C
1216	November	-0.0993846	0	C-other	C
1216	April	2.08052	1	C3	C
1226	July	0.0280287	0	B-other	B
1226	November	1.80403	1	B2	B
1229	July	0.28464	1	A1	A
1229	November	0.09691	0	A2	A
1242	July	-0.131279	0	C-other	C
1242	November	-0.0483047	0	C-other	C
1242	April	2.39353	1	C3	C
1293	July	-0.0746336	0	C-other	C
1293	November	-0.131279	0	C-other	C
1293	April	2.01602	1	C3	C
1294	July	0.0167057	0	C-other	C
1294	November	-0.0550476	0	C-other	C
1294	April	1.79102	1	C3	C
1300	July	0.378635	0	C-other	C
1300	November	1.23646	0	C-other	C
1300	April	1.27107	1	C3	C
1301	July	0	0	C-other	C
1301	November	-0.185637	0	C-other	C
1301	April	1.63539	1	C3	C
1303	July	-0.0234811	0	B-other	B
1303	November	1.38103	1	B2	B
1305	July	-0.124939	0	C-other	C
1305	November	-0.0606978	0	C-other	C
1305	April	0.956208	1	C3	C
1313	July	-0.0457575	0	C-other	C
1313	November	-0.0612697	0	C-other	C
1313	April	1.9118	1	C3	C
1323	July	-0.138303	0	C-other	C
1323	November	-0.0234811	0	C-other	C
1323	April	2.38924	1	C3	C
1335	July	0.18799	0	C-other	C
1335	November	-0.0306688	0	C-other	C
1335	April	0.2097	1	C3	C
1340	July	0.251812	0	C-other	C
1340	November	0.0377886	0	C-other	C
1340	April	1.92244	1	C3	C
1349	July	0.16481	0	C-other	C
1349	November	-0.077166	0	C-other	C
1349	April	2.06056	1	C3	C
1353	July	1.94624	1	A1	A
1353	November	1.78111	1	A2	A
1359	July	1.94146	1	A1	A
1359	November	1.58663	1	A2	A
1364	July	1.90111	1	A1	A
1364	November	1.27676	1	A2	A
1389	July	1.02186	0	B-other	B
1389	November	2.56827	1	B2	B
1394	July	1.62486	1	A1	A
1394	November	1.32373	1	A2	A
1400	July	0.121422	0	B-other	B
1400	November	1.1039	1	B2	B
1407	July	0.0280287	0	B-other	B
1407	November	2.02137	1	B2	B
1409	July	1.93551	1	A1	A
1409	November	1.27982	1	A2	A
1412	July	-0.0142404	0	B-other	B
1412	November	2.06965	1	B2	B
1425	July	0.272258	0	C-other	C
1425	November	0.0843209	0	C-other	C
1425	April	1.9499	1	C3	C
1431	July	0.518514	1	A1	A
1431	November	0.148939	0	A2	A
1439	July	0.0791812	0	B-other	B
1439	November	2.07729	1	B2	B
1440	July	0.154902	0	C-other	C
1440	November	-0.118099	0	C-other	C
1440	April	1.51442	1	C3	C
1448	July	-0.00914338	0	C-other	C
1448	November	-0.0636691	0	C-other	C
1448	April	1.29056	1	C3	C
1468	July	-0.0669468	0	C-other	C
1468	November	-0.0636691	0	C-other	C
1468	April	2.02825	1	C3	C
1473	July	-0.059314	0	B-other	B
1473	November	2.12764	1	B2	B
1477	July	-0.113943	0	C-other	C
1477	November	-0.0871502	0	C-other	C
1477	April	1.52628	1	C3	C
1478	July	1.60302	1	A1	A
1478	November	1.73961	1	A2	A
1482	July	-0.0457575	0	B-other	B
1482	November	2.09042	1	B2	B
1485	July	-0.0791812	0	B-other	B
1485	November	0.677201	1	B2	B
1487	July	0.0606978	0	C-other	C
1487	November	-0.119186	0	C-other	C
1487	April	1.32536	1	C3	C
1492	July	-0.0917704	0	C-other	C
1492	November	0.0222764	0	C-other	C
1492	April	1.778	1	C3	C
1497	July	0.0927541	0	B-other	B
1497	November	0.119975	1	B2	B
1504	July	-0.0222764	0	C-other	C
1504	November	-0.0413927	0	C-other	C
1504	April	1.06835	1	C3	C
1518	July	-0.0655015	0	C-other	C
1518	November	-0.124939	0	C-other	C
1518	April	1.82823	1	C3	C
1564	July	0.0299632	0	C-other	C
1564	November	-0.110698	0	C-other	C
1564	April	2.25483	1	C3	C
1565	July	0.0347621	0	C-other	C
1565	November	-0.207125	0	C-other	C
1565	April	1.65412	1	C3	C
1586	July	0.09691	0	C-other	C
1586	November	-0.0234811	0	C-other	C
1586	April	1	1	C3	C
1594	July	0.0901766	0	C-other	C
1594	November	-0.151268	0	C-other	C
1594	April	1.68556	1	C3	C
1599	July	0.0280287	0	C-other	C
1599	November	-0.0193052	0	C-other	C
1599	April	1.87782	1	C3	C
1600	July	0.0442037	0	C-other	C
1600	November	-0.0347621	0	C-other	C
1600	April	1.8055	1	C3	C
1602	July	2.32995	1	A1	A
1602	November	1.64098	1	A2	A
1603	July	0.0299632	0	C-other	C
1603	November	-0.0550476	0	C-other	C
1603	April	1.36286	1	C3	C
1604	July	0.0901766	0	B-other	B
1604	November	2.04568	1	B2	B
1610	July	0.141329	0	C-other	C
1610	November	0.0118992	0	C-other	C
1610	April	1.26807	1	C3	C
1626	July	0.185637	0	C-other	C
1626	November	0.169142	0	C-other	C
1626	April	2.01978	1	C3	C
1630	July	0.193125	0	C-other	C
1630	November	0.236089	0	C-other	C
1630	April	2.07671	1	C3	C
1631	July	0.50345	1	A1	A
1631	November	0.367977	1	A2	A
1632	July	0	0	C-other	C
1632	November	0.0550476	0	C-other	C
1632	April	1.91185	1	C3	C
1643	July	-0.0511525	0	C-other	C
1643	November	-0.0536849	0	C-other	C
1643	April	1.42377	1	C3	C
1646	July	0.283301	0	C-other	C
1646	November	0.0555173	0	C-other	C
1646	April	1.899	1	C3	C
1652	July	0.154902	0	C-other	C
1652	November	0.0927541	0	C-other	C
1652	April	2.15728	1	C3	C
1656	July	2.38876	1	A1	A
1656	November	2.03054	1	A2	A
1659	July	0.0280287	0	C-other	C
1659	November	-0.0234811	0	C-other	C
1659	April	1.7598	1	C3	C
1664	July	0.0137883	0	B-other	B
1664	November	1.95856	1	B2	B
1673	July	0.30103	1	A1	A
1673	November	0.110412	0	A2	A
1677	July	0.0884219	0	B-other	B
1677	November	1.61304	1	B2	B
1698	July	0.799341	1	A1	A
1698	November	1.29496	1	A2	A
1712	July	1.55479	1	A1	A
1712	November	1.25297	1	A2	A
1721	July	0.341459	1	A1	A
1721	November	0.60206	1	A2	A
1730	July	0.0763883	0	C-other	C
1730	November	-0.0511525	0	C-other	C
1730	April	1.52519	1	C3	C
1749	July	-0.0791812	0	C-other	C
1749	November	-0.10199	0	C-other	C
1749	April	1.83727	1	C3	C
1750	July	0.513119	1	A1	A
1750	November	-0.0193052	0	A2	A
1753	July	0.130768	0	C-other	C
1753	November	-0.0193052	0	C-other	C
1753	April	0.778151	1	C3	C
1798	July	0.0104654	0	C-other	C
1798	November	-0.0248236	0	C-other	C
1798	April	1.08359	1	C3	C
1804	July	-0.206054	0	C-other	C
1804	November	-0.0367228	0	C-other	C
1804	April	1.59446	1	C3	C
1809	July	-0.255273	0	C-other	C
1809	November	-0.0550476	0	C-other	C
1809	April	0.797214	1	C3	C
1812	July	-0.176091	0	C-other	C
1812	November	-0.0700379	0	C-other	C
1812	April	2.22047	1	C3	C
1817	July	-0.0222764	0	C-other	C
1817	November	-0.0669468	0	C-other	C
1817	April	0.498841	1	C3	C
1827	July	1.21967	1	A1	A
1827	November	1.26534	1	A2	A
1828	July	0.196295	0	C-other	C
1828	November	-0.0746336	0	C-other	C
1828	April	1.31251	1	C3	C
1833	July	0.143907	0	B-other	B
1833	November	0.191068	1	B2	B
1835	July	0.176091	0	B-other	B
1835	November	0.875704	1	B2	B
1848	July	0.131279	0	C-other	C
1848	November	0.0467434	0	C-other	C
1848	April	1.77869	1	C3	C
1855	July	0.241444	0	C-other	C
1855	November	0.30103	0	C-other	C
1855	April	1.7163	1	C3	C
1867	July	1.95201	1	A1	A
1867	November	1.74285	1	A2	A
1868	July	2.27104	1	A1	A
1868	November	1.64123	1	A2	A
1879	July	0.876761	1	A1	A
1879	November	0.103219	0	A2	A
1886	July	0.0511525	0	C-other	C
1886	November	-0.0881361	0	C-other	C
1886	April	1.498	1	C3	C
1894	July	0.327359	1	A1	A
1894	November	0.0669468	0	A2	A
1925	July	1.44835	1	A1	A
1943	July	0.283997	1	A1	A
1943	November	-0.111974	0	A2	A
1961	July	0.184524	0	C-other	C
1961	November	-0.0579919	0	C-other	C
1961	April	1.05618	1	C3	C
1962	July	0.07684	0	C-other	C
1962	November	-0.138303	0	C-other	C
1962	April	0.741939	1	C3	C
1986	July	0.160851	0	C-other	C
1986	November	-0.0716932	0	C-other	C
1986	April	1.78888	1	C3	C
1987	July	0.124939	0	C-other	C
1987	November	-0.00975984	0	C-other	C
1987	April	1.85612	1	C3	C
1992	July	-0.0636691	0	B-other	B
1992	November	2.69244	1	B2	B
1996	July	-0.0696359	0	C-other	C
1996	November	-0.0395085	0	C-other	C
1996	April	1.35042	1	C3	C
2015	July	-0.0538754	0	C-other	C
2015	November	0	0	C-other	C
2015	April	1.86427	1	C3	C
2023	July	-0.101458	0	C-other	C
2023	November	-0.0917704	0	C-other	C
2023	April	0.39794	1	C3	C
2035	July	-0.0334238	0	C-other	C
2035	November	-0.0211893	0	C-other	C
2035	April	0.853531	1	C3	C
2043	July	0.116506	0	C-other	C
2043	November	-0.0347621	0	C-other	C
2043	April	1.24355	1	C3	C
2049	July	-0.0137883	0	B-other	B
2049	November	2.34737	1	B2	B
2053	July	-0.0280287	0	C-other	C
2053	November	-0.0917704	0	C-other	C
2053	April	0.151268	1	C3	C
2055	July	-0.0280287	0	C-other	C
2055	November	-0.166331	0	C-other	C
2055	April	1.47349	1	C3	C
2058	July	0.287242	0	C-other	C
2058	November	-0.0477728	0	C-other	C
2058	April	1.13929	1	C3	C
2062	July	0.0550476	0	C-other	C
2062	November	-0.0248236	0	C-other	C
2062	April	0.68963	1	C3	C
2079	July	-0.0347621	0	B-other	B
2079	November	0.570543	1	B2	B
2081	July	0.778151	1	A1	A
2081	November	0.410777	1	A2	A
2087	July	0.137173	0	C-other	C
2087	November	-0.0829742	0	C-other	C
2087	April	1.76888	1	C3	C
2090	July	0.228479	0	B-other	B
2090	November	1.33484	1	B2	B
2118	July	0.227244	0	C-other	C
2118	November	-0.0917704	0	C-other	C
2118	April	0.421604	1	C3	C
2121	July	0.132626	0	C-other	C
2121	November	-0.0669468	0	C-other	C
2121	April	1.97346	1	C3	C
2127	July	0.16481	0	C-other	C
2127	November	0.405765	0	C-other	C
2127	April	1.952	1	C3	C
2135	July	0.0910805	0	C-other	C
2135	November	-0.0457575	0	C-other	C
2135	April	1.71299	1	C3	C
2136	July	2.24981	1	A1	A
2136	November	-0.0217192	0	A2	A
2149	July	2.07275	1	A1	A
2149	November	0.0274382	0	A2	A
2150	July	0.0147233	0	C-other	C
2150	November	-0.0705811	0	C-other	C
2150	April	1.65763	1	C3	C
2158	July	0.109144	0	C-other	C
2158	November	0.0234811	0	C-other	C
2158	April	1.45846	1	C3	C
2164	July	0.0483047	0	C-other	C
2164	November	-0.0746336	0	C-other	C
2164	April	1.32132	1	C3	C
2167	July	0.149762	0	C-other	C
2167	November	-0.0434657	0	C-other	C
2167	April	1.27152	1	C3	C
2170	July	1.89592	1	A1	A
2170	November	-0.0347621	0	A2	A
2171	July	0.20242	0	C-other	C
2171	November	-0.0483047	0	C-other	C
2171	April	1.58102	1	C3	C
2175	July	0.185637	0	C-other	C
2175	November	-0.124939	0	C-other	C
2175	April	1.74294	1	C3	C
2187	July	0.0884219	0	C-other	C
2187	November	-0.0579919	0	C-other	C
2187	April	0.993267	1	C3	C
2225	July	0.0859146	0	C-other	C
2225	November	-0.0947863	0	C-other	C
2225	April	1.87254	1	C3	C
2234	July	-0.0413927	0	C-other	C
2234	November	-0.0511525	0	C-other	C
2234	April	0.665729	1	C3	C
2238	July	0.133539	0	B-other	B
2238	November	2.24562	1	B2	B
2241	July	2.05663	1	A1	A
2241	November	1.75288	1	A2	A
2244	July	0.117386	0	B-other	B
2244	November	2.37972	1	B2	B
2250	July	-0.0606978	0	C-other	C
2250	November	-0.138303	0	C-other	C
2250	April	1.26619	1	C3	C
2252	July	-0.168404	0	C-other	C
2252	November	-0.142668	0	C-other	C
2252	April	0.781755	1	C3	C
2257	July	0.0334238	0	C-other	C
2257	November	-0.146128	0	C-other	C
2257	April	1.76087	1	C3	C
2258	July	0	0	C-other	C
2258	November	-0.0184834	0	C-other	C
2258	April	1.92383	1	C3	C
2263	July	0.243038	0	B-other	B
2263	November	0.676694	1	B2	B
2269	July	-0.0413927	0	C-other	C
2269	November	-0.0357156	0	C-other	C
2269	April	2.11857	1	C3	C
2274	July	-0.138303	0	C-other	C
2274	November	-0.0222764	0	C-other	C
2274	April	2.30332	1	C3	C
2282	July	-0.0299632	0	C-other	C
2282	November	-0.0202034	0	C-other	C
2282	April	0.115393	1	C3	C
2288	July	-0.0483047	0	C-other	C
2288	November	0.0746336	0	C-other	C
2288	April	2.49969	1	C3	C
2291	July	-0.124939	0	C-other	C
2291	November	-0.0118992	0	C-other	C
2291	April	2.29141	1	C3	C
2292	July	-0.0871502	0	C-other	C
2292	November	-0.0612697	0	C-other	C
2292	April	1.29296	1	C3	C
2294	July	-0.0734289	0	C-other	C
2294	November	-0.0228629	0	C-other	C
2294	April	0.990759	1	C3	C
2311	July	1.60619	1	A1	A
2311	November	2.12785	1	A2	A
2314	July	0.132626	0	B-other	B
2314	November	1.615	1	B2	B
2329	July	0.0791812	0	B-other	B
2329	November	0.389971	1	B2	B
2330	July	0.0871502	0	B-other	B
2330	November	0.970812	1	B2	B
2331	July	0.138303	0	B-other	B
2331	November	1.82381	1	B2	B
2332	July	0.16481	0	C-other	C
2332	November	0	0	C-other	C
2332	April	1.3537	1	C3	C
2333	July	-0.0543577	0	B-other	B
2333	November	0.168792	1	B2	B
2334	July	-0.109144	0	C-other	C
2334	November	0.197281	0	C-other	C
2334	April	0.797037	1	C3	C
2335	July	-0.0357156	0	B-other	B
2335	November	1.2391	1	B2	B
2337	July	-0.0945561	0	B-other	B
2337	November	1.94729	1	B2	B
2338	July	0.196295	0	B-other	B
2338	November	1.64524	1	B2	B
2339	July	0.176091	0	B-other	B
2339	November	0.740363	1	B2	B
2340	July	0.106455	0	B-other	B
2340	November	0.467361	1	B2	B
2342	July	0.09691	0	B-other	B
2342	November	0.857332	1	B2	B
2343	July	-0.0483047	0	B-other	B
2343	November	0.562293	1	B2	B
2344	July	0.281725	0	B-other	B
2344	November	1.43047	1	B2	B
2349	July	0.313619	0	B-other	B
2349	November	2.32649	1	B2	B
2350	July	0.30103	0	B-other	B
2350	November	2.2402	1	B2	B
2351	July	0.0263289	0	B-other	B
2351	November	1.47781	1	B2	B
2354	July	0.20412	0	B-other	B
2354	November	0.809866	1	B2	B
2356	July	0.151268	0	B-other	B
2356	November	0.679472	1	B2	B
2357	July	0.013364	0	C-other	C
2357	November	0.0234811	0	C-other	C
2357	April	1.36709	1	C3	C
2359	July	0.162727	0	C-other	C
2359	November	-0.0263289	0	C-other	C
2359	April	2.13617	1	C3	C
2362	July	0.146128	0	B-other	B
2362	November	1.72463	1	B2	B
2363	July	0.124939	0	B-other	B
2363	November	1.91632	1	B2	B
2370	July	0.0901766	0	C-other	C
2370	November	-0.0434657	0	C-other	C
2370	April	1.50912	1	C3	C
2385	July	0.251056	0	B-other	B
2385	November	2.00613	1	B2	B
2386	July	0.0843209	0	B-other	B
2386	November	2.13589	1	B2	B
2391	July	0.137173	0	C-other	C
2391	November	0.075251	0	C-other	C
2391	April	1.54519	1	C3	C
2393	July	0.152091	0	C-other	C
2393	November	-0.0338583	0	C-other	C
2393	April	1.76625	1	C3	C
2398	July	0	0	C-other	C
2398	November	0.0377886	0	C-other	C
2398	April	0.424733	1	C3	C
2406	July	0.247784	0	C-other	C
2406	November	-0.0202034	0	C-other	C
2406	April	1.80209	1	C3	C
2409	July	0.0234811	0	C-other	C
2409	November	0.0107239	0	C-other	C
2409	April	1.44757	1	C3	C
2430	July	-0.011281	0	C-other	C
2430	November	-0.158717	0	C-other	C
2430	April	1.13974	1	C3	C
2432	July	0.132626	0	C-other	C
2432	November	-0.0115819	0	C-other	C
2432	April	1.84834	1	C3	C
2435	July	-0.0757207	0	C-other	C
2435	November	-0.138303	0	C-other	C
2435	April	1.99123	1	C3	C
2444	July	0.0543577	0	B-other	B
2444	November	1.95533	1	B2	B
2448	July	-0.0398715	0	C-other	C
2448	November	-0.0843209	0	C-other	C
2448	April	1.6561	1	C3	C
2449	July	-0.0725507	0	C-other	C
2449	November	-0.0923143	0	C-other	C
2449	April	1.37786	1	C3	C
2450	July	-0.09691	0	C-other	C
2450	November	0.0716932	0	C-other	C
2450	April	1.52857	1	C3	C
2453	July	-0.0448123	0	C-other	C
2453	November	0.0163904	0	C-other	C
2453	April	1.02615	1	C3	C
2468	July	0.151268	0	B-other	B
2468	November	1.80391	1	B2	B
2470	July	2.53792	1	A1	A
2485	July	2.15508	1	A1	A
2485	November	2.05096	1	A2	A
2498	July	0.428135	1	A1	A
2498	November	-0.09691	0	A2	A
2512	July	0.0843209	0	B-other	B
2512	November	2.01251	1	B2	B
2524	July	0.184524	1	A1	A
2540	July	-0.0564814	0	B-other	B
2540	November	0.796793	1	B2	B
2590	July	0.880456	1	A1	A
2590	November	0.90309	1	A2	A
2622	July	-0.116506	0	B-other	B
2622	November	0.469822	1	B2	B
2655	July	0.176091	1	A1	A
2655	November	-0.138303	0	A2	A
2669	July	0	0	B-other	B
2669	November	2.43161	1	B2	B
2738	July	1.00753	0	B-other	B
2738	November	1.92298	1	B2	B
2742	July	-0.0434657	0	B-other	B
2742	November	1.87223	1	B2	B
2744	July	0	0	B-other	B
2744	November	2.21785	1	B2	B
2777	July	-0.0705811	0	B-other	B
2777	November	2.40904	1	B2	B
2790	July	0.70513	1	A1	A
2790	November	0.792975	1	A2	A
2798	July	0.0746336	1	A1	A
2798	November	-0.0413927	1	A2	A
2810	July	0.176091	1	A1	A
2810	November	0.130334	0	A2	A
2834	July	0.23976	0	B-other	B
2834	November	0.623671	1	B2	B
2870	July	0.170696	0	B-other	B
2870	November	2.43032	1	B2	B
2890	July	0.201645	1	A1	A
2890	November	0.133894	0	A2	A
2906	July	0.0746336	0	B-other	B
2906	November	1.79848	1	B2	B

## Sheet: 2BCD
ID	Ig	ag	MFI	tp
1	IgG	RBD	0.926571	B2
1	IgG	S1	0.677201	B2
1	IgG	S2	0.829661	B2
1	IgG	N	0.480326	B2
1	IgA	RBD	0.524894	B2
1	IgA	S1	0.247345	B2
1	IgA	S2	0.802694	B2
1	IgA	N	0.688751	B2
1	IgM	RBD	1.33668	B2
1	IgM	S1	0.931119	B2
1	IgM	S2	1.42633	B2
1	IgM	N	1.3659	B2
2	IgG	RBD	2.37526	B2
2	IgG	S1	2.12764	B2
2	IgG	S2	2.46035	B2
2	IgG	N	1.89854	B2
2	IgA	RBD	2.63909	B2
2	IgA	S1	2.44358	B2
2	IgA	S2	2.15859	B2
2	IgA	N	1.33143	B2
2	IgM	RBD	2.11234	B2
2	IgM	S1	1.91342	B2
2	IgM	S2	1.7641	B2
2	IgM	N	1.50878	B2
3	IgG	RBD	2.33834	B2
3	IgG	S1	2.09042	B2
3	IgG	S2	1.56159	B2
3	IgG	N	1.30231	B2
3	IgA	RBD	2.37398	B2
3	IgA	S1	2.19538	B2
3	IgA	S2	1.78011	B2
3	IgA	N	0.857835	B2
3	IgM	RBD	1.90409	B2
3	IgM	S1	1.73662	B2
3	IgM	S2	1.67346	B2
3	IgM	N	1.21675	B2
4	IgG	RBD	0.905551	B2
4	IgG	S1	0.119975	B2
4	IgG	S2	0.733124	B2
4	IgG	N	0.30103	B2
4	IgA	RBD	1.31615	B2
4	IgA	S1	0.885785	B2
4	IgA	S2	0.538867	B2
4	IgA	N	0.49485	B2
4	IgM	RBD	0.89597	B2
4	IgM	S1	0.325068	B2
4	IgM	S2	0.98418	B2
4	IgM	N	1.02637	B2
5	IgG	RBD	1.7031	B2
5	IgG	S1	1.32847	B2
5	IgG	S2	1.98997	B2
5	IgG	N	1.44036	B2
5	IgA	RBD	1.64502	B2
5	IgA	S1	1.37092	B2
5	IgA	S2	2.33789	B2
5	IgA	N	0.635228	B2
5	IgM	RBD	2.74978	B2
5	IgM	S1	2.65266	B2
5	IgM	S2	2.10118	B2
5	IgM	N	1.25468	B2
6	IgG	RBD	2.76957	B2
6	IgG	S1	2.66498	B2
6	IgG	S2	2.40392	B2
6	IgG	N	2.5755	B2
6	IgA	RBD	1.73274	B2
6	IgA	S1	1.60298	B2
6	IgA	S2	1.64555	B2
6	IgA	N	0.827589	B2
6	IgM	RBD	1.02829	B2
6	IgM	S1	0.585027	B2
6	IgM	S2	1.21342	B2
6	IgM	N	1.0188	B2
7	IgG	RBD	2.51173	B2
7	IgG	S1	2.31257	B2
7	IgG	S2	2.21586	B2
7	IgG	N	2.19961	B2
7	IgA	RBD	2.09867	B2
7	IgA	S1	1.94569	B2
7	IgA	S2	1.87699	B2
7	IgA	N	1.06629	B2
7	IgM	RBD	1.18803	B2
7	IgM	S1	0.869232	B2
7	IgM	S2	1.15616	B2
7	IgM	N	1.0883	B2
8	IgG	RBD	1.90383	B2
8	IgG	S1	1.77419	B2
8	IgG	S2	2.04727	B2
8	IgG	N	1.60452	B2
8	IgA	RBD	1.72428	B2
8	IgA	S1	1.58325	B2
8	IgA	S2	1.71199	B2
8	IgA	N	0.530367	B2
8	IgM	RBD	1.26592	B2
8	IgM	S1	0.946995	B2
8	IgM	S2	1.25885	B2
8	IgM	N	1.1075	B2
9	IgG	RBD	2.22769	B2
9	IgG	S1	1.97474	B2
9	IgG	S2	2.39467	B2
9	IgG	N	1.39005	B2
9	IgA	RBD	1.93614	B2
9	IgA	S1	1.65183	B2
9	IgA	S2	2.15385	B2
9	IgA	N	0.663912	B2
9	IgM	RBD	1.52484	B2
9	IgM	S1	1.15797	B2
9	IgM	S2	1.53024	B2
9	IgM	N	1.56858	B2
10	IgG	RBD	1.49393	B2
10	IgG	S1	0.623671	B2
10	IgG	S2	1.12272	B2
10	IgG	N	0.142313	B2
10	IgA	RBD	0.189056	B2
10	IgA	S1	0	B2
10	IgA	S2	0.162727	B2
10	IgA	N	0.195396	B2
10	IgM	RBD	1.57163	B2
10	IgM	S1	0.795353	B2
10	IgM	S2	0.88632	B2
10	IgM	N	1.30626	B2
11	IgG	RBD	0.760566	B2
11	IgG	S1	-0.0211893	B2
11	IgG	S2	1.29373	B2
11	IgG	N	0.124939	B2
11	IgA	RBD	0.672641	B2
11	IgA	S1	0.137528	B2
11	IgA	S2	0.540403	B2
11	IgA	N	0.468521	B2
11	IgM	RBD	0.999113	B2
11	IgM	S1	0.396164	B2
11	IgM	S2	1.09585	B2
11	IgM	N	1.14581	B2
12	IgG	RBD	2.22901	B2
12	IgG	S1	2.01251	B2
12	IgG	S2	2.61614	B2
12	IgG	N	2.15712	B2
12	IgA	RBD	2.20896	B2
12	IgA	S1	2.03106	B2
12	IgA	S2	2.2898	B2
12	IgA	N	1.44178	B2
12	IgM	RBD	2.23459	B2
12	IgM	S1	1.91183	B2
12	IgM	S2	1.84077	B2
12	IgM	N	1.76457	B2
13	IgG	RBD	2.6232	B2
13	IgG	S1	2.4304	B2
13	IgG	S2	2.67417	B2
13	IgG	N	2.25425	B2
13	IgA	RBD	2.13243	B2
13	IgA	S1	1.99782	B2
13	IgA	S2	2.33059	B2
13	IgA	N	1.40802	B2
13	IgM	RBD	1.83703	B2
13	IgM	S1	1.51617	B2
13	IgM	S2	1.45332	B2
13	IgM	N	1.23497	B2
14	IgG	RBD	2.16537	B2
14	IgG	S1	1.86837	B2
14	IgG	S2	2.26384	B2
14	IgG	N	2.14492	B2
14	IgA	RBD	2.31979	B2
14	IgA	S1	2.1591	B2
14	IgA	S2	1.73805	B2
14	IgA	N	1.15954	B2
14	IgM	RBD	1.04756	B2
14	IgM	S1	0.740162	B2
14	IgM	S2	0.916654	B2
14	IgM	N	0.880465	B2
15	IgG	RBD	0.954243	B2
15	IgG	S1	0.469822	B2
15	IgG	S2	0.830909	B2
15	IgG	N	1.15229	B2
15	IgA	RBD	0.877947	B2
15	IgA	S1	0.730378	B2
15	IgA	S2	1.07646	B2
15	IgA	N	0.711807	B2
15	IgM	RBD	1.01185	B2
15	IgM	S1	0.532602	B2
15	IgM	S2	1.15425	B2
15	IgM	N	0.981018	B2
16	IgG	RBD	2.63135	B2
16	IgG	S1	2.43032	B2
16	IgG	S2	2.38747	B2
16	IgG	N	2.68801	B2
16	IgA	RBD	1.07767	B2
16	IgA	S1	0.909823	B2
16	IgA	S2	2.50594	B2
16	IgA	N	1.67669	B2
16	IgM	RBD	1.42125	B2
16	IgM	S1	1.08501	B2
16	IgM	S2	1.42391	B2
16	IgM	N	1.25331	B2
17	IgG	RBD	0.615996	B2
17	IgG	S1	0.0776049	B2
17	IgG	S2	1.54622	B2
17	IgG	N	1.10067	B2
17	IgA	RBD	1.98321	B2
17	IgA	S1	1.64714	B2
17	IgA	S2	1.89256	B2
17	IgA	N	0.862827	B2
17	IgM	RBD	1.72897	B2
17	IgM	S1	1.34332	B2
17	IgM	S2	1.59191	B2
17	IgM	N	1.40083	B2
18	IgG	RBD	0.20412	B2
18	IgG	S1	0.676694	B2
18	IgG	S2	1.19033	B2
18	IgG	N	0.361728	B2
18	IgA	RBD	0.629498	B2
18	IgA	S1	0.281725	B2
18	IgA	S2	0.886245	B2
18	IgA	N	0.633907	B2
18	IgM	RBD	1.77204	B2
18	IgM	S1	1.13337	B2
18	IgM	S2	1.55842	B2
18	IgM	N	1.95281	B2
19	IgG	RBD	1.27438	B2
19	IgG	S1	0.349879	B2
19	IgG	S2	0.944952	B2
19	IgG	N	0.182931	B2
19	IgA	RBD	0.459392	B2
19	IgA	S1	0.133539	B2
19	IgA	S2	0.431364	B2
19	IgA	N	0.394452	B2
19	IgM	RBD	0.718204	B2
19	IgM	S1	0.259125	B2
19	IgM	S2	1.10358	B2
19	IgM	N	1.02816	B2
20	IgG	RBD	1.65459	B2
20	IgG	S1	1.33484	B2
20	IgG	S2	2.17588	B2
20	IgG	N	1.85934	B2
20	IgA	RBD	1.87445	B2
20	IgA	S1	1.57067	B2
20	IgA	S2	2.17234	B2
20	IgA	N	1.70487	B2
20	IgM	RBD	2.02279	B2
20	IgM	S1	1.84365	B2
20	IgM	S2	1.70595	B2
20	IgM	N	1.73392	B2
21	IgG	RBD	0.912753	B2
21	IgG	S1	0.570543	B2
21	IgG	S2	2.07817	B2
21	IgG	N	0.55145	B2
21	IgA	RBD	1.81808	B2
21	IgA	S1	1.51263	B2
21	IgA	S2	2.02128	B2
21	IgA	N	1.10796	B2
21	IgM	RBD	1.87095	B2
21	IgM	S1	1.55044	B2
21	IgM	S2	1.48601	B2
21	IgM	N	1.35649	B2
22	IgG	RBD	0.936331	B2
22	IgG	S1	0.389971	B2
22	IgG	S2	0.435729	B2
22	IgG	N	0.0725507	B2
22	IgA	RBD	0.474381	B2
22	IgA	S1	1.08122	B2
22	IgA	S2	0.751395	B2
22	IgA	N	0.545237	B2
22	IgM	RBD	1.02073	B2
22	IgM	S1	0.538518	B2
22	IgM	S2	1.08676	B2
22	IgM	N	1.22674	B2
23	IgG	RBD	2.42595	B2
23	IgG	S1	2.2402	B2
23	IgG	S2	2.11463	B2
23	IgG	N	1.97361	B2
23	IgA	RBD	2.23603	B2
23	IgA	S1	2.04999	B2
23	IgA	S2	1.79671	B2
23	IgA	N	1.10449	B2
23	IgM	RBD	1.18704	B2
23	IgM	S1	0.942783	B2
23	IgM	S2	1.15405	B2
23	IgM	N	1.13558	B2
24	IgG	RBD	2.20125	B2
24	IgG	S1	2.00613	B2
24	IgG	S2	1.78583	B2
24	IgG	N	1.72557	B2
24	IgA	RBD	2.07546	B2
24	IgA	S1	1.94795	B2
24	IgA	S2	1.53466	B2
24	IgA	N	1.11242	B2
24	IgM	RBD	1.01921	B2
24	IgM	S1	0.841128	B2
24	IgM	S2	0.938755	B2
24	IgM	N	0.859861	B2
25	IgG	RBD	2.49538	B2
25	IgG	S1	2.32649	B2
25	IgG	S2	2.5955	B2
25	IgG	N	2.55636	B2
25	IgA	RBD	1.09244	B2
25	IgA	S1	0.927633	B2
25	IgA	S2	0.883727	B2
25	IgA	N	0.551223	B2
25	IgM	RBD	1.65975	B2
25	IgM	S1	1.42345	B2
25	IgM	S2	1.40633	B2
25	IgM	N	1.23355	B2
26	IgG	RBD	1.08409	B2
26	IgG	S1	0.809866	B2
26	IgG	S2	1.99832	B2
26	IgG	N	0.442907	B2
26	IgA	RBD	1.26989	B2
26	IgA	S1	0.967207	B2
26	IgA	S2	1.82575	B2
26	IgA	N	0.659503	B2
26	IgM	RBD	1.81264	B2
26	IgM	S1	1.60841	B2
26	IgM	S2	1.64305	B2
26	IgM	N	1.23324	B2
27	IgG	RBD	1.37749	B2
27	IgG	S1	1.0086	B2
27	IgG	S2	1.83853	B2
27	IgG	N	0.525045	B2
27	IgA	RBD	1.62976	B2
27	IgA	S1	1.44805	B2
27	IgA	S2	1.9422	B2
27	IgA	N	0.60206	B2
27	IgM	RBD	2.19738	B2
27	IgM	S1	1.74209	B2
27	IgM	S2	1.67468	B2
27	IgM	N	1.34434	B2
28	IgG	RBD	1.22775	B2
28	IgG	S1	0.796793	B2
28	IgG	S2	2.38683	B2
28	IgG	N	1.28945	B2
28	IgA	RBD	2.02357	B2
28	IgA	S1	1.83325	B2
28	IgA	S2	2.29149	B2
28	IgA	N	0.61441	B2
28	IgM	RBD	1.60241	B2
28	IgM	S1	1.24543	B2
28	IgM	S2	1.74869	B2
28	IgM	N	1.42325	B2
29	IgG	RBD	1.14541	B2
29	IgG	S1	0.631349	B2
29	IgG	S2	0.43099	B2
29	IgG	N	0.496865	B2
29	IgA	RBD	0.852092	B2
29	IgA	S1	0.470491	B2
29	IgA	S2	0.696991	B2
29	IgA	N	0.965073	B2
29	IgM	RBD	1.0135	B2
29	IgM	S1	0.527426	B2
29	IgM	S2	1.00905	B2
29	IgM	N	1.26779	B2
30	IgG	RBD	0.544068	B2
30	IgG	S1	0.199572	B2
30	IgG	S2	2.03698	B2
30	IgG	N	0.378196	B2
30	IgA	RBD	0.60206	B2
30	IgA	S1	0.31079	B2
30	IgA	S2	1.75709	B2
30	IgA	N	0.691001	B2
30	IgM	RBD	0.911759	B2
30	IgM	S1	0.204703	B2
30	IgM	S2	1.67225	B2
30	IgM	N	1.42798	B2
31	IgG	RBD	2.34159	B2
31	IgG	S1	2.13589	B2
31	IgG	S2	2.14203	B2
31	IgG	N	1.60661	B2
31	IgA	RBD	2.36424	B2
31	IgA	S1	2.22617	B2
31	IgA	S2	2.56254	B2
31	IgA	N	1.45421	B2
31	IgM	RBD	1.88242	B2
31	IgM	S1	1.60274	B2
31	IgM	S2	1.62066	B2
31	IgM	N	1.3091	B2
32	IgG	RBD	0.765089	B2
32	IgG	S1	0.467361	B2
32	IgG	S2	2.07773	B2
32	IgG	N	0.486667	B2
32	IgA	RBD	1.60154	B2
32	IgA	S1	1.40856	B2
32	IgA	S2	2.25042	B2
32	IgA	N	1.11632	B2
32	IgM	RBD	1.68471	B2
32	IgM	S1	1.43555	B2
32	IgM	S2	1.48942	B2
32	IgM	N	1.55482	B2
33	IgG	RBD	1.87076	B2
33	IgG	S1	1.72463	B2
33	IgG	S2	1.793	B2
33	IgG	N	1.44648	B2
33	IgA	RBD	2.00656	B2
33	IgA	S1	1.92383	B2
33	IgA	S2	1.96919	B2
33	IgA	N	1.30991	B2
33	IgM	RBD	1.73435	B2
33	IgM	S1	1.596	B2
33	IgM	S2	1.39841	B2
33	IgM	N	1.28306	B2
34	IgG	RBD	1.17345	B2
34	IgG	S1	0.740363	B2
34	IgG	S2	2.09549	B2
34	IgG	N	2.04372	B2
34	IgA	RBD	1.27571	B2
34	IgA	S1	1.20932	B2
34	IgA	S2	1.82818	B2
34	IgA	N	1.14463	B2
34	IgM	RBD	1.91893	B2
34	IgM	S1	1.70223	B2
34	IgM	S2	1.58366	B2
34	IgM	N	1.57328	B2
35	IgG	RBD	1.44058	B2
35	IgG	S1	1.2391	B2
35	IgG	S2	2.439	B2
35	IgG	N	0.857967	B2
35	IgA	RBD	1.89047	B2
35	IgA	S1	1.57524	B2
35	IgA	S2	2.19871	B2
35	IgA	N	1.14093	B2
35	IgM	RBD	2.2679	B2
35	IgM	S1	2.09017	B2
35	IgM	S2	2.20598	B2
35	IgM	N	1.50106	B2
36	IgG	RBD	1.10806	B2
36	IgG	S1	0.857332	B2
36	IgG	S2	2.02428	B2
36	IgG	N	1.1854	B2
36	IgA	RBD	1.77219	B2
36	IgA	S1	1.65233	B2
36	IgA	S2	2.19514	B2
36	IgA	N	1.24078	B2
36	IgM	RBD	1.50775	B2
36	IgM	S1	1.27905	B2
36	IgM	S2	1.90666	B2
36	IgM	N	1.30408	B2
37	IgG	RBD	0.739399	B2
37	IgG	S1	0.679472	B2
37	IgG	S2	1.91882	B2
37	IgG	N	0.219725	B2
37	IgA	RBD	1.57107	B2
37	IgA	S1	1.32957	B2
37	IgA	S2	1.77252	B2
37	IgA	N	0.735117	B2
37	IgM	RBD	1.54835	B2
37	IgM	S1	1.19347	B2
37	IgM	S2	1.53408	B2
37	IgM	N	1.3398	B2
38	IgG	RBD	1.8208	B2
38	IgG	S1	1.47781	B2
38	IgG	S2	2.14048	B2
38	IgG	N	0.410174	B2
38	IgA	RBD	2.14132	B2
38	IgA	S1	1.89337	B2
38	IgA	S2	2.6566	B2
38	IgA	N	1.29457	B2
38	IgM	RBD	2.39614	B2
38	IgM	S1	2.20187	B2
38	IgM	S2	2.16477	B2
38	IgM	N	1.36408	B2
39	IgG	RBD	2.17034	B2
39	IgG	S1	1.91632	B2
39	IgG	S2	2.71908	B2
39	IgG	N	2.07864	B2
39	IgA	RBD	1.17394	B2
39	IgA	S1	0.9443	B2
39	IgA	S2	2.3036	B2
39	IgA	N	0.577236	B2
39	IgM	RBD	2.22198	B2
39	IgM	S1	1.91693	B2
39	IgM	S2	1.59885	B2
39	IgM	N	1.24715	B2
40	IgG	RBD	2.08511	B2
40	IgG	S1	1.95533	B2
40	IgG	S2	2.45439	B2
40	IgG	N	1.79553	B2
40	IgA	RBD	1.59318	B2
40	IgA	S1	1.44382	B2
40	IgA	S2	1.99938	B2
40	IgA	N	0.455932	B2
40	IgM	RBD	1.57742	B2
40	IgM	S1	1.0813	B2
40	IgM	S2	1.32736	B2
40	IgM	N	1.31113	B2
41	IgG	RBD	2.4999	B2
41	IgG	S1	2.27315	B2
41	IgG	S2	2.44272	B2
41	IgG	N	2.25264	B2
41	IgA	RBD	2.60409	B2
41	IgA	S1	2.43077	B2
41	IgA	S2	2.02822	B2
41	IgA	N	0.875652	B2
41	IgM	RBD	2.02447	B2
41	IgM	S1	1.72938	B2
41	IgM	S2	1.57275	B2
41	IgM	N	1.30213	B2
42	IgG	RBD	1.25527	B2
42	IgG	S1	0.875704	B2
42	IgG	S2	2.20928	B2
42	IgG	N	0.499076	B2
42	IgA	RBD	1.38304	B2
42	IgA	S1	1.04062	B2
42	IgA	S2	1.6132	B2
42	IgA	N	0.450792	B2
42	IgM	RBD	1.39651	B2
42	IgM	S1	0.942154	B2
42	IgM	S2	1.37031	B2
42	IgM	N	1.28117	B2
43	IgG	RBD	0.547321	B2
43	IgG	S1	0.191068	B2
43	IgG	S2	1.60576	B2
43	IgG	N	0.578579	B2
43	IgA	RBD	0.547566	B2
43	IgA	S1	0.0819041	B2
43	IgA	S2	0.600007	B2
43	IgA	N	0.445986	B2
43	IgM	RBD	1.06315	B2
43	IgM	S1	0.587662	B2
43	IgM	S2	1.21691	B2
43	IgM	N	1.26768	B2
44	IgG	RBD	0.916454	B2
44	IgG	S1	0.544068	B2
44	IgG	S2	1.60719	B2
44	IgG	N	0.40654	B2
44	IgA	RBD	1.79209	B2
44	IgA	S1	1.57024	B2
44	IgA	S2	1.77181	B2
44	IgA	N	1.06641	B2
44	IgM	RBD	0.884151	B2
44	IgM	S1	0.503274	B2
44	IgM	S2	0.962973	B2
44	IgM	N	0.734883	B2
45	IgG	RBD	1.94154	B2
45	IgG	S1	1.61304	B2
45	IgG	S2	2.58776	B2
45	IgG	N	1.38535	B2
45	IgA	RBD	1.25612	B2
45	IgA	S1	1.03652	B2
45	IgA	S2	2.38021	B2
45	IgA	N	0.545155	B2
45	IgM	RBD	1.6741	B2
45	IgM	S1	1.30852	B2
45	IgM	S2	1.33288	B2
45	IgM	N	1.27073	B2
46	IgG	RBD	2.61209	B2
46	IgG	S1	2.43161	B2
46	IgG	S2	2.41542	B2
46	IgG	N	1.95867	B2
46	IgA	RBD	1.73518	B2
46	IgA	S1	1.75188	B2
46	IgA	S2	1.86706	B2
46	IgA	N	0.880068	B2
46	IgM	RBD	1.91746	B2
46	IgM	S1	1.66881	B2
46	IgM	S2	2.51421	B2
46	IgM	N	1.19464	B2
47	IgG	RBD	2.457	B2
47	IgG	S1	2.34133	B2
47	IgG	S2	2.56201	B2
47	IgG	N	2.62596	B2
47	IgA	RBD	1.695	B2
47	IgA	S1	1.38512	B2
47	IgA	S2	1.46646	B2
47	IgA	N	0.923574	B2
47	IgM	RBD	1.30027	B2
47	IgM	S1	0.855848	B2
47	IgM	S2	1.18264	B2
47	IgM	N	1.19643	B2
48	IgG	RBD	0.812098	B2
48	IgG	S1	0.193396	B2
48	IgG	S2	0.87009	B2
48	IgG	N	0.179608	B2
48	IgA	RBD	0.904412	B2
48	IgA	S1	0.494426	B2
48	IgA	S2	0.661374	B2
48	IgA	N	0.656729	B2
48	IgM	RBD	1.31565	B2
48	IgM	S1	0.622399	B2
48	IgM	S2	0.952255	B2
48	IgM	N	1.15952	B2
49	IgG	RBD	2.06999	B2
49	IgG	S1	1.87223	B2
49	IgG	S2	2.30452	B2
49	IgG	N	1.38483	B2
49	IgA	RBD	1.18675	B2
49	IgA	S1	0.917742	B2
49	IgA	S2	1.35426	B2
49	IgA	N	0.547702	B2
49	IgM	RBD	1.34617	B2
49	IgM	S1	0.815557	B2
49	IgM	S2	1.27401	B2
49	IgM	N	1.29338	B2
50	IgG	RBD	0.0413927	B2
50	IgG	S1	1.92298	B2
50	IgG	S2	1.09517	B2
50	IgG	N	0.0791812	B2
50	IgA	RBD	0.587337	B2
50	IgA	S1	1.08239	B2
50	IgA	S2	0.480326	B2
50	IgA	N	0.639044	B2
50	IgM	RBD	1.43032	B2
50	IgM	S1	0.695573	B2
50	IgM	S2	1.10474	B2
50	IgM	N	1.18686	B2
51	IgG	RBD	1.66703	B2
51	IgG	S1	1.38103	B2
51	IgG	S2	2.25003	B2
51	IgG	N	1.4758	B2
51	IgA	RBD	1.85126	B2
51	IgA	S1	1.84064	B2
51	IgA	S2	1.71361	B2
51	IgA	N	0.899195	B2
51	IgM	RBD	1.61945	B2
51	IgM	S1	1.29586	B2
51	IgM	S2	1.48529	B2
51	IgM	N	1.29633	B2
52	IgG	RBD	2.37845	B2
52	IgG	S1	2.21785	B2
52	IgG	S2	2.16961	B2
52	IgG	N	1.88319	B2
52	IgA	RBD	2.22531	B2
52	IgA	S1	2.00173	B2
52	IgA	S2	1.76658	B2
52	IgA	N	1.11469	B2
52	IgM	RBD	1.6646	B2
52	IgM	S1	1.37332	B2
52	IgM	S2	1.60496	B2
52	IgM	N	1.37039	B2
53	IgG	RBD	1.57513	B2
53	IgG	S1	1.1039	B2
53	IgG	S2	2.18022	B2
53	IgG	N	0.882047	B2
53	IgA	RBD	1.92861	B2
53	IgA	S1	1.66753	B2
53	IgA	S2	1.90006	B2
53	IgA	N	0.847063	B2
53	IgM	RBD	1.47192	B2
53	IgM	S1	1.11185	B2
53	IgM	S2	1.37566	B2
53	IgM	N	1.14668	B2
54	IgG	RBD	2.33637	B2
54	IgG	S1	2.06965	B2
54	IgG	S2	2.20235	B2
54	IgG	N	2.2292	B2
54	IgA	RBD	1.27107	B2
54	IgA	S1	1.06695	B2
54	IgA	S2	1.38521	B2
54	IgA	N	1.0607	B2
54	IgM	RBD	1.36206	B2
54	IgM	S1	0.865301	B2
54	IgM	S2	1.24499	B2
54	IgM	N	1.29257	B2
55	IgG	RBD	2.37012	B2
55	IgG	S1	2.56827	B2
55	IgG	S2	2.34815	B2
55	IgG	N	2.30009	B2
55	IgA	RBD	1.91629	B2
55	IgA	S1	1.57661	B2
55	IgA	S2	1.89043	B2
55	IgA	N	1.01005	B2
55	IgM	RBD	1.64327	B2
55	IgM	S1	1.23184	B2
55	IgM	S2	1.56948	B2
55	IgM	N	1.33445	B2
56	IgG	RBD	2.26974	B2
56	IgG	S1	1.94729	B2
56	IgG	S2	1.93426	B2
56	IgG	N	1.74522	B2
56	IgA	RBD	2.1489	B2
56	IgA	S1	1.93565	B2
56	IgA	S2	1.63911	B2
56	IgA	N	0.977724	B2
56	IgM	RBD	1.72553	B2
56	IgM	S1	1.49919	B2
56	IgM	S2	1.3549	B2
56	IgM	N	1.14692	B2
57	IgG	RBD	2.62756	B2
57	IgG	S1	2.40904	B2
57	IgG	S2	2.34917	B2
57	IgG	N	2.2873	B2
57	IgA	RBD	2.28802	B2
57	IgA	S1	2.13416	B2
57	IgA	S2	2.73275	B2
57	IgA	N	1.66938	B2
57	IgM	RBD	2.26624	B2
57	IgM	S1	2.11875	B2
57	IgM	S2	1.99835	B2
57	IgM	N	1.59068	B2
58	IgG	RBD	1.72846	B2
58	IgG	S1	1.34878	B2
58	IgG	S2	1.61364	B2
58	IgG	N	1.0488	B2
58	IgA	RBD	1.30691	B2
58	IgA	S1	1.08571	B2
58	IgA	S2	1.77001	B2
58	IgA	N	1.21085	B2
58	IgM	RBD	1.75021	B2
58	IgM	S1	1.49201	B2
58	IgM	S2	1.87879	B2
58	IgM	N	1.32665	B2
59	IgG	RBD	1.06215	B2
59	IgG	S1	0.692237	B2
59	IgG	S2	0.945494	B2
59	IgG	N	0.322749	B2
59	IgA	RBD	1.92012	B2
59	IgA	S1	1.70908	B2
59	IgA	S2	2.57759	B2
59	IgA	N	1.54818	B2
59	IgM	RBD	1.88986	B2
59	IgM	S1	1.57496	B2
59	IgM	S2	1.59112	B2
59	IgM	N	1.08529	B2
60	IgG	RBD	0.584569	B2
60	IgG	S1	0.13622	B2
60	IgG	S2	1.16995	B2
60	IgG	N	0.283539	B2
60	IgA	RBD	0.497736	B2
60	IgA	S1	0.0669468	B2
60	IgA	S2	0.549208	B2
60	IgA	N	0.748511	B2
60	IgM	RBD	0.814501	B2
60	IgM	S1	0.362402	B2
60	IgM	S2	0.70462	B2
60	IgM	N	0.929419	B2
61	IgG	RBD	2.28898	B2
61	IgG	S1	1.95856	B2
61	IgG	S2	2.3202	B2
61	IgG	N	2.5594	B2
61	IgA	RBD	1.1146	B2
61	IgA	S1	0.986157	B2
61	IgA	S2	1.40804	B2
61	IgA	N	0.561943	B2
61	IgM	RBD	1.55304	B2
61	IgM	S1	1.35051	B2
61	IgM	S2	1.45762	B2
61	IgM	N	1.10288	B2
62	IgG	RBD	2.16032	B2
62	IgG	S1	2.02137	B2
62	IgG	S2	2.2519	B2
62	IgG	N	2.54407	B2
62	IgA	RBD	1.5325	B2
62	IgA	S1	1.32015	B2
62	IgA	S2	1.58794	B2
62	IgA	N	0.913814	B2
62	IgM	RBD	1.06048	B2
62	IgM	S1	0.646317	B2
62	IgM	S2	0.932443	B2
62	IgM	N	0.955535	B2
63	IgG	RBD	2.25831	B2
63	IgG	S1	2.08721	B2
63	IgG	S2	1.95459	B2
63	IgG	N	1.50125	B2
63	IgA	RBD	2.58237	B2
63	IgA	S1	2.44867	B2
63	IgA	S2	1.96672	B2
63	IgA	N	2.03432	B2
63	IgM	RBD	2.26134	B2
63	IgM	S1	2.06402	B2
63	IgM	S2	1.47178	B2
63	IgM	N	1.40993	B2
64	IgG	RBD	2.45152	B2
64	IgG	S1	2.07729	B2
64	IgG	S2	1.69441	B2
64	IgG	N	2.79841	B2
64	IgA	RBD	1.45376	B2
64	IgA	S1	1.01624	B2
64	IgA	S2	2.30933	B2
64	IgA	N	1.29162	B2
64	IgM	RBD	1.568	B2
64	IgM	S1	1.34378	B2
64	IgM	S2	1.94639	B2
64	IgM	N	1.25776	B2
65	IgG	RBD	2.4138	B2
65	IgG	S1	2.24711	B2
65	IgG	S2	2.476	B2
65	IgG	N	1.90929	B2
65	IgA	RBD	2.14928	B2
65	IgA	S1	2.02489	B2
65	IgA	S2	2.12498	B2
65	IgA	N	1.43005	B2
65	IgM	RBD	1.90338	B2
65	IgM	S1	1.61146	B2
65	IgM	S2	1.70666	B2
65	IgM	N	1.47867	B2
66	IgG	RBD	2.60984	B2
66	IgG	S1	2.37972	B2
66	IgG	S2	2.41898	B2
66	IgG	N	2.04842	B2
66	IgA	RBD	2.1015	B2
66	IgA	S1	1.9425	B2
66	IgA	S2	2.47236	B2
66	IgA	N	0.922395	B2
66	IgM	RBD	1.86495	B2
66	IgM	S1	1.7403	B2
66	IgM	S2	1.48448	B2
66	IgM	N	1.34645	B2
67	IgG	RBD	2.35897	B2
67	IgG	S1	2.24562	B2
67	IgG	S2	2.24705	B2
67	IgG	N	2.53397	B2
67	IgA	RBD	1.23179	B2
67	IgA	S1	1.0858	B2
67	IgA	S2	1.36023	B2
67	IgA	N	0.894433	B2
67	IgM	RBD	1.91323	B2
67	IgM	S1	1.5398	B2
67	IgM	S2	1.41222	B2
67	IgM	N	1.30192	B2
68	IgG	RBD	1.94347	B2
68	IgG	S1	1.80391	B2
68	IgG	S2	1.99933	B2
68	IgG	N	2.04341	B2
68	IgA	RBD	0.948847	B2
68	IgA	S1	0.757565	B2
68	IgA	S2	1.85329	B2
68	IgA	N	0.834633	B2
68	IgM	RBD	1.52039	B2
68	IgM	S1	1.01889	B2
68	IgM	S2	1.30344	B2
68	IgM	N	1.27948	B2
69	IgG	RBD	2.22648	B2
69	IgG	S1	2.04568	B2
69	IgG	S2	2.00049	B2
69	IgG	N	2.16564	B2
69	IgA	RBD	1.46418	B2
69	IgA	S1	1.27602	B2
69	IgA	S2	1.6472	B2
69	IgA	N	1.34988	B2
69	IgM	RBD	1.19948	B2
69	IgM	S1	0.822057	B2
69	IgM	S2	1.02774	B2
69	IgM	N	2.01005	B2
70	IgG	RBD	2.81031	B2
70	IgG	S1	2.69244	B2
70	IgG	S2	2.38142	B2
70	IgG	N	2.76516	B2
70	IgA	RBD	1.79273	B2
70	IgA	S1	1.64859	B2
70	IgA	S2	1.80715	B2
70	IgA	N	1.45954	B2
70	IgM	RBD	1.19621	B2
70	IgM	S1	0.800106	B2
70	IgM	S2	1.12057	B2
70	IgM	N	1.06195	B2
71	IgG	RBD	2.53433	B2
71	IgG	S1	2.34737	B2
71	IgG	S2	2.43342	B2
71	IgG	N	2.06086	B2
71	IgA	RBD	2.51738	B2
71	IgA	S1	2.35585	B2
71	IgA	S2	1.89019	B2
71	IgA	N	1.59208	B2
71	IgM	RBD	1.65327	B2
71	IgM	S1	1.3781	B2
71	IgM	S2	1.54335	B2
71	IgM	N	1.00307	B2
72	IgG	RBD	1.83251	B2
72	IgG	S1	1.58374	B2
72	IgG	S2	2.28882	B2
72	IgG	N	1.47014	B2
72	IgA	RBD	1.15351	B2
72	IgA	S1	0.843855	B2
72	IgA	S2	1.57657	B2
72	IgA	N	0.755875	B2
72	IgM	RBD	1.439	B2
72	IgM	S1	1.06826	B2
72	IgM	S2	1.72515	B2
72	IgM	N	1.19772	B2
73	IgG	RBD	2.11311	B2
73	IgG	S1	1.79848	B2
73	IgG	S2	1.77406	B2
73	IgG	N	1.67992	B2
73	IgA	RBD	1.96565	B2
73	IgA	S1	1.80249	B2
73	IgA	S2	1.43603	B2
73	IgA	N	0.90309	B2
73	IgM	RBD	1.4653	B2
73	IgM	S1	1.10928	B2
73	IgM	S2	1.33131	B2
73	IgM	N	1.24613	B2
74	IgG	RBD	1.98101	B2
74	IgG	S1	1.76862	B2
74	IgG	S2	2.06801	B2
74	IgG	N	1.32653	B2
74	IgA	RBD	1.73354	B2
74	IgA	S1	1.55527	B2
74	IgA	S2	1.42348	B2
74	IgA	N	0.716003	B2
74	IgM	RBD	0.935001	B2
74	IgM	S1	0.487215	B2
74	IgM	S2	1.30076	B2
74	IgM	N	0.86522	B2
75	IgG	RBD	1.84596	B2
75	IgG	S1	1.615	B2
75	IgG	S2	2.47116	B2
75	IgG	N	1.12164	B2
75	IgA	RBD	1.9359	B2
75	IgA	S1	1.73299	B2
75	IgA	S2	1.75925	B2
75	IgA	N	0.850805	B2
75	IgM	RBD	1.92428	B2
75	IgM	S1	1.64631	B2
75	IgM	S2	1.67728	B2
75	IgM	N	1.19816	B2
76	IgG	RBD	1.59494	B2
76	IgG	S1	0.970812	B2
76	IgG	S2	2.65982	B2
76	IgG	N	0.817896	B2
76	IgA	RBD	1.57838	B2
76	IgA	S1	1.26693	B2
76	IgA	S2	2.07098	B2
76	IgA	N	0.744373	B2
76	IgM	RBD	1.44665	B2
76	IgM	S1	1.16259	B2
76	IgM	S2	1.54953	B2
76	IgM	N	1.34725	B2
77	IgG	RBD	0.414973	B2
77	IgG	S1	0.168792	B2
77	IgG	S2	1.64665	B2
77	IgG	N	0.79588	B2
77	IgA	RBD	1.28615	B2
77	IgA	S1	1.05877	B2
77	IgA	S2	1.72344	B2
77	IgA	N	1.1022	B2
77	IgM	RBD	1.76467	B2
77	IgM	S1	1.50538	B2
77	IgM	S2	1.14535	B2
77	IgM	N	1.10721	B2
78	IgG	RBD	0.662758	B2
78	IgG	S1	0.562293	B2
78	IgG	S2	2.08368	B2
78	IgG	N	0.09691	B2
78	IgA	RBD	1.74205	B2
78	IgA	S1	1.50708	B2
78	IgA	S2	2.16153	B2
78	IgA	N	0.689563	B2
78	IgM	RBD	0.903219	B2
78	IgM	S1	0.626626	B2
78	IgM	S2	1.07806	B2
78	IgM	N	0.492326	B2
79	IgG	RBD	1.67517	B2
79	IgG	S1	1.43047	B2
79	IgG	S2	1.54441	B2
79	IgG	N	1.41867	B2
79	IgA	RBD	2.28061	B2
79	IgA	S1	2.08621	B2
79	IgA	S2	1.72513	B2
79	IgA	N	0.845098	B2
79	IgM	RBD	1.48208	B2
79	IgM	S1	1.19049	B2
79	IgM	S2	1.41131	B2
79	IgM	N	1.26623	B2
80	IgG	RBD	2.14761	B2
80	IgG	S1	1.82381	B2
80	IgG	S2	2.24438	B2
80	IgG	N	1.41823	B2
80	IgA	RBD	1.9747	B2
80	IgA	S1	1.82303	B2
80	IgA	S2	1.76135	B2
80	IgA	N	1.32485	B2
80	IgM	RBD	1.84662	B2
80	IgM	S1	1.64026	B2
80	IgM	S2	1.61627	B2
80	IgM	N	1.20733	B2
81	IgG	RBD	1.81467	B2
81	IgG	S1	1.51643	B2
81	IgG	S2	2.38758	B2
81	IgG	N	1.53616	B2
81	IgA	RBD	-0.154902	B2
81	IgA	S1	-0.170696	B2
81	IgA	S2	-0.154902	B2
81	IgA	N	-0.110698	B2
81	IgM	RBD	1.91456	B2
81	IgM	S1	1.51604	B2
81	IgM	S2	1.53168	B2
81	IgM	N	1.42478	B2
82	IgG	RBD	1.97798	B2
82	IgG	S1	1.77755	B2
82	IgG	S2	1.98814	B2
82	IgG	N	1.89732	B2
82	IgA	RBD	1.96286	B2
82	IgA	S1	1.69802	B2
82	IgA	S2	1.55103	B2
82	IgA	N	1.2687	B2
82	IgM	RBD	1.8735	B2
82	IgM	S1	1.7084	B2
82	IgM	S2	1.45818	B2
82	IgM	N	1.31817	B2
83	IgG	RBD	2.01736	B2
83	IgG	S1	1.80403	B2
83	IgG	S2	2.05831	B2
83	IgG	N	1.46319	B2
83	IgA	RBD	2.07207	B2
83	IgA	S1	1.89376	B2
83	IgA	S2	1.55114	B2
83	IgA	N	1.35025	B2
83	IgM	RBD	2.2094	B2
83	IgM	S1	1.98857	B2
83	IgM	S2	1.89801	B2
83	IgM	N	1.44108	B2
84	IgG	RBD	0.889968	B2
84	IgG	S1	0.359022	B2
84	IgG	S2	1.45774	B2
84	IgG	N	0.124939	B2
84	IgA	RBD	0.706149	B2
84	IgA	S1	0.39794	B2
84	IgA	S2	1.47873	B2
84	IgA	N	0.407485	B2
84	IgM	RBD	1.75709	B2
84	IgM	S1	1.51062	B2
84	IgM	S2	1.31481	B2
84	IgM	N	1.11852	B2
85	IgG	RBD	1.73874	B2
85	IgG	S1	1.64524	B2
85	IgG	S2	2.499	B2
85	IgG	N	1.4758	B2
85	IgA	RBD	1.4519	B2
85	IgA	S1	1.24967	B2
85	IgA	S2	1.61522	B2
85	IgA	N	1.21748	B2
85	IgM	RBD	2.09012	B2
85	IgM	S1	1.87371	B2
85	IgM	S2	1.73017	B2
85	IgM	N	1.0571	B2
86	IgG	RBD	2.34182	C3
86	IgG	S1	2.17508	C3
86	IgG	S2	2.02334	C3
86	IgG	N	2.44615	C3
86	IgA	RBD	1.18021	C3
86	IgA	S1	0.93944	C3
86	IgA	S2	1.0129	C3
86	IgA	N	0.848042	C3
86	IgM	RBD	1.40824	C3
86	IgM	S1	1.02706	C3
86	IgM	S2	1.41306	C3
86	IgM	N	1.32458	C3
87	IgG	RBD	2.52391	C3
87	IgG	S1	2.40882	C3
87	IgG	S2	2.08166	C3
87	IgG	N	1.56765	C3
87	IgA	RBD	0.718515	C3
87	IgA	S1	0.56521	C3
87	IgA	S2	0.91833	C3
87	IgA	N	0.169142	C3
87	IgM	RBD	0.824269	C3
87	IgM	S1	0.440151	C3
87	IgM	S2	0.802106	C3
87	IgM	N	0.873014	C3
88	IgG	RBD	2.5024	C3
88	IgG	S1	2.37031	C3
88	IgG	S2	2.45442	C3
88	IgG	N	2.31768	C3
88	IgA	RBD	1.24602	C3
88	IgA	S1	0.983206	C3
88	IgA	S2	0.91509	C3
88	IgA	N	0.849356	C3
88	IgM	RBD	1.16518	C3
88	IgM	S1	0.904351	C3
88	IgM	S2	1.3533	C3
88	IgM	N	1.07368	C3
89	IgG	RBD	1.91711	C3
89	IgG	S1	1.72445	C3
89	IgG	S2	2.29698	C3
89	IgG	N	2.7878	C3
89	IgA	RBD	1.85266	C3
89	IgA	S1	1.72671	C3
89	IgA	S2	1.0782	C3
89	IgA	N	0.596151	C3
89	IgM	RBD	1.62569	C3
89	IgM	S1	1.42667	C3
89	IgM	S2	1.88044	C3
89	IgM	N	1.15341	C3
90	IgG	RBD	2.27613	C3
90	IgG	S1	2.1912	C3
90	IgG	S2	2.48069	C3
90	IgG	N	2.52803	C3
90	IgA	RBD	1.33034	C3
90	IgA	S1	1.20738	C3
90	IgA	S2	1.49088	C3
90	IgA	N	1.0548	C3
90	IgM	RBD	1.06383	C3
90	IgM	S1	0.770852	C3
90	IgM	S2	1.32514	C3
90	IgM	N	1.09342	C3
91	IgG	RBD	2.17609	C3
91	IgG	S1	2.08984	C3
91	IgG	S2	2.40109	C3
91	IgG	N	2.07094	C3
91	IgA	RBD	0.605388	C3
91	IgA	S1	0.50515	C3
91	IgA	S2	0.641932	C3
91	IgA	N	0.417536	C3
91	IgM	RBD	1.27684	C3
91	IgM	S1	0.933656	C3
91	IgM	S2	1.26007	C3
91	IgM	N	1.16386	C3
92	IgG	RBD	2.26493	C3
92	IgG	S1	2.06147	C3
92	IgG	S2	2.52448	C3
92	IgG	N	2.23392	C3
92	IgA	RBD	1.16455	C3
92	IgA	S1	0.920534	C3
92	IgA	S2	1.37243	C3
92	IgA	N	0.938946	C3
92	IgM	RBD	1.69509	C3
92	IgM	S1	1.30845	C3
92	IgM	S2	1.85363	C3
92	IgM	N	1.20472	C3
93	IgG	RBD	1.92342	C3
93	IgG	S1	1.74312	C3
93	IgG	S2	2.26905	C3
93	IgG	N	2.27454	C3
93	IgA	RBD	1.12306	C3
93	IgA	S1	0.89267	C3
93	IgA	S2	1.21062	C3
93	IgA	N	0.533237	C3
93	IgM	RBD	1.41358	C3
93	IgM	S1	1.1465	C3
93	IgM	S2	1.14944	C3
93	IgM	N	1.13186	C3
94	IgG	RBD	2.14391	C3
94	IgG	S1	2.02193	C3
94	IgG	S2	1.73654	C3
94	IgG	N	2.37638	C3
94	IgA	RBD	1.24231	C3
94	IgA	S1	1.09996	C3
94	IgA	S2	1.9617	C3
94	IgA	N	0.718941	C3
94	IgM	RBD	1.45708	C3
94	IgM	S1	1.12875	C3
94	IgM	S2	1.17495	C3
94	IgM	N	1.18452	C3
95	IgG	RBD	1.99215	C3
95	IgG	S1	1.74706	C3
95	IgG	S2	1.14548	C3
95	IgG	N	1.97943	C3
95	IgA	RBD	1.46432	C3
95	IgA	S1	1.24268	C3
95	IgA	S2	1.05472	C3
95	IgA	N	0.770852	C3
95	IgM	RBD	1.29731	C3
95	IgM	S1	0.930663	C3
95	IgM	S2	1.09479	C3
95	IgM	N	1.19067	C3
96	IgG	RBD	2.38393	C3
96	IgG	S1	2.27358	C3
96	IgG	S2	1.86295	C3
96	IgG	N	2.55764	C3
96	IgA	RBD	1.48608	C3
96	IgA	S1	1.35272	C3
96	IgA	S2	1.55563	C3
96	IgA	N	1.23257	C3
96	IgM	RBD	1.1733	C3
96	IgM	S1	0.733475	C3
96	IgM	S2	1.00827	C3
96	IgM	N	1.13526	C3
97	IgG	RBD	0.786751	C3
97	IgG	S1	0.318063	C3
97	IgG	S2	0.819544	C3
97	IgG	N	1.31471	C3
97	IgA	RBD	0.583577	C3
97	IgA	S1	0.117113	C3
97	IgA	S2	0.31627	C3
97	IgA	N	0.619789	C3
97	IgM	RBD	1.20608	C3
97	IgM	S1	0.723386	C3
97	IgM	S2	0.958293	C3
97	IgM	N	1.32321	C3
98	IgG	RBD	1.23717	C3
98	IgG	S1	1.08359	C3
98	IgG	S2	1.33223	C3
98	IgG	N	1.57556	C3
98	IgA	RBD	1.43872	C3
98	IgA	S1	1.16021	C3
98	IgA	S2	1.90163	C3
98	IgA	N	0.775358	C3
98	IgM	RBD	1.17609	C3
98	IgM	S1	0.810521	C3
98	IgM	S2	0.973348	C3
98	IgM	N	1.2277	C3
99	IgG	RBD	2.41681	C3
99	IgG	S1	2.22047	C3
99	IgG	S2	2.15363	C3
99	IgG	N	2.60604	C3
99	IgA	RBD	1.68634	C3
99	IgA	S1	1.54262	C3
99	IgA	S2	1.6673	C3
99	IgA	N	0.690196	C3
99	IgM	RBD	1.21344	C3
99	IgM	S1	0.890729	C3
99	IgM	S2	1.02664	C3
99	IgM	N	1.10499	C3
100	IgG	RBD	1.75634	C3
100	IgG	S1	1.59446	C3
100	IgG	S2	1.25032	C3
100	IgG	N	2.00476	C3
100	IgA	RBD	1.1472	C3
100	IgA	S1	0.932054	C3
100	IgA	S2	0.715139	C3
100	IgA	N	0.762911	C3
100	IgM	RBD	0.854194	C3
100	IgM	S1	0.394171	C3
100	IgM	S2	1.04491	C3
100	IgM	N	0.625541	C3
101	IgG	RBD	1.77992	C3
101	IgG	S1	1.52519	C3
101	IgG	S2	1.89885	C3
101	IgG	N	1.91405	C3
101	IgA	RBD	1.20877	C3
101	IgA	S1	0.907745	C3
101	IgA	S2	1.11853	C3
101	IgA	N	0.745775	C3
101	IgM	RBD	0.0626717	C3
101	IgM	S1	-0.324273	C3
101	IgM	S2	-0.388048	C3
101	IgM	N	-0.325784	C3
102	IgG	RBD	2.43546	C3
102	IgG	S1	2.25483	C3
102	IgG	S2	2.01958	C3
102	IgG	N	2.3065	C3
102	IgA	RBD	1.32932	C3
102	IgA	S1	1.23824	C3
102	IgA	S2	1.03605	C3
102	IgA	N	0.840299	C3
102	IgM	RBD	1.30978	C3
102	IgM	S1	1.03305	C3
102	IgM	S2	1.1638	C3
102	IgM	N	1.96092	C3
103	IgG	RBD	1.39186	C3
103	IgG	S1	1	C3
103	IgG	S2	1.02388	C3
103	IgG	N	0.281725	C3
103	IgA	RBD	0.983777	C3
103	IgA	S1	0.69314	C3
103	IgA	S2	1.13354	C3
103	IgA	N	0.472269	C3
103	IgM	RBD	1.59884	C3
103	IgM	S1	1.28434	C3
103	IgM	S2	1.29746	C3
103	IgM	N	1.47474	C3
104	IgG	RBD	1.8179	C3
104	IgG	S1	1.65412	C3
104	IgG	S2	1.94924	C3
104	IgG	N	1.77725	C3
104	IgA	RBD	1.00131	C3
104	IgA	S1	0.837512	C3
104	IgA	S2	1.45531	C3
104	IgA	N	0.408343	C3
104	IgM	RBD	0.811211	C3
104	IgM	S1	0.376824	C3
104	IgM	S2	1.04721	C3
104	IgM	N	1.58742	C3
105	IgG	RBD	2.00769	C3
105	IgG	S1	1.83727	C3
105	IgG	S2	1.69897	C3
105	IgG	N	2.41658	C3
105	IgA	RBD	1.08093	C3
105	IgA	S1	0.974021	C3
105	IgA	S2	1.18258	C3
105	IgA	N	0.365971	C3
105	IgM	RBD	1.28168	C3
105	IgM	S1	0.850384	C3
105	IgM	S2	0.979028	C3
105	IgM	N	1.16008	C3
106	IgG	RBD	2.01329	C3
106	IgG	S1	1.7598	C3
106	IgG	S2	1.97395	C3
106	IgG	N	1.55652	C3
106	IgA	RBD	1.14759	C3
106	IgA	S1	0.882156	C3
106	IgA	S2	1.07619	C3
106	IgA	N	0.436069	C3
106	IgM	RBD	1.66435	C3
106	IgM	S1	1.43913	C3
106	IgM	S2	1.32676	C3
106	IgM	N	1.10958	C3
107	IgG	RBD	1.24602	C3
107	IgG	S1	0.778151	C3
107	IgG	S2	0.245172	C3
107	IgG	N	0.0289637	C3
107	IgA	RBD	0.63129	C3
107	IgA	S1	0.383406	C3
107	IgA	S2	0.248501	C3
107	IgA	N	0.456481	C3
107	IgM	RBD	0.943165	C3
107	IgM	S1	0.562689	C3
107	IgM	S2	0.746634	C3
107	IgM	N	1.00888	C3
108	IgG	RBD	2.30767	C3
108	IgG	S1	2.15728	C3
108	IgG	S2	2.0086	C3
108	IgG	N	2.26026	C3
108	IgA	RBD	1.15549	C3
108	IgA	S1	1.01802	C3
108	IgA	S2	1.51403	C3
108	IgA	N	0.41948	C3
108	IgM	RBD	1.20761	C3
108	IgM	S1	0.821978	C3
108	IgM	S2	1.1516	C3
108	IgM	N	1.09915	C3
109	IgG	RBD	1.88081	C3
109	IgG	S1	1.42377	C3
109	IgG	S2	1.71829	C3
109	IgG	N	2.14892	C3
109	IgA	RBD	0.839346	C3
109	IgA	S1	0.511883	C3
109	IgA	S2	0.891508	C3
109	IgA	N	0.55055	C3
109	IgM	RBD	1.16765	C3
109	IgM	S1	0.807685	C3
109	IgM	S2	0.960629	C3
109	IgM	N	1.09498	C3
110	IgG	RBD	2.2179	C3
110	IgG	S1	2.07671	C3
110	IgG	S2	2.09089	C3
110	IgG	N	1.925	C3
110	IgA	RBD	0.966979	C3
110	IgA	S1	0.847308	C3
110	IgA	S2	1.19629	C3
110	IgA	N	0.466656	C3
110	IgM	RBD	1.14382	C3
110	IgM	S1	0.751194	C3
110	IgM	S2	0.948847	C3
110	IgM	N	1.0666	C3
111	IgG	RBD	1.74607	C3
111	IgG	S1	1.498	C3
111	IgG	S2	2.00089	C3
111	IgG	N	2.35845	C3
111	IgA	RBD	1.31326	C3
111	IgA	S1	1	C3
111	IgA	S2	1.50805	C3
111	IgA	N	1.10834	C3
111	IgM	RBD	1.57231	C3
111	IgM	S1	1.18957	C3
111	IgM	S2	1.36019	C3
111	IgM	N	1.37948	C3
112	IgG	RBD	0.93138	C3
112	IgG	S1	0.498841	C3
112	IgG	S2	1.6983	C3
112	IgG	N	1.03373	C3
112	IgA	RBD	0.934972	C3
112	IgA	S1	0.713648	C3
112	IgA	S2	1.53782	C3
112	IgA	N	0.458638	C3
112	IgM	RBD	1.05538	C3
112	IgM	S1	0.748188	C3
112	IgM	S2	0.755221	C3
112	IgM	N	0.866878	C3
113	IgG	RBD	1	C3
113	IgG	S1	0.797214	C3
113	IgG	S2	1.32381	C3
113	IgG	N	0.103541	C3
113	IgA	RBD	1.57403	C3
113	IgA	S1	1.36097	C3
113	IgA	S2	1.4603	C3
113	IgA	N	0.521138	C3
113	IgM	RBD	1.5713	C3
113	IgM	S1	1.22829	C3
113	IgM	S2	1.24617	C3
113	IgM	N	1.13362	C3
114	IgG	RBD	1.4714	C3
114	IgG	S1	1.31251	C3
114	IgG	S2	1.47192	C3
114	IgG	N	1.77712	C3
114	IgA	RBD	1.07212	C3
114	IgA	S1	0.794196	C3
114	IgA	S2	1.3295	C3
114	IgA	N	0.517238	C3
114	IgM	RBD	1.23483	C3
114	IgM	S1	0.919619	C3
114	IgM	S2	0.91235	C3
114	IgM	N	1.36905	C3
115	IgG	RBD	1.73239	C3
115	IgG	S1	1.60379	C3
115	IgG	S2	1.74084	C3
115	IgG	N	1.34947	C3
115	IgA	RBD	0.700606	C3
115	IgA	S1	0.501033	C3
115	IgA	S2	0.692365	C3
115	IgA	N	0.275724	C3
115	IgM	RBD	1.09428	C3
115	IgM	S1	0.616684	C3
115	IgM	S2	0.917354	C3
115	IgM	N	1.30192	C3
116	IgG	RBD	2.25723	C3
116	IgG	S1	2.07844	C3
116	IgG	S2	2.53508	C3
116	IgG	N	0.952452	C3
116	IgA	RBD	1.2115	C3
116	IgA	S1	0.982855	C3
116	IgA	S2	1.34528	C3
116	IgA	N	0.37787	C3
116	IgM	RBD	1.08368	C3
116	IgM	S1	0.620512	C3
116	IgM	S2	0.962869	C3
116	IgM	N	1.08567	C3
117	IgG	RBD	2.19392	C3
117	IgG	S1	2.05308	C3
117	IgG	S2	2.75916	C3
117	IgG	N	2.6083	C3
117	IgA	RBD	1.52863	C3
117	IgA	S1	1.48568	C3
117	IgA	S2	1.71403	C3
117	IgA	N	1.83692	C3
117	IgM	RBD	1.36549	C3
117	IgM	S1	1.11394	C3
117	IgM	S2	1.32394	C3
117	IgM	N	1.36346	C3
118	IgG	RBD	1.71745	C3
118	IgG	S1	1.78595	C3
118	IgG	S2	1.81102	C3
118	IgG	N	1.93406	C3
118	IgA	RBD	0.414973	C3
118	IgA	S1	0.238882	C3
118	IgA	S2	0.893022	C3
118	IgA	N	0.548185	C3
118	IgM	RBD	1.38119	C3
118	IgM	S1	1.0782	C3
118	IgM	S2	1.08501	C3
118	IgM	N	1.3384	C3
119	IgG	RBD	1.79958	C3
119	IgG	S1	1.34038	C3
119	IgG	S2	2.26693	C3
119	IgG	N	1.91024	C3
119	IgA	RBD	1.50226	C3
119	IgA	S1	1.26324	C3
119	IgA	S2	1.81835	C3
119	IgA	N	0.920819	C3
119	IgM	RBD	1.85248	C3
119	IgM	S1	1.4016	C3
119	IgM	S2	0.96958	C3
119	IgM	N	1.07145	C3
120	IgG	RBD	1.74216	C3
120	IgG	S1	1.38369	C3
120	IgG	S2	1.59418	C3
120	IgG	N	1.85881	C3
120	IgA	RBD	0.811053	C3
120	IgA	S1	0.597512	C3
120	IgA	S2	1.72016	C3
120	IgA	N	0.243038	C3
120	IgM	RBD	1.15297	C3
120	IgM	S1	0.954778	C3
120	IgM	S2	1.08358	C3
120	IgM	N	1.24414	C3
121	IgG	RBD	1.30553	C3
121	IgG	S1	1.242	C3
121	IgG	S2	2.03743	C3
121	IgG	N	1.91337	C3
121	IgA	RBD	0.505845	C3
121	IgA	S1	0.388939	C3
121	IgA	S2	1.26476	C3
121	IgA	N	0.638105	C3
121	IgM	RBD	1.21409	C3
121	IgM	S1	0.860766	C3
121	IgM	S2	1.03112	C3
121	IgM	N	1.42231	C3
122	IgG	RBD	2.0155	C3
122	IgG	S1	1.67425	C3
122	IgG	S2	2.31197	C3
122	IgG	N	2.41072	C3
122	IgA	RBD	1.29694	C3
122	IgA	S1	1.10123	C3
122	IgA	S2	2.02697	C3
122	IgA	N	1.08703	C3
122	IgM	RBD	1.12952	C3
122	IgM	S1	0.735954	C3
122	IgM	S2	1.15451	C3
122	IgM	N	1.35886	C3
123	IgG	RBD	2.37062	C3
123	IgG	S1	2.12736	C3
123	IgG	S2	2.52489	C3
123	IgG	N	2.24457	C3
123	IgA	RBD	1.33812	C3
123	IgA	S1	1.11616	C3
123	IgA	S2	1.86471	C3
123	IgA	N	0.934498	C3
123	IgM	RBD	1.02149	C3
123	IgM	S1	0.513333	C3
123	IgM	S2	1.39058	C3
123	IgM	N	1.19698	C3
124	IgG	RBD	1.80121	C3
124	IgG	S1	1.63586	C3
124	IgG	S2	2.11705	C3
124	IgG	N	1.81787	C3
124	IgA	RBD	0.851695	C3
124	IgA	S1	0.702061	C3
124	IgA	S2	1.00769	C3
124	IgA	N	0.422074	C3
124	IgM	RBD	1.52007	C3
124	IgM	S1	1.17988	C3
124	IgM	S2	1.20341	C3
124	IgM	N	1.45943	C3
125	IgG	RBD	2.43975	C3
125	IgG	S1	2.21876	C3
125	IgG	S2	2.53426	C3
125	IgG	N	1.98852	C3
125	IgA	RBD	1.92835	C3
125	IgA	S1	1.66034	C3
125	IgA	S2	1.66473	C3
125	IgA	N	0.389784	C3
125	IgM	RBD	1.07409	C3
125	IgM	S1	0.753602	C3
125	IgM	S2	0.986402	C3
125	IgM	N	0.813512	C3
126	IgG	RBD	1.8256	C3
126	IgG	S1	1.72144	C3
126	IgG	S2	1.89982	C3
126	IgG	N	2.01961	C3
126	IgA	RBD	1.41382	C3
126	IgA	S1	1.23527	C3
126	IgA	S2	2.07492	C3
126	IgA	N	0.60206	C3
126	IgM	RBD	1.53503	C3
126	IgM	S1	1.11394	C3
126	IgM	S2	1.33548	C3
126	IgM	N	1.45608	C3
127	IgG	RBD	1.69479	C3
127	IgG	S1	1.57978	C3
127	IgG	S2	1.52639	C3
127	IgG	N	1.31963	C3
127	IgA	RBD	1.12385	C3
127	IgA	S1	0.988262	C3
127	IgA	S2	0.951014	C3
127	IgA	N	0.735066	C3
127	IgM	RBD	1.25678	C3
127	IgM	S1	0.847308	C3
127	IgM	S2	1.17141	C3
127	IgM	N	1.21654	C3
128	IgG	RBD	0.623249	C3
128	IgG	S1	0.775246	C3
128	IgG	S2	2.22115	C3
128	IgG	N	0.181844	C3
128	IgA	RBD	0.507406	C3
128	IgA	S1	0.194977	C3
128	IgA	S2	0.742987	C3
128	IgA	N	0.259275	C3
128	IgM	RBD	1.30951	C3
128	IgM	S1	0.854111	C3
128	IgM	S2	1.05494	C3
128	IgM	N	1.26382	C3
129	IgG	RBD	1.31471	C3
129	IgG	S1	1.2284	C3
129	IgG	S2	1.72787	C3
129	IgG	N	1.89398	C3
129	IgA	RBD	0.935416	C3
129	IgA	S1	0.759324	C3
129	IgA	S2	1.13121	C3
129	IgA	N	0.405765	C3
129	IgM	RBD	1.20199	C3
129	IgM	S1	0.728592	C3
129	IgM	S2	1.16283	C3
129	IgM	N	1.16049	C3
130	IgG	RBD	1.78601	C3
130	IgG	S1	1.65005	C3
130	IgG	S2	1.68124	C3
130	IgG	N	1.79535	C3
130	IgA	RBD	1.14842	C3
130	IgA	S1	0.835808	C3
130	IgA	S2	0.811674	C3
130	IgA	N	0.518026	C3
130	IgM	RBD	1.2591	C3
130	IgM	S1	0.923146	C3
130	IgM	S2	1.0833	C3
130	IgM	N	1.026	C3
131	IgG	RBD	2.09176	C3
131	IgG	S1	1.96922	C3
131	IgG	S2	2.35167	C3
131	IgG	N	2.14987	C3
131	IgA	RBD	0.978416	C3
131	IgA	S1	0.784682	C3
131	IgA	S2	1.07144	C3
131	IgA	N	0.400564	C3
131	IgM	RBD	2.09008	C3
131	IgM	S1	1.9568	C3
131	IgM	S2	1.27019	C3
131	IgM	N	1.18004	C3
132	IgG	RBD	1.1048	C3
132	IgG	S1	0.765917	C3
132	IgG	S2	2.12474	C3
132	IgG	N	0.60206	C3
132	IgA	RBD	0.70907	C3
132	IgA	S1	0.437004	C3
132	IgA	S2	2.29673	C3
132	IgA	N	0.611536	C3
132	IgM	RBD	1.19109	C3
132	IgM	S1	0.831904	C3
132	IgM	S2	0.930798	C3
132	IgM	N	1.03467	C3
133	IgG	RBD	2.11591	C3
133	IgG	S1	1.98276	C3
133	IgG	S2	2.41518	C3
133	IgG	N	2.22807	C3
133	IgA	RBD	1.47185	C3
133	IgA	S1	1.28229	C3
133	IgA	S2	1.70136	C3
133	IgA	N	1.00447	C3
133	IgM	RBD	1.25391	C3
133	IgM	S1	0.991512	C3
133	IgM	S2	1.55259	C3
133	IgM	N	1.43933	C3
134	IgG	RBD	2.03063	C3
134	IgG	S1	1.79695	C3
134	IgG	S2	2.2074	C3
134	IgG	N	1.37107	C3
134	IgA	RBD	0.716003	C3
134	IgA	S1	0.50515	C3
134	IgA	S2	1.10175	C3
134	IgA	N	0.258478	C3
134	IgM	RBD	1.19733	C3
134	IgM	S1	0.768506	C3
134	IgM	S2	0.970037	C3
134	IgM	N	1.24333	C3
135	IgG	RBD	2.35702	C3
135	IgG	S1	2.15127	C3
135	IgG	S2	2.10821	C3
135	IgG	N	2.24843	C3
135	IgA	RBD	1.80978	C3
135	IgA	S1	1.41775	C3
135	IgA	S2	1.38709	C3
135	IgA	N	0.694605	C3
135	IgM	RBD	1.5682	C3
135	IgM	S1	1.22045	C3
135	IgM	S2	1.69946	C3
135	IgM	N	1.20386	C3
136	IgG	RBD	1.63294	C3
136	IgG	S1	1.44757	C3
136	IgG	S2	1.99851	C3
136	IgG	N	1.43009	C3
136	IgA	RBD	1.15635	C3
136	IgA	S1	0.999094	C3
136	IgA	S2	1.6455	C3
136	IgA	N	0.770545	C3
136	IgM	RBD	1.35248	C3
136	IgM	S1	1.034	C3
136	IgM	S2	1.23983	C3
136	IgM	N	1.28831	C3
137	IgG	RBD	1.71776	C3
137	IgG	S1	1.3537	C3
137	IgG	S2	1.48467	C3
137	IgG	N	1.41233	C3
137	IgA	RBD	1.44002	C3
137	IgA	S1	1.06964	C3
137	IgA	S2	1.93516	C3
137	IgA	N	0.753883	C3
137	IgM	RBD	1.7289	C3
137	IgM	S1	1.17911	C3
137	IgM	S2	1.10436	C3
137	IgM	N	1.46128	C3
138	IgG	RBD	0.967964	C3
138	IgG	S1	0.797037	C3
138	IgG	S2	0.861335	C3
138	IgG	N	1.41012	C3
138	IgA	RBD	0.714482	C3
138	IgA	S1	0.606967	C3
138	IgA	S2	0.906776	C3
138	IgA	N	0.915256	C3
138	IgM	RBD	1.33481	C3
138	IgM	S1	1.04313	C3
138	IgM	S2	1.65885	C3
138	IgM	N	1.34009	C3
139	IgG	RBD	1.63643	C3
139	IgG	S1	1.50912	C3
139	IgG	S2	1.50515	C3
139	IgG	N	1.50475	C3
139	IgA	RBD	0.970711	C3
139	IgA	S1	0.679665	C3
139	IgA	S2	0.956335	C3
139	IgA	N	0.394147	C3
139	IgM	RBD	1.44658	C3
139	IgM	S1	1.1444	C3
139	IgM	S2	1.2606	C3
139	IgM	N	1.44543	C3
140	IgG	RBD	0.670415	C3
140	IgG	S1	0.424733	C3
140	IgG	S2	1.34332	C3
140	IgG	N	0.757948	C3
140	IgA	RBD	0.590268	C3
140	IgA	S1	0.58425	C3
140	IgA	S2	1.05663	C3
140	IgA	N	0.48734	C3
140	IgM	RBD	1.44077	C3
140	IgM	S1	1.22539	C3
140	IgM	S2	1.41396	C3
140	IgM	N	1.40239	C3
141	IgG	RBD	2.01068	C3
141	IgG	S1	1.76625	C3
141	IgG	S2	1.707	C3
141	IgG	N	1.61793	C3
141	IgA	RBD	1.52857	C3
141	IgA	S1	1.35828	C3
141	IgA	S2	1.07255	C3
141	IgA	N	0.576655	C3
141	IgM	RBD	1.38862	C3
141	IgM	S1	0.977724	C3
141	IgM	S2	1.32306	C3
141	IgM	N	1.19742	C3
142	IgG	RBD	1.79461	C3
142	IgG	S1	1.54519	C3
142	IgG	S2	1.71027	C3
142	IgG	N	1.41039	C3
142	IgA	RBD	2.10976	C3
142	IgA	S1	1.82004	C3
142	IgA	S2	2.26214	C3
142	IgA	N	1.09985	C3
142	IgM	RBD	1.25201	C3
142	IgM	S1	0.875061	C3
142	IgM	S2	1.09691	C3
142	IgM	N	1.43105	C3
143	IgG	RBD	1.83171	C3
143	IgG	S1	1.80209	C3
143	IgG	S2	1.74838	C3
143	IgG	N	1.86717	C3
143	IgA	RBD	1.45637	C3
143	IgA	S1	1.26166	C3
143	IgA	S2	0.9721	C3
143	IgA	N	0.800106	C3
143	IgM	RBD	1.37506	C3
143	IgM	S1	1.13245	C3
143	IgM	S2	1.15396	C3
143	IgM	N	1.25504	C3
144	IgG	RBD	2.44916	C3
144	IgG	S1	2.06056	C3
144	IgG	S2	2.36973	C3
144	IgG	N	2.55307	C3
144	IgA	RBD	1.64174	C3
144	IgA	S1	1.31498	C3
144	IgA	S2	1.76889	C3
144	IgA	N	1.26693	C3
144	IgM	RBD	1.95242	C3
144	IgM	S1	1.61141	C3
144	IgM	S2	1.63347	C3
144	IgM	N	1.2977	C3
145	IgG	RBD	1.68152	C3
145	IgG	S1	1.52857	C3
145	IgG	S2	1.82114	C3
145	IgG	N	1.58904	C3
145	IgA	RBD	1.25994	C3
145	IgA	S1	1.07106	C3
145	IgA	S2	1.28002	C3
145	IgA	N	0.357511	C3
145	IgM	RBD	0.420363	C3
145	IgM	S1	0.003371	C3
145	IgM	S2	0.348027	C3
145	IgM	N	0.401087	C3
146	IgG	RBD	1.87737	C3
146	IgG	S1	1.6561	C3
146	IgG	S2	1.93214	C3
146	IgG	N	1.98505	C3
146	IgA	RBD	1.46393	C3
146	IgA	S1	1.20273	C3
146	IgA	S2	1.14374	C3
146	IgA	N	1.03218	C3
146	IgM	RBD	1.05145	C3
146	IgM	S1	0.784606	C3
146	IgM	S2	0.874609	C3
146	IgM	N	1.2228	C3
147	IgG	RBD	1.776	C3
147	IgG	S1	1.37786	C3
147	IgG	S2	2.07215	C3
147	IgG	N	1.6489	C3
147	IgA	RBD	2.07605	C3
147	IgA	S1	1.91764	C3
147	IgA	S2	1.50651	C3
147	IgA	N	1.01178	C3
147	IgM	RBD	1.71575	C3
147	IgM	S1	1.49884	C3
147	IgM	S2	1.56385	C3
147	IgM	N	1.21403	C3
148	IgG	RBD	1.94412	C3
148	IgG	S1	1.77869	C3
148	IgG	S2	1.78599	C3
148	IgG	N	2.27279	C3
148	IgA	RBD	1.07479	C3
148	IgA	S1	0.942436	C3
148	IgA	S2	0.993208	C3
148	IgA	N	0.842953	C3
148	IgM	RBD	1.40917	C3
148	IgM	S1	1.0696	C3
148	IgM	S2	1.19826	C3
148	IgM	N	1.22556	C3
149	IgG	RBD	1.89249	C3
149	IgG	S1	1.7163	C3
149	IgG	S2	1.63003	C3
149	IgG	N	2.06931	C3
149	IgA	RBD	1.18378	C3
149	IgA	S1	1.02119	C3
149	IgA	S2	1.29083	C3
149	IgA	N	0.509491	C3
149	IgM	RBD	1.14905	C3
149	IgM	S1	0.803608	C3
149	IgM	S2	1.21238	C3
149	IgM	N	1.05816	C3
150	IgG	RBD	0.603928	C3
150	IgG	S1	0.2097	C3
150	IgG	S2	1.42522	C3
150	IgG	N	1.03453	C3
150	IgA	RBD	0.636822	C3
150	IgA	S1	0.353418	C3
150	IgA	S2	1.20273	C3
150	IgA	N	0.450328	C3
150	IgM	RBD	1.20501	C3
150	IgM	S1	0.923483	C3
150	IgM	S2	0.971398	C3
150	IgM	N	1.0894	C3
151	IgG	RBD	2.08998	C3
151	IgG	S1	1.92244	C3
151	IgG	S2	1.99463	C3
151	IgG	N	1.86109	C3
151	IgA	RBD	0.916454	C3
151	IgA	S1	0.663151	C3
151	IgA	S2	0.940973	C3
151	IgA	N	0.615424	C3
151	IgM	RBD	1.06148	C3
151	IgM	S1	0.710576	C3
151	IgM	S2	1.05794	C3
151	IgM	N	1.10869	C3
152	IgG	RBD	2.46413	C3
152	IgG	S1	2.38924	C3
152	IgG	S2	2.30384	C3
152	IgG	N	2.57551	C3
152	IgA	RBD	1.23967	C3
152	IgA	S1	1.12859	C3
152	IgA	S2	1.60323	C3
152	IgA	N	0.913241	C3
152	IgM	RBD	1.6336	C3
152	IgM	S1	0.899036	C3
152	IgM	S2	1.10228	C3
152	IgM	N	1.07228	C3
153	IgG	RBD	1.3085	C3
153	IgG	S1	0.956208	C3
153	IgG	S2	1.4627	C3
153	IgG	N	1.77637	C3
153	IgA	RBD	0.69263	C3
153	IgA	S1	0.370666	C3
153	IgA	S2	0.878821	C3
153	IgA	N	1.47121	C3
153	IgM	RBD	1.43909	C3
153	IgM	S1	0.987279	C3
153	IgM	S2	1.25701	C3
153	IgM	N	1.18612	C3
154	IgG	RBD	2.05394	C3
154	IgG	S1	1.9118	C3
154	IgG	S2	2.46977	C3
154	IgG	N	1.90328	C3
154	IgA	RBD	1.73736	C3
154	IgA	S1	1.55434	C3
154	IgA	S2	2.11723	C3
154	IgA	N	0.568519	C3
154	IgM	RBD	1.29979	C3
154	IgM	S1	1.00981	C3
154	IgM	S2	1.09914	C3
154	IgM	N	1.06606	C3
155	IgG	RBD	2.02137	C3
155	IgG	S1	1.79102	C3
155	IgG	S2	1.89739	C3
155	IgG	N	2.3461	C3
155	IgA	RBD	1.04483	C3
155	IgA	S1	0.89279	C3
155	IgA	S2	1.01651	C3
155	IgA	N	0.498311	C3
155	IgM	RBD	1.23639	C3
155	IgM	S1	0.834407	C3
155	IgM	S2	0.985914	C3
155	IgM	N	1.11181	C3
156	IgG	RBD	2.11904	C3
156	IgG	S1	2.01602	C3
156	IgG	S2	2.2905	C3
156	IgG	N	2.06549	C3
156	IgA	RBD	1.03714	C3
156	IgA	S1	0.886625	C3
156	IgA	S2	1.32271	C3
156	IgA	N	0.779871	C3
156	IgM	RBD	0.734571	C3
156	IgM	S1	0.455495	C3
156	IgM	S2	1.10065	C3
156	IgM	N	0.74254	C3
157	IgG	RBD	1.43374	C3
157	IgG	S1	1.27107	C3
157	IgG	S2	1.52911	C3
157	IgG	N	1.76839	C3
157	IgA	RBD	0.588832	C3
157	IgA	S1	0.394452	C3
157	IgA	S2	0.717671	C3
157	IgA	N	0.181844	C3
157	IgM	RBD	0.977724	C3
157	IgM	S1	0.639336	C3
157	IgM	S2	0.885319	C3
157	IgM	N	1.5343	C3
158	IgG	RBD	1.93968	C3
158	IgG	S1	1.63539	C3
158	IgG	S2	1.9743	C3
158	IgG	N	2.06913	C3
158	IgA	RBD	0.789343	C3
158	IgA	S1	0.563795	C3
158	IgA	S2	1.00313	C3
158	IgA	N	0.580609	C3
158	IgM	RBD	1.1494	C3
158	IgM	S1	0.807774	C3
158	IgM	S2	0.992268	C3
158	IgM	N	1.23464	C3
159	IgG	RBD	2.26931	C3
159	IgG	S1	2.08052	C3
159	IgG	S2	2.38221	C3
159	IgG	N	2.13768	C3
159	IgA	RBD	1.01213	C3
159	IgA	S1	0.868252	C3
159	IgA	S2	1.30392	C3
159	IgA	N	0.361728	C3
159	IgM	RBD	1.24759	C3
159	IgM	S1	0.831836	C3
159	IgM	S2	1.31092	C3
159	IgM	N	1.40654	C3
160	IgG	RBD	0.743174	C3
160	IgG	S1	0.492361	C3
160	IgG	S2	1.17089	C3
160	IgG	N	0.121044	C3
160	IgA	RBD	0.376451	C3
160	IgA	S1	0.165991	C3
160	IgA	S2	1.07668	C3
160	IgA	N	0.409758	C3
160	IgM	RBD	1.26415	C3
160	IgM	S1	0.868328	C3
160	IgM	S2	1.08196	C3
160	IgM	N	1.1772	C3
161	IgG	RBD	1.85278	C3
161	IgG	S1	1.85849	C3
161	IgG	S2	2.28973	C3
161	IgG	N	1.78396	C3
161	IgA	RBD	1.70507	C3
161	IgA	S1	1.44042	C3
161	IgA	S2	1.4976	C3
161	IgA	N	1.39734	C3
161	IgM	RBD	1.56925	C3
161	IgM	S1	1.26524	C3
161	IgM	S2	1.36969	C3
161	IgM	N	1.14287	C3
162	IgG	RBD	0.843747	C3
162	IgG	S1	0.597314	C3
162	IgG	S2	0.945768	C3
162	IgG	N	1.02921	C3
162	IgA	RBD	1.07773	C3
162	IgA	S1	0.883093	C3
162	IgA	S2	1.0892	C3
162	IgA	N	0.621176	C3
162	IgM	RBD	1.18916	C3
162	IgM	S1	0.843804	C3
162	IgM	S2	0.995452	C3
162	IgM	N	1.14223	C3
163	IgG	RBD	2.54654	C3
163	IgG	S1	2.39353	C3
163	IgG	S2	2.39213	C3
163	IgG	N	2.04951	C3
163	IgA	RBD	1.35655	C3
163	IgA	S1	1.22812	C3
163	IgA	S2	1.56012	C3
163	IgA	N	0.435729	C3
163	IgM	RBD	1.23602	C3
163	IgM	S1	0.857038	C3
163	IgM	S2	1.17112	C3
163	IgM	N	1.31994	C3
164	IgG	RBD	2.0177	C3
164	IgG	S1	1.87645	C3
164	IgG	S2	2.01519	C3
164	IgG	N	1.63144	C3
164	IgA	RBD	0.898344	C3
164	IgA	S1	0.60206	C3
164	IgA	S2	1.33317	C3
164	IgA	N	0.515259	C3
164	IgM	RBD	1.68842	C3
164	IgM	S1	1.31639	C3
164	IgM	S2	1.2884	C3
164	IgM	N	1.19071	C3
165	IgG	RBD	1.93732	C3
165	IgG	S1	1.73368	C3
165	IgG	S2	1.90157	C3
165	IgG	N	2.00792	C3
165	IgA	RBD	1.18671	C3
165	IgA	S1	0.99249	C3
165	IgA	S2	1.13898	C3
165	IgA	N	0.472965	C3
165	IgM	RBD	1.49364	C3
165	IgM	S1	1.14873	C3
165	IgM	S2	1.7886	C3
165	IgM	N	1.09632	C3
166	IgG	RBD	1.7996	C3
166	IgG	S1	1.75841	C3
166	IgG	S2	2.04922	C3
166	IgG	N	2.01331	C3
166	IgA	RBD	0.79324	C3
166	IgA	S1	0.61182	C3
166	IgA	S2	1.43428	C3
166	IgA	N	0.661899	C3
166	IgM	RBD	1.53304	C3
166	IgM	S1	1.14128	C3
166	IgM	S2	1.2017	C3
166	IgM	N	1.35283	C3
167	IgG	RBD	1.92207	C3
167	IgG	S1	1.60626	C3
167	IgG	S2	2.44428	C3
167	IgG	N	2.15522	C3
167	IgA	RBD	1.02257	C3
167	IgA	S1	0.799341	C3
167	IgA	S2	1.88893	C3
[truncated: 2,825 more rows]

## Sheet: 3A
ID	group	Ig	Igtype.x	MFIbefore	Igtype.y	MFIafter
1	November	IgA	IgA_shCoV_before_GM	0.35633	IgA_sum_after_GM	0.444636
1	November	IgG	IgG_shCoV_before_GM	0.600914	IgG_sum_after_GM	0.761451
1	November	IgM	IgM_shCoV_before_GM	0.741691	IgM_sum_after_GM	1.26621
100	November	IgA	IgA_shCoV_before_GM	0.75986	IgA_sum_after_GM	1.13362
100	November	IgG	IgG_shCoV_before_GM	0.585867	IgG_sum_after_GM	1.75679
100	November	IgM	IgM_shCoV_before_GM	0.77868	IgM_sum_after_GM	1.34439
101	November	IgA	IgA_shCoV_before_GM	1.17689	IgA_sum_after_GM	1.42841
101	November	IgG	IgG_shCoV_before_GM	1.35327	IgG_sum_after_GM	1.03378
101	November	IgM	IgM_shCoV_before_GM	0.905558	IgM_sum_after_GM	1.4813
103	November	IgA	IgA_shCoV_before_GM	0.323604	IgA_sum_after_GM	0.62459
103	November	IgG	IgG_shCoV_before_GM	0.438931	IgG_sum_after_GM	1.57702
103	November	IgM	IgM_shCoV_before_GM	1.03989	IgM_sum_after_GM	1.30223
106	November	IgA	IgA_shCoV_before_GM	0.745804	IgA_sum_after_GM	1.15644
106	November	IgG	IgG_shCoV_before_GM	0.449663	IgG_sum_after_GM	1.74569
106	November	IgM	IgM_shCoV_before_GM	1.00838	IgM_sum_after_GM	1.35248
109	November	IgA	IgA_shCoV_before_GM	0.641858	IgA_sum_after_GM	1.64589
109	November	IgG	IgG_shCoV_before_GM	1.75308	IgG_sum_after_GM	1.91157
109	November	IgM	IgM_shCoV_before_GM	0.338475	IgM_sum_after_GM	1.27487
112	November	IgA	IgA_shCoV_before_GM	1.17632	IgA_sum_after_GM	1.82887
112	November	IgG	IgG_shCoV_before_GM	1.41185	IgG_sum_after_GM	2.25376
112	November	IgM	IgM_shCoV_before_GM	0.848116	IgM_sum_after_GM	1.69695
114	November	IgA	IgA_shCoV_before_GM	0.765289	IgA_sum_after_GM	0.860278
114	November	IgG	IgG_shCoV_before_GM	1.39589	IgG_sum_after_GM	0.976077
114	November	IgM	IgM_shCoV_before_GM	0.692416	IgM_sum_after_GM	1.19406
116	November	IgA	IgA_shCoV_before_GM	1.19735	IgA_sum_after_GM	1.1893
116	November	IgG	IgG_shCoV_before_GM	1.05749	IgG_sum_after_GM	0.72668
116	November	IgM	IgM_shCoV_before_GM	0.648859	IgM_sum_after_GM	1.58161
117	November	IgA	IgA_shCoV_before_GM	0.316842	IgA_sum_after_GM	0.606893
117	November	IgG	IgG_shCoV_before_GM	0.44459	IgG_sum_after_GM	0.372924
117	November	IgM	IgM_shCoV_before_GM	0.861599	IgM_sum_after_GM	0.959352
118	November	IgA	IgA_shCoV_before_GM	0.457343	IgA_sum_after_GM	0.925737
118	November	IgG	IgG_shCoV_before_GM	0.49198	IgG_sum_after_GM	2.05922
118	November	IgM	IgM_shCoV_before_GM	0.584	IgM_sum_after_GM	1.19188
12	November	IgA	IgA_shCoV_before_GM	0.553644	IgA_sum_after_GM	1.27943
12	November	IgG	IgG_shCoV_before_GM	1.62534	IgG_sum_after_GM	1.87687
12	November	IgM	IgM_shCoV_before_GM	0.525313	IgM_sum_after_GM	1.1573
121	November	IgA	IgA_shCoV_before_GM	0.808998	IgA_sum_after_GM	0.901733
121	November	IgG	IgG_shCoV_before_GM	1.09882	IgG_sum_after_GM	1.94191
121	November	IgM	IgM_shCoV_before_GM	0.62349	IgM_sum_after_GM	0.83748
124	November	IgA	IgA_shCoV_before_GM	0.58933	IgA_sum_after_GM	1.82776
124	November	IgG	IgG_shCoV_before_GM	1.0953	IgG_sum_after_GM	1.46661
124	November	IgM	IgM_shCoV_before_GM	0.982505	IgM_sum_after_GM	1.47975
125	November	IgA	IgA_shCoV_before_GM	0.391724	IgA_sum_after_GM	1.05123
125	November	IgG	IgG_shCoV_before_GM	0.653176	IgG_sum_after_GM	2.27916
125	November	IgM	IgM_shCoV_before_GM	0.63169	IgM_sum_after_GM	1.45805
127	November	IgA	IgA_shCoV_before_GM	0.41857	IgA_sum_after_GM	1.58914
127	November	IgG	IgG_shCoV_before_GM	1.29211	IgG_sum_after_GM	2.29325
127	November	IgM	IgM_shCoV_before_GM	0.649825	IgM_sum_after_GM	1.43375
128	November	IgA	IgA_shCoV_before_GM	1.031	IgA_sum_after_GM	1.66219
128	November	IgG	IgG_shCoV_before_GM	1.60053	IgG_sum_after_GM	2.22228
128	November	IgM	IgM_shCoV_before_GM	0.836323	IgM_sum_after_GM	1.46161
129	November	IgA	IgA_shCoV_before_GM	0.428141	IgA_sum_after_GM	0.863887
129	November	IgG	IgG_shCoV_before_GM	0.416069	IgG_sum_after_GM	2.32704
129	November	IgM	IgM_shCoV_before_GM	1.10845	IgM_sum_after_GM	1.24324
130	November	IgA	IgA_shCoV_before_GM	1.15267	IgA_sum_after_GM	0.962014
130	November	IgG	IgG_shCoV_before_GM	0.264773	IgG_sum_after_GM	1.72776
130	November	IgM	IgM_shCoV_before_GM	0.948041	IgM_sum_after_GM	1.32853
135	November	IgA	IgA_shCoV_before_GM	1.09255	IgA_sum_after_GM	1.24792
135	November	IgG	IgG_shCoV_before_GM	1.9891	IgG_sum_after_GM	2.08189
135	November	IgM	IgM_shCoV_before_GM	0.35961	IgM_sum_after_GM	1.1999
137	November	IgA	IgA_shCoV_before_GM	1.11473	IgA_sum_after_GM	1.12961
137	November	IgG	IgG_shCoV_before_GM	1.07085	IgG_sum_after_GM	2.45076
137	November	IgM	IgM_shCoV_before_GM	0.966038	IgM_sum_after_GM	1.03644
139	November	IgA	IgA_shCoV_before_GM	0.439422	IgA_sum_after_GM	1.63461
139	November	IgG	IgG_shCoV_before_GM	0.95838	IgG_sum_after_GM	1.98575
139	November	IgM	IgM_shCoV_before_GM	0.75542	IgM_sum_after_GM	1.23312
141	November	IgA	IgA_shCoV_before_GM	1.44104	IgA_sum_after_GM	0.73723
141	November	IgG	IgG_shCoV_before_GM	1.34027	IgG_sum_after_GM	1.45727
141	November	IgM	IgM_shCoV_before_GM	0.647242	IgM_sum_after_GM	1.25579
145	November	IgA	IgA_shCoV_before_GM	0.523672	IgA_sum_after_GM	1.17703
145	November	IgG	IgG_shCoV_before_GM	0.961705	IgG_sum_after_GM	1.61939
145	November	IgM	IgM_shCoV_before_GM	0.812939	IgM_sum_after_GM	1.28484
147	November	IgA	IgA_shCoV_before_GM	0.534764	IgA_sum_after_GM	0.868325
147	November	IgG	IgG_shCoV_before_GM	1.15978	IgG_sum_after_GM	1.26054
147	November	IgM	IgM_shCoV_before_GM	0.752425	IgM_sum_after_GM	0.914779
15	November	IgA	IgA_shCoV_before_GM	1.1822	IgA_sum_after_GM	0.93163
15	November	IgG	IgG_shCoV_before_GM	1.51159	IgG_sum_after_GM	1.32624
15	November	IgM	IgM_shCoV_before_GM	0.955262	IgM_sum_after_GM	1.3669
152	November	IgA	IgA_shCoV_before_GM	0.506676	IgA_sum_after_GM	1.12525
152	November	IgG	IgG_shCoV_before_GM	0.92958	IgG_sum_after_GM	1.4419
152	November	IgM	IgM_shCoV_before_GM	0.692986	IgM_sum_after_GM	1.40499
153	November	IgA	IgA_shCoV_before_GM	0.583175	IgA_sum_after_GM	0.94118
153	November	IgG	IgG_shCoV_before_GM	0.723745	IgG_sum_after_GM	0.97127
153	November	IgM	IgM_shCoV_before_GM	0.899902	IgM_sum_after_GM	1.40998
155	November	IgA	IgA_shCoV_before_GM	0.946426	IgA_sum_after_GM	0.889159
155	November	IgG	IgG_shCoV_before_GM	0.577333	IgG_sum_after_GM	0.624638
155	November	IgM	IgM_shCoV_before_GM	0.879296	IgM_sum_after_GM	1.4407
156	November	IgA	IgA_shCoV_before_GM	0.398729	IgA_sum_after_GM	1.06007
156	November	IgG	IgG_shCoV_before_GM	1.23704	IgG_sum_after_GM	1.02729
156	November	IgM	IgM_shCoV_before_GM	0.547779	IgM_sum_after_GM	0.87556
157	November	IgA	IgA_shCoV_before_GM	0.753565	IgA_sum_after_GM	1.53276
157	November	IgG	IgG_shCoV_before_GM	1.33863	IgG_sum_after_GM	1.05753
157	November	IgM	IgM_shCoV_before_GM	0.9476	IgM_sum_after_GM	1.55859
158	November	IgA	IgA_shCoV_before_GM	0.858969	IgA_sum_after_GM	1.60887
158	November	IgG	IgG_shCoV_before_GM	1.44987	IgG_sum_after_GM	1.73225
158	November	IgM	IgM_shCoV_before_GM	0.977594	IgM_sum_after_GM	1.76247
162	November	IgA	IgA_shCoV_before_GM	1.22236	IgA_sum_after_GM	1.74337
162	November	IgG	IgG_shCoV_before_GM	1.81967	IgG_sum_after_GM	1.89014
162	November	IgM	IgM_shCoV_before_GM	0.479502	IgM_sum_after_GM	1.59148
163	November	IgA	IgA_shCoV_before_GM	0.742073	IgA_sum_after_GM	1.25717
163	November	IgG	IgG_shCoV_before_GM	1.4046	IgG_sum_after_GM	1.69285
163	November	IgM	IgM_shCoV_before_GM	0.872181	IgM_sum_after_GM	1.73034
164	November	IgA	IgA_shCoV_before_GM	0.107824	IgA_sum_after_GM	1.57896
164	November	IgG	IgG_shCoV_before_GM	0.281065	IgG_sum_after_GM	1.73789
164	November	IgM	IgM_shCoV_before_GM	0.877865	IgM_sum_after_GM	1.91727
165	November	IgA	IgA_shCoV_before_GM	0.289857	IgA_sum_after_GM	0.982646
165	November	IgG	IgG_shCoV_before_GM	0.810014	IgG_sum_after_GM	0.705642
165	November	IgM	IgM_shCoV_before_GM	0.771179	IgM_sum_after_GM	1.44156
168	November	IgA	IgA_shCoV_before_GM	0.685917	IgA_sum_after_GM	1.14264
168	November	IgG	IgG_shCoV_before_GM	1.31028	IgG_sum_after_GM	1.66114
168	November	IgM	IgM_shCoV_before_GM	0.670694	IgM_sum_after_GM	1.69873
17	November	IgA	IgA_shCoV_before_GM	0.884921	IgA_sum_after_GM	0.147508
17	November	IgG	IgG_shCoV_before_GM	0.888482	IgG_sum_after_GM	0.392533
17	November	IgM	IgM_shCoV_before_GM	0.6628	IgM_sum_after_GM	1.10886
19	November	IgA	IgA_shCoV_before_GM	0.937232	IgA_sum_after_GM	0.391448
19	November	IgG	IgG_shCoV_before_GM	0.900772	IgG_sum_after_GM	0.34646
19	November	IgM	IgM_shCoV_before_GM	0.866854	IgM_sum_after_GM	0.949408
20	November	IgA	IgA_shCoV_before_GM	1.00376	IgA_sum_after_GM	1.89122
20	November	IgG	IgG_shCoV_before_GM	1.96383	IgG_sum_after_GM	2.16875
20	November	IgM	IgM_shCoV_before_GM	0.720406	IgM_sum_after_GM	1.95449
201	April	IgA	IgA_shCoV_before_GM	0.608533	IgA_sum_after_GM	0.35926
201	April	IgG	IgG_shCoV_before_GM	0.779492	IgG_sum_after_GM	0.485907
201	April	IgM	IgM_shCoV_before_GM	1.06826	IgM_sum_after_GM	1.38406
202	April	IgA	IgA_shCoV_before_GM	0.442851	IgA_sum_after_GM	0.0363143
202	April	IgG	IgG_shCoV_before_GM	1.30312	IgG_sum_after_GM	0.327006
202	April	IgM	IgM_shCoV_before_GM	0.490667	IgM_sum_after_GM	0.722826
203	April	IgA	IgA_shCoV_before_GM	0.487887	IgA_sum_after_GM	0.16972
203	April	IgG	IgG_shCoV_before_GM	0.853176	IgG_sum_after_GM	0.140867
203	April	IgM	IgM_shCoV_before_GM	1.06999	IgM_sum_after_GM	1.26739
204	April	IgA	IgA_shCoV_before_GM	0.711604	IgA_sum_after_GM	0.230484
204	April	IgG	IgG_shCoV_before_GM	1.5427	IgG_sum_after_GM	0.437545
204	April	IgM	IgM_shCoV_before_GM	0.676928	IgM_sum_after_GM	0.980659
205	April	IgA	IgA_shCoV_before_GM	0.741579	IgA_sum_after_GM	0.305851
205	April	IgG	IgG_shCoV_before_GM	1.96232	IgG_sum_after_GM	0.271571
205	April	IgM	IgM_shCoV_before_GM	0.892282	IgM_sum_after_GM	1.30026
206	April	IgA	IgA_shCoV_before_GM	0.345295	IgA_sum_after_GM	-0.0975725
206	April	IgG	IgG_shCoV_before_GM	0.851208	IgG_sum_after_GM	0.117761
206	April	IgM	IgM_shCoV_before_GM	0.882975	IgM_sum_after_GM	1.12093
207	April	IgA	IgA_shCoV_before_GM	0.305351	IgA_sum_after_GM	0.0527707
207	April	IgG	IgG_shCoV_before_GM	0.70358	IgG_sum_after_GM	0.0623667
207	April	IgM	IgM_shCoV_before_GM	1.04153	IgM_sum_after_GM	1.24109
208	April	IgA	IgA_shCoV_before_GM	0.46219	IgA_sum_after_GM	0.141288
208	April	IgG	IgG_shCoV_before_GM	1.17166	IgG_sum_after_GM	0.189671
208	April	IgM	IgM_shCoV_before_GM	0.935839	IgM_sum_after_GM	1.19763
209	April	IgA	IgA_shCoV_before_GM	1.18729	IgA_sum_after_GM	0.482962
209	April	IgG	IgG_shCoV_before_GM	1.80968	IgG_sum_after_GM	0.389205
209	April	IgM	IgM_shCoV_before_GM	0.83013	IgM_sum_after_GM	1.0872
210	April	IgA	IgA_shCoV_before_GM	0.170157	IgA_sum_after_GM	0.0087975
210	April	IgG	IgG_shCoV_before_GM	0.736431	IgG_sum_after_GM	0.118288
210	April	IgM	IgM_shCoV_before_GM	0.947691	IgM_sum_after_GM	1.19751
211	April	IgA	IgA_shCoV_before_GM	0.612527	IgA_sum_after_GM	0.246181
211	April	IgG	IgG_shCoV_before_GM	0.891628	IgG_sum_after_GM	0.123157
211	April	IgM	IgM_shCoV_before_GM	0.761956	IgM_sum_after_GM	1.00393
212	April	IgA	IgA_shCoV_before_GM	0.288555	IgA_sum_after_GM	0.291384
212	April	IgG	IgG_shCoV_before_GM	1.23877	IgG_sum_after_GM	0.705093
212	April	IgM	IgM_shCoV_before_GM	0.547781	IgM_sum_after_GM	0.837593
213	April	IgA	IgA_shCoV_before_GM	1.48984	IgA_sum_after_GM	0.506062
213	April	IgG	IgG_shCoV_before_GM	1.33819	IgG_sum_after_GM	0.12026
213	April	IgM	IgM_shCoV_before_GM	0.804597	IgM_sum_after_GM	1.02844
214	April	IgA	IgA_shCoV_before_GM	0.563567	IgA_sum_after_GM	0.160996
214	April	IgG	IgG_shCoV_before_GM	1.18721	IgG_sum_after_GM	0.239853
214	April	IgM	IgM_shCoV_before_GM	0.751086	IgM_sum_after_GM	0.959437
215	April	IgA	IgA_shCoV_before_GM	0.319108	IgA_sum_after_GM	0.093635
215	April	IgG	IgG_shCoV_before_GM	0.76605	IgG_sum_after_GM	0.176428
215	April	IgM	IgM_shCoV_before_GM	0.648923	IgM_sum_after_GM	0.980773
216	April	IgA	IgA_shCoV_before_GM	0.410767	IgA_sum_after_GM	0.146524
216	April	IgG	IgG_shCoV_before_GM	1.56945	IgG_sum_after_GM	0.0814489
217	April	IgA	IgA_shCoV_before_GM	0.268575	IgA_sum_after_GM	0.0681117
217	April	IgG	IgG_shCoV_before_GM	0.681894	IgG_sum_after_GM	0.166431
217	April	IgM	IgM_shCoV_before_GM	0.754167	IgM_sum_after_GM	1.01331
218	April	IgA	IgA_shCoV_before_GM	0.702122	IgA_sum_after_GM	0.346144
218	April	IgG	IgG_shCoV_before_GM	1.18463	IgG_sum_after_GM	0.131082
218	April	IgM	IgM_shCoV_before_GM	0.840146	IgM_sum_after_GM	1.09901
219	April	IgA	IgA_shCoV_before_GM	0.728741	IgA_sum_after_GM	0.161589
219	April	IgG	IgG_shCoV_before_GM	1.35047	IgG_sum_after_GM	0.249915
219	April	IgM	IgM_shCoV_before_GM	0.498787	IgM_sum_after_GM	1.09737
22	November	IgA	IgA_shCoV_before_GM	0.689076	IgA_sum_after_GM	1.66659
22	November	IgG	IgG_shCoV_before_GM	1.15474	IgG_sum_after_GM	2.34924
22	November	IgM	IgM_shCoV_before_GM	0.807386	IgM_sum_after_GM	1.44595
220	April	IgA	IgA_shCoV_before_GM	0.465647	IgA_sum_after_GM	0.101133
220	April	IgG	IgG_shCoV_before_GM	1.33167	IgG_sum_after_GM	0.221731
220	April	IgM	IgM_shCoV_before_GM	0.846635	IgM_sum_after_GM	1.10421
221	April	IgA	IgA_shCoV_before_GM	0.509822	IgA_sum_after_GM	0.193695
221	April	IgG	IgG_shCoV_before_GM	0.911793	IgG_sum_after_GM	0.047872
221	April	IgM	IgM_shCoV_before_GM	0.776666	IgM_sum_after_GM	1.20094
222	April	IgA	IgA_shCoV_before_GM	0.958749	IgA_sum_after_GM	0.381815
222	April	IgG	IgG_shCoV_before_GM	1.39192	IgG_sum_after_GM	0.399559
222	April	IgM	IgM_shCoV_before_GM	0.676588	IgM_sum_after_GM	0.981027
223	April	IgA	IgA_shCoV_before_GM	0.485284	IgA_sum_after_GM	0.326424
223	April	IgG	IgG_shCoV_before_GM	0.985842	IgG_sum_after_GM	0.340298
223	April	IgM	IgM_shCoV_before_GM	0.625346	IgM_sum_after_GM	0.814513
224	April	IgA	IgA_shCoV_before_GM	0.637083	IgA_sum_after_GM	0.346151
224	April	IgG	IgG_shCoV_before_GM	1.20154	IgG_sum_after_GM	0.284555
224	April	IgM	IgM_shCoV_before_GM	0.841175	IgM_sum_after_GM	1.06124
225	April	IgA	IgA_shCoV_before_GM	0.237506	IgA_sum_after_GM	0.190874
225	April	IgG	IgG_shCoV_before_GM	0.79468	IgG_sum_after_GM	0.141345
225	April	IgM	IgM_shCoV_before_GM	0.676629	IgM_sum_after_GM	0.907988
226	April	IgA	IgA_shCoV_before_GM	1.19705	IgA_sum_after_GM	0.376389
226	April	IgG	IgG_shCoV_before_GM	1.66555	IgG_sum_after_GM	0.299608
226	April	IgM	IgM_shCoV_before_GM	0.801741	IgM_sum_after_GM	1.07443
227	April	IgA	IgA_shCoV_before_GM	0.3927	IgA_sum_after_GM	0.103939
227	April	IgG	IgG_shCoV_before_GM	0.873999	IgG_sum_after_GM	0.245146
227	April	IgM	IgM_shCoV_before_GM	0.784725	IgM_sum_after_GM	1.04753
228	April	IgA	IgA_shCoV_before_GM	0.759509	IgA_sum_after_GM	0.184616
228	April	IgG	IgG_shCoV_before_GM	1.19912	IgG_sum_after_GM	0.245572
228	April	IgM	IgM_shCoV_before_GM	0.851578	IgM_sum_after_GM	1.18274
229	April	IgA	IgA_shCoV_before_GM	0.565155	IgA_sum_after_GM	0.421225
229	April	IgG	IgG_shCoV_before_GM	0.995351	IgG_sum_after_GM	0.141394
229	April	IgM	IgM_shCoV_before_GM	0.604037	IgM_sum_after_GM	0.939916
230	April	IgA	IgA_shCoV_before_GM	0.141793	IgA_sum_after_GM	0.0165209
230	April	IgG	IgG_shCoV_before_GM	0.32038	IgG_sum_after_GM	0.0319644
230	April	IgM	IgM_shCoV_before_GM	0.800229	IgM_sum_after_GM	1.10206
231	April	IgA	IgA_shCoV_before_GM	0.479279	IgA_sum_after_GM	0.0718225
231	April	IgG	IgG_shCoV_before_GM	1.60894	IgG_sum_after_GM	0.218954
231	April	IgM	IgM_shCoV_before_GM	0.331294	IgM_sum_after_GM	0.634207
232	April	IgA	IgA_shCoV_before_GM	0.840721	IgA_sum_after_GM	0.217115
232	April	IgG	IgG_shCoV_before_GM	1.18849	IgG_sum_after_GM	0.228643
232	April	IgM	IgM_shCoV_before_GM	0.929342	IgM_sum_after_GM	1.17856
233	April	IgA	IgA_shCoV_before_GM	0.327807	IgA_sum_after_GM	-0.03285
233	April	IgG	IgG_shCoV_before_GM	0.784791	IgG_sum_after_GM	0.0488668
233	April	IgM	IgM_shCoV_before_GM	0.866158	IgM_sum_after_GM	1.09132
234	April	IgA	IgA_shCoV_before_GM	0.79092	IgA_sum_after_GM	0.365872
234	April	IgG	IgG_shCoV_before_GM	0.948551	IgG_sum_after_GM	0.233114
234	April	IgM	IgM_shCoV_before_GM	0.893294	IgM_sum_after_GM	1.16019
235	April	IgA	IgA_shCoV_before_GM	0.799119	IgA_sum_after_GM	0.119453
235	April	IgG	IgG_shCoV_before_GM	1.1779	IgG_sum_after_GM	0.169852
235	April	IgM	IgM_shCoV_before_GM	0.850623	IgM_sum_after_GM	1.10304
237	April	IgA	IgA_shCoV_before_GM	0.256413	IgA_sum_after_GM	0.305932
237	April	IgG	IgG_shCoV_before_GM	0.875125	IgG_sum_after_GM	0.0962266
237	April	IgM	IgM_shCoV_before_GM	0.753546	IgM_sum_after_GM	1.34161
238	April	IgA	IgA_shCoV_before_GM	0.953997	IgA_sum_after_GM	0.555244
238	April	IgG	IgG_shCoV_before_GM	1.56648	IgG_sum_after_GM	0.354181
238	April	IgM	IgM_shCoV_before_GM	0.741963	IgM_sum_after_GM	1.07362
24	November	IgA	IgA_shCoV_before_GM	0.312081	IgA_sum_after_GM	1.10299
24	November	IgG	IgG_shCoV_before_GM	0.851287	IgG_sum_after_GM	1.54474
24	November	IgM	IgM_shCoV_before_GM	0.886366	IgM_sum_after_GM	1.30395
240	April	IgA	IgA_shCoV_before_GM	0.507744	IgA_sum_after_GM	0.221839
240	April	IgG	IgG_shCoV_before_GM	1.38924	IgG_sum_after_GM	0.264595
240	April	IgM	IgM_shCoV_before_GM	0.844594	IgM_sum_after_GM	1.17799
241	April	IgA	IgA_shCoV_before_GM	0.481584	IgA_sum_after_GM	0.19388
241	April	IgG	IgG_shCoV_before_GM	1.2645	IgG_sum_after_GM	0.280888
241	April	IgM	IgM_shCoV_before_GM	0.855304	IgM_sum_after_GM	1.1127
242	April	IgA	IgA_shCoV_before_GM	0.180935	IgA_sum_after_GM	0.0886162
242	April	IgG	IgG_shCoV_before_GM	0.204267	IgG_sum_after_GM	0.0885081
242	April	IgM	IgM_shCoV_before_GM	0.976472	IgM_sum_after_GM	1.21467
243	April	IgA	IgA_shCoV_before_GM	0.230358	IgA_sum_after_GM	0.31458
243	April	IgG	IgG_shCoV_before_GM	0.483879	IgG_sum_after_GM	0.216549
243	April	IgM	IgM_shCoV_before_GM	0.908048	IgM_sum_after_GM	1.09377
244	April	IgA	IgA_shCoV_before_GM	0.593249	IgA_sum_after_GM	0.163449
244	April	IgG	IgG_shCoV_before_GM	0.819437	IgG_sum_after_GM	0.102953
244	April	IgM	IgM_shCoV_before_GM	0.857398	IgM_sum_after_GM	1.16708
245	April	IgA	IgA_shCoV_before_GM	0.490776	IgA_sum_after_GM	0.0667208
245	April	IgG	IgG_shCoV_before_GM	1.18954	IgG_sum_after_GM	0.140107
245	April	IgM	IgM_shCoV_before_GM	0.868573	IgM_sum_after_GM	1.09293
246	April	IgA	IgA_shCoV_before_GM	0.324153	IgA_sum_after_GM	0.145567
246	April	IgG	IgG_shCoV_before_GM	1.35632	IgG_sum_after_GM	0.232568
246	April	IgM	IgM_shCoV_before_GM	0.778921	IgM_sum_after_GM	1.05918
247	April	IgA	IgA_shCoV_before_GM	1.88213	IgA_sum_after_GM	0.451567
247	April	IgG	IgG_shCoV_before_GM	1.05841	IgG_sum_after_GM	0.234387
247	April	IgM	IgM_shCoV_before_GM	0.5062	IgM_sum_after_GM	0.715577
248	April	IgA	IgA_shCoV_before_GM	0.447181	IgA_sum_after_GM	0.393561
248	April	IgG	IgG_shCoV_before_GM	0.99773	IgG_sum_after_GM	0.730147
248	April	IgM	IgM_shCoV_before_GM	0.685832	IgM_sum_after_GM	1.04281
249	April	IgA	IgA_shCoV_before_GM	0.449539	IgA_sum_after_GM	0.11993
249	April	IgG	IgG_shCoV_before_GM	1.40145	IgG_sum_after_GM	0.0906395
249	April	IgM	IgM_shCoV_before_GM	0.786908	IgM_sum_after_GM	1.06151
250	April	IgA	IgA_shCoV_before_GM	0.521447	IgA_sum_after_GM	0.16741
250	April	IgG	IgG_shCoV_before_GM	1.14072	IgG_sum_after_GM	0.407982
250	April	IgM	IgM_shCoV_before_GM	1.03135	IgM_sum_after_GM	1.26562
251	April	IgA	IgA_shCoV_before_GM	0.792554	IgA_sum_after_GM	0.283154
251	April	IgG	IgG_shCoV_before_GM	0.98751	IgG_sum_after_GM	0.160617
251	April	IgM	IgM_shCoV_before_GM	0.756971	IgM_sum_after_GM	1.08824
252	April	IgA	IgA_shCoV_before_GM	0.536604	IgA_sum_after_GM	0.626125
252	April	IgG	IgG_shCoV_before_GM	0.71232	IgG_sum_after_GM	0.220531
252	April	IgM	IgM_shCoV_before_GM	0.871454	IgM_sum_after_GM	1.16583
254	April	IgA	IgA_shCoV_before_GM	0.753989	IgA_sum_after_GM	0.600842
254	April	IgG	IgG_shCoV_before_GM	0.974025	IgG_sum_after_GM	0.160235
254	April	IgM	IgM_shCoV_before_GM	0.97972	IgM_sum_after_GM	1.25813
255	April	IgA	IgA_shCoV_before_GM	0.389567	IgA_sum_after_GM	0.0299603
255	April	IgG	IgG_shCoV_before_GM	1.40096	IgG_sum_after_GM	0.307043
255	April	IgM	IgM_shCoV_before_GM	0.728664	IgM_sum_after_GM	0.940899
256	April	IgA	IgA_shCoV_before_GM	0.831734	IgA_sum_after_GM	0.138468
256	April	IgG	IgG_shCoV_before_GM	1.75186	IgG_sum_after_GM	0.262191
256	April	IgM	IgM_shCoV_before_GM	0.743056	IgM_sum_after_GM	1.07576
257	April	IgA	IgA_shCoV_before_GM	0.834018	IgA_sum_after_GM	0.508855
257	April	IgG	IgG_shCoV_before_GM	1.10236	IgG_sum_after_GM	0.120939
257	April	IgM	IgM_shCoV_before_GM	0.941351	IgM_sum_after_GM	1.28609
258	April	IgA	IgA_shCoV_before_GM	0.635549	IgA_sum_after_GM	0.0445298
258	April	IgG	IgG_shCoV_before_GM	1.79149	IgG_sum_after_GM	0.234997
258	April	IgM	IgM_shCoV_before_GM	0.79494	IgM_sum_after_GM	1.02404
259	April	IgA	IgA_shCoV_before_GM	0.622317	IgA_sum_after_GM	0.191167
259	April	IgG	IgG_shCoV_before_GM	1.44721	IgG_sum_after_GM	0.097723
259	April	IgM	IgM_shCoV_before_GM	0.69646	IgM_sum_after_GM	0.987109
263	April	IgA	IgA_shCoV_before_GM	0.677973	IgA_sum_after_GM	0.258833
263	April	IgG	IgG_shCoV_before_GM	1.26241	IgG_sum_after_GM	0.315094
263	April	IgM	IgM_shCoV_before_GM	0.746661	IgM_sum_after_GM	1.00757
264	April	IgA	IgA_shCoV_before_GM	0.45387	IgA_sum_after_GM	0.27784
264	April	IgG	IgG_shCoV_before_GM	1.34273	IgG_sum_after_GM	0.694797
264	April	IgM	IgM_shCoV_before_GM	0.753784	IgM_sum_after_GM	1.13837
265	April	IgA	IgA_shCoV_before_GM	0.61526	IgA_sum_after_GM	0.124678
265	April	IgG	IgG_shCoV_before_GM	0.414157	IgG_sum_after_GM	0.0947094
265	April	IgM	IgM_shCoV_before_GM	1.13573	IgM_sum_after_GM	1.37241
266	April	IgA	IgA_shCoV_before_GM	0.476039	IgA_sum_after_GM	0.329822
266	April	IgG	IgG_shCoV_before_GM	0.979545	IgG_sum_after_GM	0.229773
266	April	IgM	IgM_shCoV_before_GM	0.933865	IgM_sum_after_GM	1.20345
267	April	IgA	IgA_shCoV_before_GM	0.307974	IgA_sum_after_GM	0.175862
267	April	IgG	IgG_shCoV_before_GM	0.647849	IgG_sum_after_GM	-0.000160731
267	April	IgM	IgM_shCoV_before_GM	0.76371	IgM_sum_after_GM	0.987311
268	April	IgA	IgA_shCoV_before_GM	0.96837	IgA_sum_after_GM	0.278759
268	April	IgG	IgG_shCoV_before_GM	1.5163	IgG_sum_after_GM	0.169441
268	April	IgM	IgM_shCoV_before_GM	0.55218	IgM_sum_after_GM	0.961694
269	April	IgA	IgA_shCoV_before_GM	0.961025	IgA_sum_after_GM	0.259687
269	April	IgG	IgG_shCoV_before_GM	1.69886	IgG_sum_after_GM	0.216748
269	April	IgM	IgM_shCoV_before_GM	0.710167	IgM_sum_after_GM	1.00409
27	November	IgA	IgA_shCoV_before_GM	0.364562	IgA_sum_after_GM	0.734647
27	November	IgG	IgG_shCoV_before_GM	1.15094	IgG_sum_after_GM	1.87709
27	November	IgM	IgM_shCoV_before_GM	0.2777	IgM_sum_after_GM	0.889015
270	April	IgA	IgA_shCoV_before_GM	0.889893	IgA_sum_after_GM	0.401099
270	April	IgG	IgG_shCoV_before_GM	1.52162	IgG_sum_after_GM	0.340411
270	April	IgM	IgM_shCoV_before_GM	0.74581	IgM_sum_after_GM	0.991351
272	April	IgA	IgA_shCoV_before_GM	0.513466	IgA_sum_after_GM	0.244421
272	April	IgG	IgG_shCoV_before_GM	0.854022	IgG_sum_after_GM	0.417036
272	April	IgM	IgM_shCoV_before_GM	0.78463	IgM_sum_after_GM	1.1086
274	April	IgA	IgA_shCoV_before_GM	0.583826	IgA_sum_after_GM	-0.0353633
274	April	IgG	IgG_shCoV_before_GM	1.37067	IgG_sum_after_GM	0.361294
274	April	IgM	IgM_shCoV_before_GM	0.759841	IgM_sum_after_GM	1.06885
275	April	IgA	IgA_shCoV_before_GM	0.205218	IgA_sum_after_GM	0.0382924
275	April	IgG	IgG_shCoV_before_GM	0.822242	IgG_sum_after_GM	0.125479
275	April	IgM	IgM_shCoV_before_GM	1.1304	IgM_sum_after_GM	1.30342
276	April	IgA	IgA_shCoV_before_GM	0.537677	IgA_sum_after_GM	0.173622
276	April	IgG	IgG_shCoV_before_GM	1.34999	IgG_sum_after_GM	0.203221
276	April	IgM	IgM_shCoV_before_GM	0.738016	IgM_sum_after_GM	1.02421
277	April	IgA	IgA_shCoV_before_GM	1.03054	IgA_sum_after_GM	0.311606
277	April	IgG	IgG_shCoV_before_GM	0.636629	IgG_sum_after_GM	0.0361205
277	April	IgM	IgM_shCoV_before_GM	0.666896	IgM_sum_after_GM	0.902317
278	April	IgA	IgA_shCoV_before_GM	0.596663	IgA_sum_after_GM	0.210455
278	April	IgG	IgG_shCoV_before_GM	0.529658	IgG_sum_after_GM	0.161747
278	April	IgM	IgM_shCoV_before_GM	1.28663	IgM_sum_after_GM	1.48277
279	April	IgA	IgA_shCoV_before_GM	0.604344	IgA_sum_after_GM	0.34242
279	April	IgG	IgG_shCoV_before_GM	1.3211	IgG_sum_after_GM	0.438923
279	April	IgM	IgM_shCoV_before_GM	0.798463	IgM_sum_after_GM	1.39775
28	November	IgA	IgA_shCoV_before_GM	1.74837	IgA_sum_after_GM	1.49014
28	November	IgG	IgG_shCoV_before_GM	1.70484	IgG_sum_after_GM	1.98235
28	November	IgM	IgM_shCoV_before_GM	0.582098	IgM_sum_after_GM	1.28941
280	April	IgA	IgA_shCoV_before_GM	0.67138	IgA_sum_after_GM	0.192002
280	April	IgG	IgG_shCoV_before_GM	1.10788	IgG_sum_after_GM	0.216086
280	April	IgM	IgM_shCoV_before_GM	0.782712	IgM_sum_after_GM	1.05796
281	April	IgA	IgA_shCoV_before_GM	0.279487	IgA_sum_after_GM	0.186418
281	April	IgG	IgG_shCoV_before_GM	0.76454	IgG_sum_after_GM	0.317116
281	April	IgM	IgM_shCoV_before_GM	0.891717	IgM_sum_after_GM	1.12152
282	April	IgA	IgA_shCoV_before_GM	0.361183	IgA_sum_after_GM	0.26468
282	April	IgG	IgG_shCoV_before_GM	1.26279	IgG_sum_after_GM	0.379208
282	April	IgM	IgM_shCoV_before_GM	0.753306	IgM_sum_after_GM	1.11083
283	April	IgA	IgA_shCoV_before_GM	0.708	IgA_sum_after_GM	0.218253
283	April	IgG	IgG_shCoV_before_GM	1.39931	IgG_sum_after_GM	0.72683
284	April	IgA	IgA_shCoV_before_GM	0.277074	IgA_sum_after_GM	0.0161475
284	April	IgG	IgG_shCoV_before_GM	1.05728	IgG_sum_after_GM	0.0308984
284	April	IgM	IgM_shCoV_before_GM	0.768768	IgM_sum_after_GM	1.00773
285	April	IgA	IgA_shCoV_before_GM	0.364614	IgA_sum_after_GM	0.13403
285	April	IgG	IgG_shCoV_before_GM	0.913984	IgG_sum_after_GM	0.126447
285	April	IgM	IgM_shCoV_before_GM	0.813046	IgM_sum_after_GM	1.06807
286	April	IgA	IgA_shCoV_before_GM	0.463572	IgA_sum_after_GM	0.146391
286	April	IgG	IgG_shCoV_before_GM	0.804441	IgG_sum_after_GM	0.169445
286	April	IgM	IgM_shCoV_before_GM	0.824642	IgM_sum_after_GM	1.09647
287	April	IgA	IgA_shCoV_before_GM	0.717305	IgA_sum_after_GM	0.0925423
287	April	IgG	IgG_shCoV_before_GM	1.1973	IgG_sum_after_GM	0.108243
287	April	IgM	IgM_shCoV_before_GM	0.773945	IgM_sum_after_GM	1.06202
288	April	IgA	IgA_shCoV_before_GM	0.600278	IgA_sum_after_GM	0.210998
288	April	IgG	IgG_shCoV_before_GM	0.43719	IgG_sum_after_GM	0.183184
288	April	IgM	IgM_shCoV_before_GM	0.882579	IgM_sum_after_GM	1.16565
289	April	IgA	IgA_shCoV_before_GM	0.602406	IgA_sum_after_GM	0.630433
289	April	IgG	IgG_shCoV_before_GM	1.29778	IgG_sum_after_GM	0.1476
289	April	IgM	IgM_shCoV_before_GM	0.755439	IgM_sum_after_GM	1.05665
290	April	IgA	IgA_shCoV_before_GM	0.67751	IgA_sum_after_GM	0.12568
290	April	IgG	IgG_shCoV_before_GM	1.43142	IgG_sum_after_GM	0.232609
290	April	IgM	IgM_shCoV_before_GM	0.930932	IgM_sum_after_GM	1.16112
291	April	IgA	IgA_shCoV_before_GM	0.811909	IgA_sum_after_GM	0.175272
291	April	IgG	IgG_shCoV_before_GM	1.58908	IgG_sum_after_GM	0.188732
291	April	IgM	IgM_shCoV_before_GM	0.623037	IgM_sum_after_GM	0.924246
292	April	IgA	IgA_shCoV_before_GM	0.463523	IgA_sum_after_GM	0.112846
292	April	IgG	IgG_shCoV_before_GM	1.75947	IgG_sum_after_GM	0.218695
292	April	IgM	IgM_shCoV_before_GM	0.699567	IgM_sum_after_GM	1.21883
293	April	IgA	IgA_shCoV_before_GM	0.164082	IgA_sum_after_GM	0.0223517
293	April	IgG	IgG_shCoV_before_GM	0.438093	IgG_sum_after_GM	0.103657
293	April	IgM	IgM_shCoV_before_GM	1.0444	IgM_sum_after_GM	1.27737
294	April	IgA	IgA_shCoV_before_GM	0.527244	IgA_sum_after_GM	0.0437677
294	April	IgG	IgG_shCoV_before_GM	1.11049	IgG_sum_after_GM	0.163396
294	April	IgM	IgM_shCoV_before_GM	0.427219	IgM_sum_after_GM	0.741841
296	April	IgA	IgA_shCoV_before_GM	0.0649634	IgA_sum_after_GM	0.042066
296	April	IgG	IgG_shCoV_before_GM	0.282166	IgG_sum_after_GM	0.081617
296	April	IgM	IgM_shCoV_before_GM	1.07186	IgM_sum_after_GM	1.24603
297	April	IgA	IgA_shCoV_before_GM	0.28074	IgA_sum_after_GM	-0.0516779
297	April	IgG	IgG_shCoV_before_GM	1.06449	IgG_sum_after_GM	0.121227
297	April	IgM	IgM_shCoV_before_GM	0.956028	IgM_sum_after_GM	1.16987
298	April	IgA	IgA_shCoV_before_GM	0.164217	IgA_sum_after_GM	0.0601679
298	April	IgG	IgG_shCoV_before_GM	1.11743	IgG_sum_after_GM	0.159998
298	April	IgM	IgM_shCoV_before_GM	0.958733	IgM_sum_after_GM	1.17792
299	April	IgA	IgA_shCoV_before_GM	1.00435	IgA_sum_after_GM	0.0234974
299	April	IgG	IgG_shCoV_before_GM	1.76287	IgG_sum_after_GM	0.210304
299	April	IgM	IgM_shCoV_before_GM	0.875272	IgM_sum_after_GM	1.15433
3	November	IgA	IgA_shCoV_before_GM	0.770819	IgA_sum_after_GM	1.41599
3	November	IgG	IgG_shCoV_before_GM	1.22271	IgG_sum_after_GM	1.69618
3	November	IgM	IgM_shCoV_before_GM	0.683584	IgM_sum_after_GM	1.63398
30	November	IgA	IgA_shCoV_before_GM	0.659199	IgA_sum_after_GM	1.25872
30	November	IgG	IgG_shCoV_before_GM	1.15216	IgG_sum_after_GM	0.802358
30	November	IgM	IgM_shCoV_before_GM	0.721595	IgM_sum_after_GM	1.37874
300	April	IgA	IgA_shCoV_before_GM	0.36471	IgA_sum_after_GM	-0.0499951
300	April	IgG	IgG_shCoV_before_GM	0.649009	IgG_sum_after_GM	0.140175
300	April	IgM	IgM_shCoV_before_GM	0.912426	IgM_sum_after_GM	1.11611
301	April	IgA	IgA_shCoV_before_GM	0.353922	IgA_sum_after_GM	0.0835328
301	April	IgG	IgG_shCoV_before_GM	0.796105	IgG_sum_after_GM	0.0933684
301	April	IgM	IgM_shCoV_before_GM	0.972504	IgM_sum_after_GM	1.21716
302	April	IgA	IgA_shCoV_before_GM	0.512923	IgA_sum_after_GM	0.139385
302	April	IgG	IgG_shCoV_before_GM	0.887766	IgG_sum_after_GM	0.203796
302	April	IgM	IgM_shCoV_before_GM	0.964064	IgM_sum_after_GM	1.14426
303	April	IgA	IgA_shCoV_before_GM	0.21844	IgA_sum_after_GM	0.0244717
303	April	IgG	IgG_shCoV_before_GM	0.483711	IgG_sum_after_GM	-0.0180606
303	April	IgM	IgM_shCoV_before_GM	1.05228	IgM_sum_after_GM	1.1973
304	April	IgA	IgA_shCoV_before_GM	0.593876	IgA_sum_after_GM	0.116937
304	April	IgG	IgG_shCoV_before_GM	1.18858	IgG_sum_after_GM	0.0866826
304	April	IgM	IgM_shCoV_before_GM	0.983675	IgM_sum_after_GM	1.22266
305	April	IgA	IgA_shCoV_before_GM	0.65359	IgA_sum_after_GM	0.0262744
305	April	IgG	IgG_shCoV_before_GM	1.16242	IgG_sum_after_GM	0.106282
305	April	IgM	IgM_shCoV_before_GM	1.01006	IgM_sum_after_GM	1.31096
306	April	IgA	IgA_shCoV_before_GM	0.176198	IgA_sum_after_GM	-0.00646344
306	April	IgG	IgG_shCoV_before_GM	0.754405	IgG_sum_after_GM	0.129144
306	April	IgM	IgM_shCoV_before_GM	0.948072	IgM_sum_after_GM	1.14673
307	April	IgA	IgA_shCoV_before_GM	0.950688	IgA_sum_after_GM	0.167226
307	April	IgG	IgG_shCoV_before_GM	1.05838	IgG_sum_after_GM	0.228513
307	April	IgM	IgM_shCoV_before_GM	0.89587	IgM_sum_after_GM	1.22069
308	April	IgA	IgA_shCoV_before_GM	0.662759	IgA_sum_after_GM	0.173306
308	April	IgG	IgG_shCoV_before_GM	1.56711	IgG_sum_after_GM	0.236767
308	April	IgM	IgM_shCoV_before_GM	0.478007	IgM_sum_after_GM	0.875876
309	April	IgA	IgA_shCoV_before_GM	0.541237	IgA_sum_after_GM	0.142018
309	April	IgG	IgG_shCoV_before_GM	1.43898	IgG_sum_after_GM	0.343878
309	April	IgM	IgM_shCoV_before_GM	0.74443	IgM_sum_after_GM	0.999615
310	April	IgA	IgA_shCoV_before_GM	0.406115	IgA_sum_after_GM	0.275187
310	April	IgG	IgG_shCoV_before_GM	1.43793	IgG_sum_after_GM	0.237871
310	April	IgM	IgM_shCoV_before_GM	0.383533	IgM_sum_after_GM	0.63587
311	April	IgA	IgA_shCoV_before_GM	0.182333	IgA_sum_after_GM	-0.017564
311	April	IgG	IgG_shCoV_before_GM	0.703903	IgG_sum_after_GM	0.00547719
311	April	IgM	IgM_shCoV_before_GM	0.885287	IgM_sum_after_GM	1.12533
312	April	IgA	IgA_shCoV_before_GM	0.535334	IgA_sum_after_GM	0.238987
312	April	IgG	IgG_shCoV_before_GM	1.22971	IgG_sum_after_GM	0.124156
312	April	IgM	IgM_shCoV_before_GM	0.918951	IgM_sum_after_GM	1.16672
313	April	IgA	IgA_shCoV_before_GM	0.325946	IgA_sum_after_GM	0.283679
313	April	IgG	IgG_shCoV_before_GM	0.999725	IgG_sum_after_GM	0.0830125
313	April	IgM	IgM_shCoV_before_GM	0.813519	IgM_sum_after_GM	1.09302
314	April	IgA	IgA_shCoV_before_GM	0.623067	IgA_sum_after_GM	0.128939
314	April	IgG	IgG_shCoV_before_GM	1.32725	IgG_sum_after_GM	0.259703
314	April	IgM	IgM_shCoV_before_GM	0.609315	IgM_sum_after_GM	0.942164
315	April	IgA	IgA_shCoV_before_GM	0.182303	IgA_sum_after_GM	0.00247045
315	April	IgG	IgG_shCoV_before_GM	0.693308	IgG_sum_after_GM	0.102328
315	April	IgM	IgM_shCoV_before_GM	0.785038	IgM_sum_after_GM	1.06282
316	April	IgA	IgA_shCoV_before_GM	0.377899	IgA_sum_after_GM	0.246817
316	April	IgG	IgG_shCoV_before_GM	0.929848	IgG_sum_after_GM	0.0882804
316	April	IgM	IgM_shCoV_before_GM	0.732986	IgM_sum_after_GM	0.981393
317	April	IgA	IgA_shCoV_before_GM	0.628118	IgA_sum_after_GM	0.365397
317	April	IgG	IgG_shCoV_before_GM	1.76693	IgG_sum_after_GM	0.250936
317	April	IgM	IgM_shCoV_before_GM	0.849274	IgM_sum_after_GM	1.09455
318	April	IgA	IgA_shCoV_before_GM	0.225174	IgA_sum_after_GM	0.100952
318	April	IgG	IgG_shCoV_before_GM	1.11844	IgG_sum_after_GM	0.400047
318	April	IgM	IgM_shCoV_before_GM	0.832266	IgM_sum_after_GM	1.11675
319	April	IgA	IgA_shCoV_before_GM	0.668848	IgA_sum_after_GM	0.0769698
319	April	IgG	IgG_shCoV_before_GM	1.36425	IgG_sum_after_GM	0.234794
319	April	IgM	IgM_shCoV_before_GM	0.904725	IgM_sum_after_GM	1.16158
320	April	IgA	IgA_shCoV_before_GM	0.779591	IgA_sum_after_GM	0.0868922
320	April	IgG	IgG_shCoV_before_GM	1.4875	IgG_sum_after_GM	0.379392
320	April	IgM	IgM_shCoV_before_GM	0.857743	IgM_sum_after_GM	1.12774
321	April	IgA	IgA_shCoV_before_GM	0.473182	IgA_sum_after_GM	0.179333
321	April	IgG	IgG_shCoV_before_GM	1.01276	IgG_sum_after_GM	0.196739
321	April	IgM	IgM_shCoV_before_GM	0.750234	IgM_sum_after_GM	1.00093
322	April	IgA	IgA_shCoV_before_GM	0.323061	IgA_sum_after_GM	0.117684
322	April	IgG	IgG_shCoV_before_GM	0.959447	IgG_sum_after_GM	0.160393
322	April	IgM	IgM_shCoV_before_GM	0.642382	IgM_sum_after_GM	0.867439
323	April	IgA	IgA_shCoV_before_GM	0.974448	IgA_sum_after_GM	0.0599146
323	April	IgG	IgG_shCoV_before_GM	1.83201	IgG_sum_after_GM	0.157296
323	April	IgM	IgM_shCoV_before_GM	0.644156	IgM_sum_after_GM	0.953114
324	April	IgA	IgA_shCoV_before_GM	0.955383	IgA_sum_after_GM	0.139132
324	April	IgG	IgG_shCoV_before_GM	0.980788	IgG_sum_after_GM	0.0891201
324	April	IgM	IgM_shCoV_before_GM	0.75179	IgM_sum_after_GM	0.986176
325	April	IgA	IgA_shCoV_before_GM	0.300557	IgA_sum_after_GM	0.239895
325	April	IgG	IgG_shCoV_before_GM	0.650818	IgG_sum_after_GM	0.125895
325	April	IgM	IgM_shCoV_before_GM	0.781519	IgM_sum_after_GM	1.05407
326	April	IgA	IgA_shCoV_before_GM	0.516233	IgA_sum_after_GM	0.240319
326	April	IgG	IgG_shCoV_before_GM	1.32996	IgG_sum_after_GM	0.0952705
326	April	IgM	IgM_shCoV_before_GM	0.916772	IgM_sum_after_GM	1.17803
327	April	IgA	IgA_shCoV_before_GM	0.442528	IgA_sum_after_GM	0.173773
327	April	IgG	IgG_shCoV_before_GM	1.316	IgG_sum_after_GM	0.225632
327	April	IgM	IgM_shCoV_before_GM	0.745599	IgM_sum_after_GM	1.0581
328	April	IgA	IgA_shCoV_before_GM	0.207742	IgA_sum_after_GM	0.213519
328	April	IgG	IgG_shCoV_before_GM	0.92019	IgG_sum_after_GM	0.248403
328	April	IgM	IgM_shCoV_before_GM	0.743787	IgM_sum_after_GM	1.0269
329	April	IgA	IgA_shCoV_before_GM	0.795032	IgA_sum_after_GM	0.210074
329	April	IgG	IgG_shCoV_before_GM	0.17771	IgG_sum_after_GM	0.0523269
329	April	IgM	IgM_shCoV_before_GM	0.76618	IgM_sum_after_GM	0.996754
330	April	IgA	IgA_shCoV_before_GM	0.580697	IgA_sum_after_GM	0.179472
330	April	IgG	IgG_shCoV_before_GM	1.79799	IgG_sum_after_GM	0.199671
330	April	IgM	IgM_shCoV_before_GM	0.524144	IgM_sum_after_GM	1.0809
331	April	IgA	IgA_shCoV_before_GM	0.665493	IgA_sum_after_GM	0.298479
331	April	IgG	IgG_shCoV_before_GM	0.848575	IgG_sum_after_GM	0.197251
331	April	IgM	IgM_shCoV_before_GM	0.496722	IgM_sum_after_GM	0.873205
332	April	IgA	IgA_shCoV_before_GM	0.545782	IgA_sum_after_GM	0.366723
332	April	IgG	IgG_shCoV_before_GM	1.14767	IgG_sum_after_GM	0.172921
332	April	IgM	IgM_shCoV_before_GM	0.777123	IgM_sum_after_GM	1.07048
333	April	IgA	IgA_shCoV_before_GM	0.243191	IgA_sum_after_GM	0.130552
333	April	IgG	IgG_shCoV_before_GM	0.452679	IgG_sum_after_GM	0.113662
333	April	IgM	IgM_shCoV_before_GM	0.918557	IgM_sum_after_GM	1.18352
334	April	IgA	IgA_shCoV_before_GM	0.735719	IgA_sum_after_GM	0.2384
334	April	IgG	IgG_shCoV_before_GM	1.04658	IgG_sum_after_GM	0.224992
334	April	IgM	IgM_shCoV_before_GM	0.764191	IgM_sum_after_GM	1.01601
335	April	IgA	IgA_shCoV_before_GM	0.481058	IgA_sum_after_GM	0.00573598
335	April	IgG	IgG_shCoV_before_GM	0.727638	IgG_sum_after_GM	0.140227
335	April	IgM	IgM_shCoV_before_GM	0.94703	IgM_sum_after_GM	1.15811
336	April	IgA	IgA_shCoV_before_GM	1.07876	IgA_sum_after_GM	0.319465
336	April	IgG	IgG_shCoV_before_GM	1.13609	IgG_sum_after_GM	0.178833
336	April	IgM	IgM_shCoV_before_GM	1.03616	IgM_sum_after_GM	1.22171
337	April	IgA	IgA_shCoV_before_GM	1.22591	IgA_sum_after_GM	0.201956
337	April	IgG	IgG_shCoV_before_GM	1.75221	IgG_sum_after_GM	0.184561
337	April	IgM	IgM_shCoV_before_GM	0.869371	IgM_sum_after_GM	1.04866
338	April	IgA	IgA_shCoV_before_GM	0.877018	IgA_sum_after_GM	0.100687
338	April	IgG	IgG_shCoV_before_GM	0.878783	IgG_sum_after_GM	0.170409
338	April	IgM	IgM_shCoV_before_GM	1.03464	IgM_sum_after_GM	1.28116
339	April	IgA	IgA_shCoV_before_GM	0.411072	IgA_sum_after_GM	0.119476
339	April	IgG	IgG_shCoV_before_GM	0.905135	IgG_sum_after_GM	0.195686
339	April	IgM	IgM_shCoV_before_GM	0.490199	IgM_sum_after_GM	0.780552
340	April	IgA	IgA_shCoV_before_GM	0.490122	IgA_sum_after_GM	0.138015
340	April	IgG	IgG_shCoV_before_GM	0.834564	IgG_sum_after_GM	0.0895669
340	April	IgM	IgM_shCoV_before_GM	0.901457	IgM_sum_after_GM	1.13228
341	April	IgA	IgA_shCoV_before_GM	0.635442	IgA_sum_after_GM	0.263102
341	April	IgG	IgG_shCoV_before_GM	1.464	IgG_sum_after_GM	0.290411
341	April	IgM	IgM_shCoV_before_GM	0.927734	IgM_sum_after_GM	1.10845
342	April	IgA	IgA_shCoV_before_GM	0.379003	IgA_sum_after_GM	0.120699
342	April	IgG	IgG_shCoV_before_GM	0.430506	IgG_sum_after_GM	0.0661084
342	April	IgM	IgM_shCoV_before_GM	0.970477	IgM_sum_after_GM	1.18594
343	April	IgA	IgA_shCoV_before_GM	0.416921	IgA_sum_after_GM	0.160942
343	April	IgG	IgG_shCoV_before_GM	0.387186	IgG_sum_after_GM	0.0627065
343	April	IgM	IgM_shCoV_before_GM	1.10713	IgM_sum_after_GM	1.33844
344	April	IgA	IgA_shCoV_before_GM	0.963482	IgA_sum_after_GM	0.685276
344	April	IgG	IgG_shCoV_before_GM	1.35326	IgG_sum_after_GM	0.671245
344	April	IgM	IgM_shCoV_before_GM	0.696875	IgM_sum_after_GM	1.1731
345	April	IgA	IgA_shCoV_before_GM	0.820676	IgA_sum_after_GM	0.382621
345	April	IgG	IgG_shCoV_before_GM	1.30163	IgG_sum_after_GM	0.139256
345	April	IgM	IgM_shCoV_before_GM	0.862745	IgM_sum_after_GM	1.05839
346	April	IgA	IgA_shCoV_before_GM	0.545207	IgA_sum_after_GM	0.347233
346	April	IgG	IgG_shCoV_before_GM	0.99404	IgG_sum_after_GM	0.085848
346	April	IgM	IgM_shCoV_before_GM	0.71215	IgM_sum_after_GM	1.02741
347	April	IgA	IgA_shCoV_before_GM	0.64623	IgA_sum_after_GM	0.250617
347	April	IgG	IgG_shCoV_before_GM	1.59544	IgG_sum_after_GM	0.363994
347	April	IgM	IgM_shCoV_before_GM	0.671468	IgM_sum_after_GM	0.962479
348	April	IgA	IgA_shCoV_before_GM	0.383188	IgA_sum_after_GM	0.223218
348	April	IgG	IgG_shCoV_before_GM	0.612181	IgG_sum_after_GM	0.128203
348	April	IgM	IgM_shCoV_before_GM	1.00498	IgM_sum_after_GM	1.23998
349	April	IgA	IgA_shCoV_before_GM	0.623787	IgA_sum_after_GM	0.122891
349	April	IgG	IgG_shCoV_before_GM	1.44293	IgG_sum_after_GM	0.248617
349	April	IgM	IgM_shCoV_before_GM	0.957243	IgM_sum_after_GM	1.25931
350	April	IgA	IgA_shCoV_before_GM	0.817852	IgA_sum_after_GM	0.169431
350	April	IgG	IgG_shCoV_before_GM	1.56173	IgG_sum_after_GM	0.319233
350	April	IgM	IgM_shCoV_before_GM	0.664626	IgM_sum_after_GM	1.01529
351	April	IgA	IgA_shCoV_before_GM	0.754796	IgA_sum_after_GM	0.308571
351	April	IgG	IgG_shCoV_before_GM	0.996573	IgG_sum_after_GM	0.108765
351	April	IgM	IgM_shCoV_before_GM	0.715778	IgM_sum_after_GM	1.02565
352	April	IgA	IgA_shCoV_before_GM	0.543393	IgA_sum_after_GM	0.135448
352	April	IgG	IgG_shCoV_before_GM	0.745076	IgG_sum_after_GM	0.0779804
352	April	IgM	IgM_shCoV_before_GM	0.892316	IgM_sum_after_GM	1.13899
353	April	IgA	IgA_shCoV_before_GM	0.694198	IgA_sum_after_GM	0.21088
353	April	IgG	IgG_shCoV_before_GM	1.16543	IgG_sum_after_GM	0.369606
353	April	IgM	IgM_shCoV_before_GM	0.616419	IgM_sum_after_GM	0.909607
354	April	IgA	IgA_shCoV_before_GM	0.0806037	IgA_sum_after_GM	0.0917549
354	April	IgG	IgG_shCoV_before_GM	0.273282	IgG_sum_after_GM	0.0254537
354	April	IgM	IgM_shCoV_before_GM	0.872739	IgM_sum_after_GM	1.11601
355	April	IgA	IgA_shCoV_before_GM	1.14042	IgA_sum_after_GM	0.216251
355	April	IgG	IgG_shCoV_before_GM	1.37653	IgG_sum_after_GM	0.343089
355	April	IgM	IgM_shCoV_before_GM	0.650317	IgM_sum_after_GM	1.02686
356	April	IgA	IgA_shCoV_before_GM	0.466899	IgA_sum_after_GM	0.163549
356	April	IgG	IgG_shCoV_before_GM	0.713519	IgG_sum_after_GM	0.0410772
356	April	IgM	IgM_shCoV_before_GM	0.908561	IgM_sum_after_GM	1.21981
357	April	IgA	IgA_shCoV_before_GM	0.648042	IgA_sum_after_GM	0.435146
357	April	IgG	IgG_shCoV_before_GM	0.439412	IgG_sum_after_GM	0.10248
357	April	IgM	IgM_shCoV_before_GM	0.998389	IgM_sum_after_GM	1.23143
358	April	IgA	IgA_shCoV_before_GM	0.641734	IgA_sum_after_GM	0.060739
358	April	IgG	IgG_shCoV_before_GM	1.01069	IgG_sum_after_GM	0.145942
358	April	IgM	IgM_shCoV_before_GM	0.908778	IgM_sum_after_GM	1.1063
359	April	IgA	IgA_shCoV_before_GM	0.59783	IgA_sum_after_GM	-0.0521982
359	April	IgG	IgG_shCoV_before_GM	1.25688	IgG_sum_after_GM	0.111129
359	April	IgM	IgM_shCoV_before_GM	1.09015	IgM_sum_after_GM	1.28358
360	April	IgA	IgA_shCoV_before_GM	0.386529	IgA_sum_after_GM	0.255913
360	April	IgG	IgG_shCoV_before_GM	1.17348	IgG_sum_after_GM	0.134042
360	April	IgM	IgM_shCoV_before_GM	0.574741	IgM_sum_after_GM	0.874005
361	April	IgA	IgA_shCoV_before_GM	0.724456	IgA_sum_after_GM	0.069497
361	April	IgG	IgG_shCoV_before_GM	1.50399	IgG_sum_after_GM	0.214048
361	April	IgM	IgM_shCoV_before_GM	0.780923	IgM_sum_after_GM	1.03413
362	April	IgA	IgA_shCoV_before_GM	0.135903	IgA_sum_after_GM	0.0543998
362	April	IgG	IgG_shCoV_before_GM	0.370981	IgG_sum_after_GM	0.158278
362	April	IgM	IgM_shCoV_before_GM	0.827811	IgM_sum_after_GM	1.09556
364	April	IgA	IgA_shCoV_before_GM	0.314065	IgA_sum_after_GM	0.0637693
364	April	IgG	IgG_shCoV_before_GM	0.717301	IgG_sum_after_GM	0.18597
364	April	IgM	IgM_shCoV_before_GM	0.922466	IgM_sum_after_GM	1.15957
365	April	IgA	IgA_shCoV_before_GM	0.359052	IgA_sum_after_GM	0.201406
365	April	IgG	IgG_shCoV_before_GM	0.762375	IgG_sum_after_GM	0.208826
365	April	IgM	IgM_shCoV_before_GM	0.867331	IgM_sum_after_GM	1.09297
366	April	IgA	IgA_shCoV_before_GM	0.362196	IgA_sum_after_GM	0.285718
366	April	IgG	IgG_shCoV_before_GM	0.728744	IgG_sum_after_GM	0.083892
366	April	IgM	IgM_shCoV_before_GM	0.929199	IgM_sum_after_GM	1.1454
367	April	IgA	IgA_shCoV_before_GM	0.31718	IgA_sum_after_GM	0.00072322
367	April	IgG	IgG_shCoV_before_GM	0.525067	IgG_sum_after_GM	0.0484394
367	April	IgM	IgM_shCoV_before_GM	1.23878	IgM_sum_after_GM	1.4134
368	April	IgA	IgA_shCoV_before_GM	0.367361	IgA_sum_after_GM	0.206207
368	April	IgG	IgG_shCoV_before_GM	1.46899	IgG_sum_after_GM	0.495745
368	April	IgM	IgM_shCoV_before_GM	0.103672	IgM_sum_after_GM	0.373402
369	April	IgA	IgA_shCoV_before_GM	0.723689	IgA_sum_after_GM	-0.0135987
369	April	IgG	IgG_shCoV_before_GM	0.829171	IgG_sum_after_GM	0.168347
369	April	IgM	IgM_shCoV_before_GM	0.844813	IgM_sum_after_GM	1.09663
37	November	IgA	IgA_shCoV_before_GM	0.705582	IgA_sum_after_GM	0.493961
37	November	IgG	IgG_shCoV_before_GM	0.596391	IgG_sum_after_GM	0.147229
37	November	IgM	IgM_shCoV_before_GM	0.609034	IgM_sum_after_GM	1.61171
370	April	IgA	IgA_shCoV_before_GM	0.503469	IgA_sum_after_GM	0.22905
370	April	IgG	IgG_shCoV_before_GM	1.51688	IgG_sum_after_GM	0.229098
370	April	IgM	IgM_shCoV_before_GM	0.751729	IgM_sum_after_GM	0.915288
371	April	IgA	IgA_shCoV_before_GM	0.960508	IgA_sum_after_GM	0.202819
371	April	IgG	IgG_shCoV_before_GM	1.68659	IgG_sum_after_GM	0.193642
371	April	IgM	IgM_shCoV_before_GM	1.05816	IgM_sum_after_GM	1.28564
372	April	IgA	IgA_shCoV_before_GM	0.476449	IgA_sum_after_GM	0.139278
372	April	IgG	IgG_shCoV_before_GM	1.00232	IgG_sum_after_GM	-0.00170986
372	April	IgM	IgM_shCoV_before_GM	0.880462	IgM_sum_after_GM	1.12131
373	April	IgA	IgA_shCoV_before_GM	0.936243	IgA_sum_after_GM	0.288061
373	April	IgG	IgG_shCoV_before_GM	1.50605	IgG_sum_after_GM	0.203689
373	April	IgM	IgM_shCoV_before_GM	0.777377	IgM_sum_after_GM	0.912754
374	April	IgA	IgA_shCoV_before_GM	0.513932	IgA_sum_after_GM	0.056629
374	April	IgG	IgG_shCoV_before_GM	1.15119	IgG_sum_after_GM	0.162901
374	April	IgM	IgM_shCoV_before_GM	0.761177	IgM_sum_after_GM	1.0625
375	April	IgA	IgA_shCoV_before_GM	0.346531	IgA_sum_after_GM	0.134627
375	April	IgG	IgG_shCoV_before_GM	0.860589	IgG_sum_after_GM	0.248974
375	April	IgM	IgM_shCoV_before_GM	0.874262	IgM_sum_after_GM	1.07929
376	April	IgA	IgA_shCoV_before_GM	0.460199	IgA_sum_after_GM	0.00708332
376	April	IgG	IgG_shCoV_before_GM	0.0611627	IgG_sum_after_GM	0.0295379
376	April	IgM	IgM_shCoV_before_GM	1.11972	IgM_sum_after_GM	1.28806
377	April	IgA	IgA_shCoV_before_GM	0.215305	IgA_sum_after_GM	0.112776
377	April	IgG	IgG_shCoV_before_GM	0.517125	IgG_sum_after_GM	0.0695544
377	April	IgM	IgM_shCoV_before_GM	0.858391	IgM_sum_after_GM	1.23632
378	April	IgA	IgA_shCoV_before_GM	0.343863	IgA_sum_after_GM	0.165886
378	April	IgG	IgG_shCoV_before_GM	1.2036	IgG_sum_after_GM	0.812679
378	April	IgM	IgM_shCoV_before_GM	1.04242	IgM_sum_after_GM	1.38262
379	April	IgA	IgA_shCoV_before_GM	0.342097	IgA_sum_after_GM	0.0770787
379	April	IgG	IgG_shCoV_before_GM	0.747332	IgG_sum_after_GM	0.179858
379	April	IgM	IgM_shCoV_before_GM	0.888017	IgM_sum_after_GM	1.18314
380	April	IgA	IgA_shCoV_before_GM	0.53085	IgA_sum_after_GM	0.141681
380	April	IgG	IgG_shCoV_before_GM	1.57246	IgG_sum_after_GM	0.094865
380	April	IgM	IgM_shCoV_before_GM	0.62005	IgM_sum_after_GM	0.93693
381	April	IgA	IgA_shCoV_before_GM	0.79693	IgA_sum_after_GM	0.377225
381	April	IgG	IgG_shCoV_before_GM	1.23332	IgG_sum_after_GM	0.295534
381	April	IgM	IgM_shCoV_before_GM	0.414343	IgM_sum_after_GM	0.69644
382	April	IgA	IgA_shCoV_before_GM	0.650491	IgA_sum_after_GM	0.284838
382	April	IgG	IgG_shCoV_before_GM	1.37519	IgG_sum_after_GM	0.250043
382	April	IgM	IgM_shCoV_before_GM	0.864443	IgM_sum_after_GM	1.08952
383	April	IgA	IgA_shCoV_before_GM	1.00794	IgA_sum_after_GM	0.00510715
383	April	IgG	IgG_shCoV_before_GM	1.17778	IgG_sum_after_GM	0.258773
383	April	IgM	IgM_shCoV_before_GM	0.945012	IgM_sum_after_GM	1.19494
384	April	IgA	IgA_shCoV_before_GM	0.364235	IgA_sum_after_GM	0.330247
384	April	IgG	IgG_shCoV_before_GM	0.817195	IgG_sum_after_GM	0.179824
384	April	IgM	IgM_shCoV_before_GM	1.00523	IgM_sum_after_GM	1.22523
385	April	IgA	IgA_shCoV_before_GM	0.398263	IgA_sum_after_GM	0.0183293
385	April	IgG	IgG_shCoV_before_GM	0.896467	IgG_sum_after_GM	0.0944338
385	April	IgM	IgM_shCoV_before_GM	0.615218	IgM_sum_after_GM	0.903564
386	April	IgA	IgA_shCoV_before_GM	0.193657	IgA_sum_after_GM	0.156784
386	April	IgG	IgG_shCoV_before_GM	0.978956	IgG_sum_after_GM	0.198881
386	April	IgM	IgM_shCoV_before_GM	0.821446	IgM_sum_after_GM	1.05325
387	April	IgA	IgA_shCoV_before_GM	0.96931	IgA_sum_after_GM	0.132021
387	April	IgG	IgG_shCoV_before_GM	0.785801	IgG_sum_after_GM	0.084064
387	April	IgM	IgM_shCoV_before_GM	0.721151	IgM_sum_after_GM	0.990286
388	April	IgA	IgA_shCoV_before_GM	0.485509	IgA_sum_after_GM	0.737778
388	April	IgG	IgG_shCoV_before_GM	0.391246	IgG_sum_after_GM	0.544046
388	April	IgM	IgM_shCoV_before_GM	0.900657	IgM_sum_after_GM	1.23406
389	April	IgA	IgA_shCoV_before_GM	1.14746	IgA_sum_after_GM	0.267953
389	April	IgG	IgG_shCoV_before_GM	1.27049	IgG_sum_after_GM	0.143298
389	April	IgM	IgM_shCoV_before_GM	0.835737	IgM_sum_after_GM	1.09632
39	November	IgA	IgA_shCoV_before_GM	0.42769	IgA_sum_after_GM	0.220362
39	November	IgG	IgG_shCoV_before_GM	1.17672	IgG_sum_after_GM	0.168733
39	November	IgM	IgM_shCoV_before_GM	0.469102	IgM_sum_after_GM	0.802764
390	April	IgA	IgA_shCoV_before_GM	0.501926	IgA_sum_after_GM	0.239918
390	April	IgG	IgG_shCoV_before_GM	1.10513	IgG_sum_after_GM	0.18873
390	April	IgM	IgM_shCoV_before_GM	0.675937	IgM_sum_after_GM	1.21613
391	April	IgA	IgA_shCoV_before_GM	0.833684	IgA_sum_after_GM	0.0900069
391	April	IgG	IgG_shCoV_before_GM	1.67545	IgG_sum_after_GM	0.168035
391	April	IgM	IgM_shCoV_before_GM	0.831106	IgM_sum_after_GM	1.0989
393	April	IgA	IgA_shCoV_before_GM	0.467141	IgA_sum_after_GM	0.300536
393	April	IgG	IgG_shCoV_before_GM	1.40046	IgG_sum_after_GM	0.365446
393	April	IgM	IgM_shCoV_before_GM	0.786445	IgM_sum_after_GM	1.04495
395	April	IgA	IgA_shCoV_before_GM	0.521058	IgA_sum_after_GM	0.0291076
395	April	IgG	IgG_shCoV_before_GM	1.03967	IgG_sum_after_GM	0.172986
395	April	IgM	IgM_shCoV_before_GM	0.896094	IgM_sum_after_GM	1.16454
397	April	IgA	IgA_shCoV_before_GM	0.786733	IgA_sum_after_GM	0.0478287
397	April	IgG	IgG_shCoV_before_GM	1.0828	IgG_sum_after_GM	0.159435
397	April	IgM	IgM_shCoV_before_GM	0.772824	IgM_sum_after_GM	1.06066
398	April	IgA	IgA_shCoV_before_GM	0.157553	IgA_sum_after_GM	0.184914
398	April	IgG	IgG_shCoV_before_GM	0.659764	IgG_sum_after_GM	0.0964374
398	April	IgM	IgM_shCoV_before_GM	0.975333	IgM_sum_after_GM	1.25167
399	April	IgA	IgA_shCoV_before_GM	0.72897	IgA_sum_after_GM	0.111228
399	April	IgG	IgG_shCoV_before_GM	1.38816	IgG_sum_after_GM	0.233484
399	April	IgM	IgM_shCoV_before_GM	0.787964	IgM_sum_after_GM	1.07336
4	November	IgA	IgA_shCoV_before_GM	0.714318	IgA_sum_after_GM	1.59879
4	November	IgG	IgG_shCoV_before_GM	0.789695	IgG_sum_after_GM	1.91275
4	November	IgM	IgM_shCoV_before_GM	0.45828	IgM_sum_after_GM	1.41146
400	April	IgA	IgA_shCoV_before_GM	0.722606	IgA_sum_after_GM	0.106271
400	April	IgG	IgG_shCoV_before_GM	0.971388	IgG_sum_after_GM	0.0656318
400	April	IgM	IgM_shCoV_before_GM	0.674977	IgM_sum_after_GM	0.973072
401	April	IgA	IgA_shCoV_before_GM	0.593088	IgA_sum_after_GM	0.0290878
401	April	IgG	IgG_shCoV_before_GM	1.45369	IgG_sum_after_GM	0.160781
401	April	IgM	IgM_shCoV_before_GM	1.1634	IgM_sum_after_GM	1.38271
402	April	IgA	IgA_shCoV_before_GM	0.651803	IgA_sum_after_GM	0.136008
402	April	IgG	IgG_shCoV_before_GM	1.26766	IgG_sum_after_GM	0.198225
402	April	IgM	IgM_shCoV_before_GM	0.988042	IgM_sum_after_GM	1.19637
403	April	IgA	IgA_shCoV_before_GM	0.60157	IgA_sum_after_GM	0.109611
403	April	IgG	IgG_shCoV_before_GM	1.26606	IgG_sum_after_GM	0.239478
403	April	IgM	IgM_shCoV_before_GM	0.64679	IgM_sum_after_GM	0.955048
404	April	IgA	IgA_shCoV_before_GM	0.424169	IgA_sum_after_GM	0.105956
404	April	IgG	IgG_shCoV_before_GM	1.46746	IgG_sum_after_GM	0.168537
404	April	IgM	IgM_shCoV_before_GM	0.758795	IgM_sum_after_GM	1.0952
405	April	IgA	IgA_shCoV_before_GM	0.333914	IgA_sum_after_GM	0.0829493
405	April	IgG	IgG_shCoV_before_GM	0.787195	IgG_sum_after_GM	0.126994
405	April	IgM	IgM_shCoV_before_GM	0.834912	IgM_sum_after_GM	1.10014
406	April	IgA	IgA_shCoV_before_GM	0.512698	IgA_sum_after_GM	0.164227
406	April	IgG	IgG_shCoV_before_GM	1.00478	IgG_sum_after_GM	0.347886
406	April	IgM	IgM_shCoV_before_GM	0.826722	IgM_sum_after_GM	1.03169
407	April	IgA	IgA_shCoV_before_GM	0.692501	IgA_sum_after_GM	0.139027
407	April	IgG	IgG_shCoV_before_GM	1.2577	IgG_sum_after_GM	0.179995
407	April	IgM	IgM_shCoV_before_GM	0.666331	IgM_sum_after_GM	0.940319
408	April	IgA	IgA_shCoV_before_GM	0.256335	IgA_sum_after_GM	-0.02429
408	April	IgG	IgG_shCoV_before_GM	1.21175	IgG_sum_after_GM	0.335355
408	April	IgM	IgM_shCoV_before_GM	0.658683	IgM_sum_after_GM	0.88975
409	April	IgA	IgA_shCoV_before_GM	0.531159	IgA_sum_after_GM	0.0143654
409	April	IgG	IgG_shCoV_before_GM	1.26909	IgG_sum_after_GM	0.0582881
409	April	IgM	IgM_shCoV_before_GM	1.116	IgM_sum_after_GM	1.29727
42	November	IgA	IgA_shCoV_before_GM	1.10117	IgA_sum_after_GM	1.22353
42	November	IgG	IgG_shCoV_before_GM	1.0449	IgG_sum_after_GM	1.59233
42	November	IgM	IgM_shCoV_before_GM	0.583583	IgM_sum_after_GM	1.77229
43	November	IgA	IgA_shCoV_before_GM	1.22611	IgA_sum_after_GM	1.16917
43	November	IgG	IgG_shCoV_before_GM	1.77033	IgG_sum_after_GM	0.910714
43	November	IgM	IgM_shCoV_before_GM	0.996687	IgM_sum_after_GM	1.37407
45	November	IgA	IgA_shCoV_before_GM	0.460088	IgA_sum_after_GM	0.549917
45	November	IgG	IgG_shCoV_before_GM	0.887075	IgG_sum_after_GM	0.0805396
45	November	IgM	IgM_shCoV_before_GM	0.707167	IgM_sum_after_GM	0.80186
46	November	IgA	IgA_shCoV_before_GM	1.09146	IgA_sum_after_GM	1.47344
46	November	IgG	IgG_shCoV_before_GM	1.61961	IgG_sum_after_GM	2.08154
46	November	IgM	IgM_shCoV_before_GM	0.720758	IgM_sum_after_GM	1.16806
47	November	IgA	IgA_shCoV_before_GM	0.44349	IgA_sum_after_GM	1.55998
47	November	IgG	IgG_shCoV_before_GM	1.24656	IgG_sum_after_GM	1.98892
47	November	IgM	IgM_shCoV_before_GM	0.275946	IgM_sum_after_GM	1.09343
5	November	IgA	IgA_shCoV_before_GM	1.17512	IgA_sum_after_GM	0.55855
5	November	IgG	IgG_shCoV_before_GM	1.50931	IgG_sum_after_GM	0.253103
5	November	IgM	IgM_shCoV_before_GM	0.534889	IgM_sum_after_GM	1.06454
51	November	IgA	IgA_shCoV_before_GM	0.0545506	IgA_sum_after_GM	0.628134
51	November	IgG	IgG_shCoV_before_GM	1.55845	IgG_sum_after_GM	2.22119
51	November	IgM	IgM_shCoV_before_GM	0.546876	IgM_sum_after_GM	1.335
52	November	IgA	IgA_shCoV_before_GM	0.980459	IgA_sum_after_GM	1.2464
52	November	IgG	IgG_shCoV_before_GM	0.968263	IgG_sum_after_GM	0.929907
52	November	IgM	IgM_shCoV_before_GM	0.596508	IgM_sum_after_GM	1.74203
54	November	IgA	IgA_shCoV_before_GM	0.546797	IgA_sum_after_GM	0.661673
54	November	IgG	IgG_shCoV_before_GM	0.538221	IgG_sum_after_GM	0.27925
54	November	IgM	IgM_shCoV_before_GM	0.791726	IgM_sum_after_GM	1.43992
57	November	IgA	IgA_shCoV_before_GM	1.40985	IgA_sum_after_GM	1.47773
57	November	IgG	IgG_shCoV_before_GM	1.45326	IgG_sum_after_GM	1.13428
57	November	IgM	IgM_shCoV_before_GM	0.960666	IgM_sum_after_GM	1.40247
59	November	IgA	IgA_shCoV_before_GM	0.614924	IgA_sum_after_GM	0.734222
59	November	IgG	IgG_shCoV_before_GM	0.703554	IgG_sum_after_GM	0.360173
59	November	IgM	IgM_shCoV_before_GM	0.950756	IgM_sum_after_GM	0.969441
6	November	IgA	IgA_shCoV_before_GM	0.932436	IgA_sum_after_GM	1.14254
6	November	IgG	IgG_shCoV_before_GM	1.45062	IgG_sum_after_GM	1.2506
6	November	IgM	IgM_shCoV_before_GM	0.470351	IgM_sum_after_GM	1.9221
60	November	IgA	IgA_shCoV_before_GM	0.576165	IgA_sum_after_GM	0.645266
60	November	IgG	IgG_shCoV_before_GM	1.09105	IgG_sum_after_GM	0.520146
60	November	IgM	IgM_shCoV_before_GM	0.826449	IgM_sum_after_GM	0.642415
62	November	IgA	IgA_shCoV_before_GM	0.89366	IgA_sum_after_GM	1.882
62	November	IgG	IgG_shCoV_before_GM	1.72892	IgG_sum_after_GM	1.78695
62	November	IgM	IgM_shCoV_before_GM	0.881047	IgM_sum_after_GM	1.56888
63	November	IgA	IgA_shCoV_before_GM	0.694132	IgA_sum_after_GM	1.01958
63	November	IgG	IgG_shCoV_before_GM	1.32567	IgG_sum_after_GM	0.433414
63	November	IgM	IgM_shCoV_before_GM	0.748696	IgM_sum_after_GM	1.55213
64	November	IgA	IgA_shCoV_before_GM	0.47994	IgA_sum_after_GM	1.63507
64	November	IgG	IgG_shCoV_before_GM	0.983732	IgG_sum_after_GM	1.74595
64	November	IgM	IgM_shCoV_before_GM	0.79108	IgM_sum_after_GM	1.51761
66	November	IgA	IgA_shCoV_before_GM	0.43353	IgA_sum_after_GM	1.09782
66	November	IgG	IgG_shCoV_before_GM	1.50176	IgG_sum_after_GM	1.02583
66	November	IgM	IgM_shCoV_before_GM	0.688394	IgM_sum_after_GM	1.59838
68	November	IgA	IgA_shCoV_before_GM	0.760853	IgA_sum_after_GM	1.16692
68	November	IgG	IgG_shCoV_before_GM	1.37434	IgG_sum_after_GM	0.903673
68	November	IgM	IgM_shCoV_before_GM	0.791911	IgM_sum_after_GM	1.54064
69	November	IgA	IgA_shCoV_before_GM	0.742499	IgA_sum_after_GM	1.34429
69	November	IgG	IgG_shCoV_before_GM	1.54552	IgG_sum_after_GM	1.26934
69	November	IgM	IgM_shCoV_before_GM	0.353599	IgM_sum_after_GM	1.37316
71	November	IgA	IgA_shCoV_before_GM	0.443996	IgA_sum_after_GM	0.949325
71	November	IgG	IgG_shCoV_before_GM	0.992345	IgG_sum_after_GM	0.657034
71	November	IgM	IgM_shCoV_before_GM	0.834981	IgM_sum_after_GM	1.27609
73	November	IgA	IgA_shCoV_before_GM	1.12186	IgA_sum_after_GM	1.66394
73	November	IgG	IgG_shCoV_before_GM	1.20595	IgG_sum_after_GM	1.13938
73	November	IgM	IgM_shCoV_before_GM	0.985527	IgM_sum_after_GM	1.81153
75	November	IgA	IgA_shCoV_before_GM	0.703465	IgA_sum_after_GM	1.09719
75	November	IgG	IgG_shCoV_before_GM	1.65379	IgG_sum_after_GM	2.03012
75	November	IgM	IgM_shCoV_before_GM	0.704512	IgM_sum_after_GM	1.66586
77	November	IgA	IgA_shCoV_before_GM	1.13367	IgA_sum_after_GM	1.06263
77	November	IgG	IgG_shCoV_before_GM	0.852781	IgG_sum_after_GM	1.62537
77	November	IgM	IgM_shCoV_before_GM	0.917483	IgM_sum_after_GM	1.36861
79	November	IgA	IgA_shCoV_before_GM	0.208818	IgA_sum_after_GM	1.49606
79	November	IgG	IgG_shCoV_before_GM	0.680579	IgG_sum_after_GM	1.72267
79	November	IgM	IgM_shCoV_before_GM	0.52289	IgM_sum_after_GM	1.63366
8	November	IgA	IgA_shCoV_before_GM	0.786233	IgA_sum_after_GM	0.95372
8	November	IgG	IgG_shCoV_before_GM	0.996036	IgG_sum_after_GM	2.07852
8	November	IgM	IgM_shCoV_before_GM	0.887289	IgM_sum_after_GM	1.21
82	November	IgA	IgA_shCoV_before_GM	0.444329	IgA_sum_after_GM	0.90237
82	November	IgG	IgG_shCoV_before_GM	1.18014	IgG_sum_after_GM	1.06989
82	November	IgM	IgM_shCoV_before_GM	0.396283	IgM_sum_after_GM	0.821489
83	November	IgA	IgA_shCoV_before_GM	0.529323	IgA_sum_after_GM	0.26009
83	November	IgG	IgG_shCoV_before_GM	1.32448	IgG_sum_after_GM	0.387799
83	November	IgM	IgM_shCoV_before_GM	0.697421	IgM_sum_after_GM	1.12623
85	November	IgA	IgA_shCoV_before_GM	0.485434	IgA_sum_after_GM	0.934103
85	November	IgG	IgG_shCoV_before_GM	0.620622	IgG_sum_after_GM	0.482132
85	November	IgM	IgM_shCoV_before_GM	0.165118	IgM_sum_after_GM	0.902602
87	November	IgA	IgA_shCoV_before_GM	1.60295	IgA_sum_after_GM	0.819837
87	November	IgG	IgG_shCoV_before_GM	1.46572	IgG_sum_after_GM	1.38704
87	November	IgM	IgM_shCoV_before_GM	0.712177	IgM_sum_after_GM	1.35075
88	November	IgA	IgA_shCoV_before_GM	0.943593	IgA_sum_after_GM	1.17386
88	November	IgG	IgG_shCoV_before_GM	1.7441	IgG_sum_after_GM	2.2205
88	November	IgM	IgM_shCoV_before_GM	0.368871	IgM_sum_after_GM	1.75355
9	November	IgA	IgA_shCoV_before_GM	0.523193	IgA_sum_after_GM	1.29812
9	November	IgG	IgG_shCoV_before_GM	1.03764	IgG_sum_after_GM	1.89451
9	November	IgM	IgM_shCoV_before_GM	0.39487	IgM_sum_after_GM	1.23642
90	November	IgA	IgA_shCoV_before_GM	0.753241	IgA_sum_after_GM	0.933886
90	November	IgG	IgG_shCoV_before_GM	1.59193	IgG_sum_after_GM	2.07476
90	November	IgM	IgM_shCoV_before_GM	0.911332	IgM_sum_after_GM	1.16699
91	November	IgA	IgA_shCoV_before_GM	0.633516	IgA_sum_after_GM	0.376207
91	November	IgG	IgG_shCoV_before_GM	0.8375	IgG_sum_after_GM	0.139693
91	November	IgM	IgM_shCoV_before_GM	0.906729	IgM_sum_after_GM	1.12315
93	November	IgA	IgA_shCoV_before_GM	0.876757	IgA_sum_after_GM	0.691044
93	November	IgG	IgG_shCoV_before_GM	1.23406	IgG_sum_after_GM	1.58083
93	November	IgM	IgM_shCoV_before_GM	0.932609	IgM_sum_after_GM	1.23718
96	November	IgA	IgA_shCoV_before_GM	0.897367	IgA_sum_after_GM	0.36298
96	November	IgG	IgG_shCoV_before_GM	1.86744	IgG_sum_after_GM	0.0865837
96	November	IgM	IgM_shCoV_before_GM	0.78103	IgM_sum_after_GM	1.09523
98	November	IgA	IgA_shCoV_before_GM	0.88544	IgA_sum_after_GM	1.09612
98	November	IgG	IgG_shCoV_before_GM	1.42029	IgG_sum_after_GM	1.11495
98	November	IgM	IgM_shCoV_before_GM	0.743988	IgM_sum_after_GM	1.37213

## Sheet: 3B
ID	Time post infection	Ig	ag	MFIblood	MFIsaliva
1	A1	IgG	RBD	0.658788	0.267172
1	A1	IgG	S1	0.0908074	0.243038
1	A1	IgG	S2	1.10847	0.435367
1	A1	IgG	N	0.330319	0.146128
1	A1	IgG	HKU1	0.41575	0.414973
1	A1	IgA	RBD	0.621028	1.72659
1	A1	IgA	S1	0.191331	0.928307
1	A1	IgA	S2	0.740363	0.963583
1	A1	IgA	N	0.149439	1.18605
1	A1	IgA	HKU1	0.31627	1.4637
1	A1	IgM	RBD	0.979478	1.61932
1	A1	IgM	S1	0.710275	1.37844
1	A1	IgM	S2	0.804387	1.32448
1	A1	IgM	N	1.04009	1.42703
1	A1	IgM	HKU1	0.73644	1.42024
2	A1	IgG	RBD	2.77162	0.218056
2	A1	IgG	S1	2.53792	0.108094
2	A1	IgG	S2	2.63807	0.261521
2	A1	IgG	N	2.5175	0.0696359
2	A1	IgG	HKU1	1.98487	0.163317
2	A1	IgA	RBD	1.5255	0.267172
2	A1	IgA	S1	1.28718	0.171413
2	A1	IgA	S2	1.37852	0.197281
2	A1	IgA	N	0.915535	0.258706
2	A1	IgA	HKU1	1.28665	0.261263
2	A1	IgM	RBD	1.00305	0.702991
2	A1	IgM	S1	0.750802	0.554052
2	A1	IgM	S2	1.52092	0.625408
2	A1	IgM	N	1.26568	0.667562
2	A1	IgM	HKU1	1.00728	0.610809
3	A1	IgG	RBD	2.30504	0.0555173
3	A1	IgG	S1	2.05663	0.0193052
3	A1	IgG	S2	2.35115	0.119975
3	A1	IgG	N	1.82654	-0.0636691
3	A1	IgG	HKU1	0.574031	0.134699
3	A1	IgA	RBD	1.40937	0.401226
3	A1	IgA	S1	1.15563	0.0869002
3	A1	IgA	S2	1.47505	0.440829
3	A1	IgA	N	0.738479	0.0566154
3	A1	IgA	HKU1	1.12649	0.315891
3	A1	IgM	RBD	1.23584	0.861966
3	A1	IgM	S1	0.987331	0.660321
3	A1	IgM	S2	1.19382	0.743867
3	A1	IgM	N	1.13154	0.848159
3	A1	IgM	HKU1	0.863323	0.711682
4	A1	IgG	RBD	2.13914	0.147446
4	A1	IgG	S1	1.60619	0.185235
4	A1	IgG	S2	2.23937	0.537417
4	A1	IgG	N	1.40453	-0.0923143
4	A1	IgG	HKU1	1.57027	0.0602959
4	A1	IgA	RBD	1.1282	0.149762
4	A1	IgA	S1	0.836826	0.0917704
4	A1	IgA	S2	0.948745	0.381009
4	A1	IgA	N	0.637452	0.0595857
4	A1	IgA	HKU1	0.80975	0.0813049
4	A1	IgM	RBD	0.705062	0.81068
4	A1	IgM	S1	0.412233	0.675167
4	A1	IgM	S2	0.707285	0.731051
4	A1	IgM	N	0.697028	0.748188
4	A1	IgM	HKU1	0.549341	0.665894
5	A1	IgG	RBD	2.42311	0.44945
5	A1	IgG	S1	2.15508	0.422942
5	A1	IgG	S2	2.43762	0.746173
5	A1	IgG	N	2.20321	0.324511
5	A1	IgG	HKU1	1.38546	0.431959
5	A1	IgA	RBD	1.08705	0.209168
5	A1	IgA	S1	0.965855	0.140286
5	A1	IgA	S2	1.39582	0.370203
5	A1	IgA	N	0.548584	0.181268
5	A1	IgA	HKU1	0.90309	0.240801
5	A1	IgM	RBD	1.20053	0.666785
5	A1	IgM	S1	0.961796	0.57678
5	A1	IgM	S2	1.16058	0.57678
5	A1	IgM	N	1.0886	0.622263
5	A1	IgM	HKU1	0.929419	0.619789
6	A1	IgG	RBD	1.39169	0.198368
6	A1	IgG	S1	0.646264	0.179344
6	A1	IgG	S2	0.345234	0.168404
6	A1	IgG	N	0.2156	0.267083
6	A1	IgG	HKU1	0.632023	0.25636
6	A1	IgA	RBD	0.220207	0.244296
6	A1	IgA	S1	-0.0430346	-0.203679
6	A1	IgA	S2	0.220207	-0.177195
6	A1	IgA	N	0.324942	0.285317
6	A1	IgA	HKU1	0.813543	0.0424936
6	A1	IgM	RBD	0.699945	0.752698
6	A1	IgM	S1	0.502396	0.320468
6	A1	IgM	S2	0.585271	0.4229
6	A1	IgM	N	0.875061	0.565382
6	A1	IgM	HKU1	0.529176	0.50381
7	A1	IgG	RBD	0.809185	0.221849
7	A1	IgG	S1	0.28464	0.0599979
7	A1	IgG	S2	0.851937	0.165233
7	A1	IgG	N	0.346787	0.124939
7	A1	IgG	HKU1	1.44716	0.271928
7	A1	IgA	RBD	0.892454	0.0475265
7	A1	IgA	S1	0.651653	-0.150284
7	A1	IgA	S2	0.761491	0.0951338
7	A1	IgA	N	0.847095	0.173127
7	A1	IgA	HKU1	1.15011	0.230623
7	A1	IgM	RBD	1.21328	1.20738
7	A1	IgM	S1	1.05027	0.904025
7	A1	IgM	S2	1.21927	0.95341
7	A1	IgM	N	1.47646	1.09751
7	A1	IgM	HKU1	1.02213	0.944142
8	A1	IgG	RBD	0.950365	0.0720027
8	A1	IgG	S1	0.428135	0.0471791
8	A1	IgG	S2	0.639486	0.112297
8	A1	IgG	N	0.404834	-0.0219018
8	A1	IgG	HKU1	1.5164	0.469943
8	A1	IgA	RBD	1.23477	0.566507
8	A1	IgA	S1	0.633659	0.231229
8	A1	IgA	S2	0.618147	0.362798
8	A1	IgA	N	0.624029	0.349434
8	A1	IgA	HKU1	1.16559	0.923692
8	A1	IgM	RBD	0.662089	0.81989
8	A1	IgM	S1	0.262892	0.663254
8	A1	IgM	S2	0.502016	0.633734
8	A1	IgM	N	0.605886	0.712472
8	A1	IgM	HKU1	0.345729	0.709136
9	A1	IgG	RBD	0.597512	0.171682
9	A1	IgG	S1	0.253257	0.189056
9	A1	IgG	S2	1.07615	0.248642
9	A1	IgG	N	0.32308	0.119975
9	A1	IgG	HKU1	2.05643	0.430876
9	A1	IgA	RBD	0.617572	0.164465
9	A1	IgA	S1	0.189056	0.0899717
9	A1	IgA	S2	0.542939	0.424327
9	A1	IgA	N	0.308855	0.218228
9	A1	IgA	HKU1	0.827839	0.268719
9	A1	IgM	RBD	1.24011	0.906095
9	A1	IgM	S1	0.758556	0.724731
9	A1	IgM	S2	1.19362	0.874256
9	A1	IgM	N	1.12462	0.853631
9	A1	IgM	HKU1	0.917999	0.769008
10	A1	IgG	RBD	0.773405	0.149169
10	A1	IgG	S1	0.420028	-0.00717858
10	A1	IgG	S2	0.868721	0.149169
10	A1	IgG	N	0.464347	-0.0449671
10	A1	IgG	HKU1	0.661525	0.0954838
10	A1	IgA	RBD	1.06719	0.172161
10	A1	IgA	S1	0.61441	-0.157424
10	A1	IgA	S2	1.12285	0.504599
10	A1	IgA	N	0.653213	0.20995
10	A1	IgA	HKU1	0.852198	0.139368
10	A1	IgM	RBD	0.205567	0.661788
10	A1	IgM	S1	-0.213763	0.436285
10	A1	IgM	S2	0.155417	0.519525
10	A1	IgM	N	0.289274	0.597161
10	A1	IgM	HKU1	-0.131431	0.537658
11	A1	IgG	RBD	0.615424	0.0347621
11	A1	IgG	S1	0.296482	0.0511525
11	A1	IgG	S2	1.7193	0.43603
11	A1	IgG	N	0.483112	0.0669468
11	A1	IgG	HKU1	1.28584	0.253257
11	A1	IgA	RBD	0.508836	0.549672
11	A1	IgA	S1	0.134699	0.229674
11	A1	IgA	S2	0.842269	1.04079
11	A1	IgA	N	0.291046	0.581857
11	A1	IgA	HKU1	0.931735	0.884607
11	A1	IgM	RBD	0.973815	0.948639
11	A1	IgM	S1	0.54801	0.680777
11	A1	IgM	S2	1.53755	0.978309
11	A1	IgM	N	1.02817	0.947383
11	A1	IgM	HKU1	0.691514	0.720689
12	A1	IgG	RBD	1.03829	0.00811789
12	A1	IgG	S1	0.184524	0.0239122
12	A1	IgG	S2	1.03042	0.101799
12	A1	IgG	N	0.19552	-0.0430346
12	A1	IgG	HKU1	2.13122	0.451815
12	A1	IgA	RBD	1.00757	0
12	A1	IgA	S1	0.222802	-0.0527657
12	A1	IgA	S2	0.724006	0.386756
12	A1	IgA	N	0.137869	-0.0404735
12	A1	IgA	HKU1	1.0071	0.287953
12	A1	IgM	RBD	0.846407	0.673753
12	A1	IgM	S1	0.40642	0.522879
12	A1	IgM	S2	0.832689	0.599267
12	A1	IgM	N	0.807706	0.585027
12	A1	IgM	HKU1	0.864745	0.585027
13	A1	IgG	RBD	0.0532455	0.281629
13	A1	IgG	S1	-0.0606978	0.0875333
13	A1	IgG	S2	0.212303	0.107737
13	A1	IgG	N	0.633907	0.298917
13	A1	IgG	HKU1	1.537	0.169006
13	A1	IgA	RBD	0.558022	0.185029
13	A1	IgA	S1	0.223088	-0.181876
13	A1	IgA	S2	0.455932	0.599796
13	A1	IgA	N	0.41972	0.225934
13	A1	IgA	HKU1	0.679947	-0.0606978
13	A1	IgM	RBD	1.90431	0.827998
13	A1	IgM	S1	1.47782	0.544906
13	A1	IgM	S2	1.23699	0.599854
13	A1	IgM	N	1.0786	0.729559
13	A1	IgM	HKU1	1.00833	0.606439
14	A1	IgG	RBD	2.40058	0.607081
14	A1	IgG	S1	2.25876	0.530884
14	A1	IgG	S2	2.56368	0.636044
14	A1	IgG	N	2.15127	0.205381
14	A1	IgG	HKU1	1.08771	0.186075
14	A1	IgA	RBD	1.49017	0.820014
14	A1	IgA	S1	1.32529	0.594235
14	A1	IgA	S2	1.77007	0.940232
14	A1	IgA	N	0.718837	0.511883
14	A1	IgA	HKU1	0.894929	0.62656
14	A1	IgM	RBD	1.86003	1.46025
14	A1	IgM	S1	1.41258	1.10266
14	A1	IgM	S2	1.52252	1.13491
14	A1	IgM	N	0.810863	1.31175
14	A1	IgM	HKU1	0.583962	1.15345
15	A1	IgG	RBD	1.12261	0.447712
15	A1	IgG	S1	0.575408	0.372386
15	A1	IgG	S2	0.804886	0.378917
15	A1	IgG	N	0.993751	0.327359
15	A1	IgG	HKU1	0.671217	0.578148
15	A1	IgA	RBD	0.880814	0.876132
15	A1	IgA	S1	0.556303	0.522879
15	A1	IgA	S2	0.749736	0.401145
15	A1	IgA	N	0.697229	0.625541
15	A1	IgA	HKU1	0.727541	0.746173
15	A1	IgM	RBD	1.1347	1.46877
15	A1	IgM	S1	0.882887	1.22123
15	A1	IgM	S2	1.08787	1.19365
15	A1	IgM	N	1.06807	1.31627
15	A1	IgM	HKU1	0.972848	1.22923
16	A1	IgG	RBD	0.20412	0.291485
16	A1	IgG	S1	0.0449671	0.115393
16	A1	IgG	S2	2.00032	0.291485
16	A1	IgG	N	0.297064	0.39794
16	A1	IgG	HKU1	1.30221	0.345842
16	A1	IgA	RBD	1.8764	0.296335
16	A1	IgA	S1	1.58459	0.0443543
16	A1	IgA	S2	0.935275	0.319319
16	A1	IgA	N	0.653213	0.272066
16	A1	IgA	HKU1	0.944862	0.439757
16	A1	IgM	RBD	1.10002	1.31903
16	A1	IgM	S1	0.641932	0.967044
16	A1	IgM	S2	0.849057	1.01154
16	A1	IgM	N	0.907246	1.17218
16	A1	IgM	HKU1	0.399052	1.07358
17	A1	IgG	RBD	1.48608	0.0193052
17	A1	IgG	S1	1.22076	-0.0202034
17	A1	IgG	S2	1.32736	0.134699
17	A1	IgG	N	1.16212	0
17	A1	IgG	HKU1	0.439333	0.09691
17	A1	IgA	RBD	0.797895	0.35985
17	A1	IgA	S1	0.536793	0.0854894
17	A1	IgA	S2	0.958708	0.243511
17	A1	IgA	N	0.554052	0.140407
17	A1	IgA	HKU1	0.315922	-0.0134676
17	A1	IgM	RBD	1.29583	1.24907
17	A1	IgM	S1	1.07572	0.967389
17	A1	IgM	S2	1.16704	0.971355
17	A1	IgM	N	1.25527	1.11607
17	A1	IgM	HKU1	1.11553	0.987818
18	A1	IgG	RBD	1.57486	0.174565
18	A1	IgG	S1	0.70513	-0.126465
18	A1	IgG	S2	0.656646	0.0791812
18	A1	IgG	N	0.708178	0.275129
18	A1	IgG	HKU1	1.84421	0.168404
18	A1	IgA	RBD	1.40674	-0.0169728
18	A1	IgA	S1	0.559656	-0.416489
18	A1	IgA	S2	0.375132	-0.127468
18	A1	IgA	N	0.459953	0.198216
18	A1	IgA	HKU1	0.599528	-0.135663
18	A1	IgM	RBD	0.904365	0.876761
18	A1	IgM	S1	0.710068	0.571469
18	A1	IgM	S2	1.05466	0.60206
18	A1	IgM	N	1.25328	0.812422
18	A1	IgM	HKU1	0.644612	0.609186
19	A1	IgG	RBD	0.897971	0.904638
19	A1	IgG	S1	0.0746336	0.380211
19	A1	IgG	S2	1.06772	0.497325
19	A1	IgG	N	0.320925	0.380211
19	A1	IgG	HKU1	1.32222	0.451567
19	A1	IgA	RBD	0.900497	1.27771
19	A1	IgA	S1	0.497325	0.948724
19	A1	IgA	S2	1.09108	1.2669
19	A1	IgA	N	0.940232	1.27849
19	A1	IgA	HKU1	1.65298	1.14045
19	A1	IgM	RBD	0.720964	1.50397
19	A1	IgM	S1	0.431573	1.5075
19	A1	IgM	S2	0.557554	1.19033
19	A1	IgM	N	0.750999	1.2989
19	A1	IgM	HKU1	0.500899	1.38217
20	A1	IgG	RBD	2.62072	0.596859
20	A1	IgG	S1	2.51322	0.622263
20	A1	IgG	S2	2.53736	0.91833
20	A1	IgG	N	2.65189	0.586266
20	A1	IgG	HKU1	0.542552	0.0927541
20	A1	IgA	RBD	1.58649	0.556484
20	A1	IgA	S1	1.4843	0.481453
20	A1	IgA	S2	1.6902	0.621223
20	A1	IgA	N	0.803705	0.0464101
20	A1	IgA	HKU1	1.29557	0.375835
20	A1	IgM	RBD	0.803043	1.00355
20	A1	IgM	S1	0.474675	0.803195
20	A1	IgM	S2	0.766613	0.805063
20	A1	IgM	N	0.54754	0.859311
20	A1	IgM	HKU1	0.377969	0.782099
21	A1	IgG	RBD	1.90394	0.438319
21	A1	IgG	S1	1.62486	0.338354
21	A1	IgG	S2	1.5762	0.377418
21	A1	IgG	N	1.84857	0.452298
21	A1	IgG	HKU1	0.966142	0.358325
21	A1	IgA	RBD	1.01468	0.597893
21	A1	IgA	S1	0.69897	0.504395
21	A1	IgA	S2	1.44619	0.806368
21	A1	IgA	N	0.665112	0.294191
21	A1	IgA	HKU1	0.704365	0.140491
21	A1	IgM	RBD	1.24013	0.896676
21	A1	IgM	S1	0.974665	0.788744
21	A1	IgM	S2	1.19126	0.645398
21	A1	IgM	N	1.11782	0.844331
21	A1	IgM	HKU1	1.03208	0.798233
22	A1	IgG	RBD	2.21079	0.323694
22	A1	IgG	S1	1.93551	0.220295
22	A1	IgG	S2	2.30141	0.863535
22	A1	IgG	N	2.41597	0.372386
22	A1	IgG	HKU1	1.39314	0.176091
22	A1	IgA	RBD	1.21371	0.318381
22	A1	IgA	S1	0.944952	-0.0916316
22	A1	IgA	S2	1.75569	0.360495
22	A1	IgA	N	1.02315	0.138303
22	A1	IgA	HKU1	0.783291	0.0229839
22	A1	IgM	RBD	0.5752	0.718275
22	A1	IgM	S1	0.126581	0.371488
22	A1	IgM	S2	0.272123	0.562698
22	A1	IgM	N	0.276787	0.594593
22	A1	IgM	HKU1	0.121636	0.480399
23	A1	IgG	RBD	1.8017	0.200565
23	A1	IgG	S1	0.880456	0.156786
23	A1	IgG	S2	0.687975	0.115393
23	A1	IgG	N	0.30103	0.0696359
23	A1	IgG	HKU1	1.54407	0.194575
23	A1	IgA	RBD	0.795124	0.772077
23	A1	IgA	S1	0.394147	0.772077
23	A1	IgA	S2	0.546757	0.297396
23	A1	IgA	N	0.562551	0.649984
23	A1	IgA	HKU1	0.717453	0.868252
23	A1	IgM	RBD	1.03784	1.42276
23	A1	IgM	S1	0.744468	1.17779
23	A1	IgM	S2	0.954962	1.02159
23	A1	IgM	N	1.10842	1.21516
23	A1	IgM	HKU1	0.800266	1.13877
24	A1	IgG	RBD	1.22954	-0.09691
24	A1	IgG	S1	0.778151	-0.0791812
24	A1	IgG	S2	1.95217	0.18089
24	A1	IgG	N	1.2156	0.102662
24	A1	IgG	HKU1	1.32516	0.0280287
24	A1	IgA	RBD	0.776338	0.0543577
24	A1	IgA	S1	0.498311	-0.187087
24	A1	IgA	S2	2.08117	0.261263
24	A1	IgA	N	0.638489	0.116718
24	A1	IgA	HKU1	1.73898	0.308209
24	A1	IgM	RBD	1.37189	1.13758
24	A1	IgM	S1	1.1588	0.822779
24	A1	IgM	S2	0.849614	0.834495
24	A1	IgM	N	1.13489	0.994323
24	A1	IgM	HKU1	0.563307	0.827839
25	A1	IgG	RBD	0.561442	0.0263289
25	A1	IgG	S1	0.176091	0
25	A1	IgG	S2	1.52919	0.0896108
25	A1	IgG	N	0.330993	-0.101458
25	A1	IgG	HKU1	0.891298	0.0347621
25	A1	IgA	RBD	0.823337	0.11869
25	A1	IgA	S1	0.420216	-0.09691
25	A1	IgA	S2	1.47483	0.211807
25	A1	IgA	N	0.696678	-0.0125891
25	A1	IgA	HKU1	1.39794	0.12803
25	A1	IgM	RBD	1.20332	1.20315
25	A1	IgM	S1	0.942737	0.862472
25	A1	IgM	S2	1.16922	0.879178
25	A1	IgM	N	1.34068	1.0856
25	A1	IgM	HKU1	0.941278	0.922985
26	A1	IgG	RBD	0.820555	0.608793
26	A1	IgG	S1	0.61441	0.291887
26	A1	IgG	S2	1.54407	0.43603
26	A1	IgG	N	0.805135	0.282547
26	A1	IgG	HKU1	1.12536	0.514658
26	A1	IgA	RBD	0.515874	0.522879
26	A1	IgA	S1	0.283301	0.445274
26	A1	IgA	S2	1.30535	0.657577
26	A1	IgA	N	0.556303	0.670415
26	A1	IgA	HKU1	1.4014	0.767043
26	A1	IgM	RBD	0.801968	1.31316
26	A1	IgM	S1	0.641707	0.968483
26	A1	IgM	S2	0.875061	0.952631
26	A1	IgM	N	1.0101	1.21307
26	A1	IgM	HKU1	0.656042	0.99417
27	A1	IgG	RBD	1.539	0.207125
27	A1	IgG	S1	0.99178	0.0871502
27	A1	IgG	S2	0.413928	0.236089
27	A1	IgG	N	0.327359	0.124939
27	A1	IgG	HKU1	1.4515	0.335792
27	A1	IgA	RBD	0.555204	0.158068
27	A1	IgA	S1	0.254174	-0.195035
27	A1	IgA	S2	0.31079	0.0138986
27	A1	IgA	N	0.363013	0.219725
27	A1	IgA	HKU1	0.603292	0.219725
27	A1	IgM	RBD	0.953522	1.37889
27	A1	IgM	S1	0.767211	1.05373
27	A1	IgM	S2	0.906319	1.06664
27	A1	IgM	N	1.11294	1.26917
27	A1	IgM	HKU1	0.778151	1.11638
28	A1	IgG	RBD	1.71665	0
28	A1	IgG	S1	1.44835	0
28	A1	IgG	S2	1.71632	0.21987
28	A1	IgG	N	1.52902	-0.0523881
28	A1	IgG	HKU1	0.39794	0.0555173
28	A1	IgA	RBD	1.50243	0.208276
28	A1	IgA	S1	1.27262	-0.0666685
28	A1	IgA	S2	1.68901	0.456891
28	A1	IgA	N	1.0657	-0.0705811
28	A1	IgA	HKU1	0.799341	-0.0627908
28	A1	IgM	RBD	1.69527	1.34686
28	A1	IgM	S1	1.2033	0.930242
28	A1	IgM	S2	1.76704	1.02781
28	A1	IgM	N	1.23507	1.05271
28	A1	IgM	HKU1	0.900615	0.971036
29	A1	IgG	RBD	0.60206	0.0474246
29	A1	IgG	S1	0.283997	-0.0439055
29	A1	IgG	S2	1	0
29	A1	IgG	N	0.737315	-0.0347621
29	A1	IgG	HKU1	1.3409	0.0763883
29	A1	IgA	RBD	0.532979	0.267862
29	A1	IgA	S1	0.167491	-0.0921462
29	A1	IgA	S2	0.468521	0.167491
29	A1	IgA	N	0.525426	0.145215
29	A1	IgA	HKU1	2.1026	1.16225
29	A1	IgM	RBD	0.553248	0.898061
29	A1	IgM	S1	0.0178911	0.649386
29	A1	IgM	S2	0.423935	0.69897
29	A1	IgM	N	0.657699	0.766569
29	A1	IgM	HKU1	0.30103	0.719069
30	A1	IgG	RBD	2.50125	0.09691
30	A1	IgG	S1	2.24981	0.113943
30	A1	IgG	S2	2.46443	0.153815
30	A1	IgG	N	2.08253	0.113943
30	A1	IgG	HKU1	1.50708	0.146128
30	A1	IgA	RBD	1.47349	0.704722
30	A1	IgA	S1	1.23363	0.374137
30	A1	IgA	S2	1.50965	0.467361
30	A1	IgA	N	1.04467	0.868252
30	A1	IgA	HKU1	1.05115	0.79005
30	A1	IgM	RBD	1.49601	1.58478
30	A1	IgM	S1	1.11344	1.29314
30	A1	IgM	S2	1.80142	1.27784
30	A1	IgM	N	1.09638	1.45086
30	A1	IgM	HKU1	0.837512	1.47363
31	A1	IgG	RBD	2.3037	0.0684574
31	A1	IgG	S1	2.07275	0.103219
31	A1	IgG	S2	2.27673	0.0947863
31	A1	IgG	N	2.25768	0.135404
31	A1	IgG	HKU1	1.8584	0.103219
31	A1	IgA	RBD	1.37848	0.245513
31	A1	IgA	S1	1.12803	0.0791812
31	A1	IgA	S2	1.52319	0.269513
31	A1	IgA	N	0.879178	0.499687
31	A1	IgA	HKU1	0.900497	0.565848
31	A1	IgM	RBD	1.35218	1.39649
31	A1	IgM	S1	1.09656	1.07004
31	A1	IgM	S2	1.44871	1.02548
31	A1	IgM	N	0.959041	1.19092
31	A1	IgM	HKU1	0.609594	1.09691
32	A1	IgG	RBD	2.26384	0.748914
32	A1	IgG	S1	1.89592	0.477121
32	A1	IgG	S2	2.59099	0.60712
32	A1	IgG	N	1.81498	0.582986
32	A1	IgG	HKU1	2.54373	0.732896
32	A1	IgA	RBD	1.96095	0.269095
32	A1	IgA	S1	1.58659	0.0431569
32	A1	IgA	S2	2.02938	0.260285
32	A1	IgA	N	1.16732	0.332288
32	A1	IgA	HKU1	1.65753	0.307464
32	A1	IgM	RBD	1.73427	1.25447
32	A1	IgM	S1	1.36204	0.981517
32	A1	IgM	S2	1.9229	0.963
32	A1	IgM	N	1.35825	1.12926
32	A1	IgM	HKU1	0.924279	0.988262
33	A1	IgG	RBD	0.692721	-0.0477728
33	A1	IgG	S1	0.234083	0.0669468
33	A1	IgG	S2	0.639202	0.157608
33	A1	IgG	N	0.345234	-0.0184834
33	A1	IgG	HKU1	1.90695	0.124939
33	A1	IgA	RBD	1.11155	0.046652
33	A1	IgA	S1	0.858193	0.0354504
33	A1	IgA	S2	0.942008	0.19792
33	A1	IgA	N	0.934859	0.167043
33	A1	IgA	HKU1	1.72922	0.181284
33	A1	IgM	RBD	1.44234	0.745109
33	A1	IgM	S1	0.816826	0.592409
33	A1	IgM	S2	1.34474	0.62979
33	A1	IgM	N	1.15916	0.663173
33	A1	IgM	HKU1	0.707821	0.573713
34	A1	IgG	RBD	2.04857	0.176091
34	A1	IgG	S1	1.80125	0.134699
34	A1	IgG	S2	2.3176	0.119975
34	A1	IgG	N	2.23867	0.148939
34	A1	IgG	HKU1	1.42416	0.189056
34	A1	IgA	RBD	1.47161	0.275846
34	A1	IgA	S1	1.26046	0.0295552
34	A1	IgA	S2	1.98653	0.186168
34	A1	IgA	N	0.841731	0.249112
34	A1	IgA	HKU1	1.63835	0.209439
34	A1	IgM	RBD	1.74108	1.35134
34	A1	IgM	S1	1.10885	1.13622
34	A1	IgM	S2	1.54369	0.963456
34	A1	IgM	N	1.07477	1.15847
34	A1	IgM	HKU1	0.719532	1.08984
35	A1	IgG	RBD	0.586266	0.0286452
35	A1	IgG	S1	0.176091	0.0889411
35	A1	IgG	S2	1.1635	0.104735
35	A1	IgG	N	0.385351	0.0555173
35	A1	IgG	HKU1	1.48379	0.119975
35	A1	IgA	RBD	0.734084	0.108061
35	A1	IgA	S1	0.520587	0.0171831
35	A1	IgA	S2	0.73828	0.152754
35	A1	IgA	N	0.696678	0.151382
35	A1	IgA	HKU1	0.807606	0.0355105
35	A1	IgM	RBD	0.320948	0.796901
35	A1	IgM	S1	-0.0410792	0.620809
35	A1	IgM	S2	0.494034	0.650365
35	A1	IgM	N	0.905045	0.738034
35	A1	IgM	HKU1	0.0258676	0.647498
36	A1	IgG	RBD	2.48419	0.63506
36	A1	IgG	S1	2.32995	0.544068
36	A1	IgG	S2	2.52544	0.658263
36	A1	IgG	N	2.03156	0.312311
36	A1	IgG	HKU1	1.44954	0.295278
36	A1	IgA	RBD	1.39182	0.801632
36	A1	IgA	S1	1.22401	0.487714
36	A1	IgA	S2	1.62839	1.55942
36	A1	IgA	N	0.658011	0.568636
36	A1	IgA	HKU1	0.740363	1.31992
36	A1	IgM	RBD	1.77116	1.44183
36	A1	IgM	S1	1.60656	1.07206
36	A1	IgM	S2	1.52152	1.17397
36	A1	IgM	N	1.20638	1.29784
36	A1	IgM	HKU1	0.966142	1.11557
37	A1	IgG	RBD	0.791515	0.519709
37	A1	IgG	S1	0.50345	0.429899
37	A1	IgG	S2	0.559308	0.444329
37	A1	IgG	N	0.791515	0.376909
37	A1	IgG	HKU1	0.885785	0.55849
37	A1	IgA	RBD	0.402488	0.587046
37	A1	IgA	S1	0.212608	0.423325
37	A1	IgA	S2	0.393344	0.387701
37	A1	IgA	N	0.402488	0.524982
37	A1	IgA	HKU1	0.411442	0.764952
37	A1	IgM	RBD	0.956366	1.26423
37	A1	IgM	S1	0.743832	0.976579
37	A1	IgM	S2	1.01445	1.15114
37	A1	IgM	N	1.03789	1.05404
37	A1	IgM	HKU1	0.716494	1.12791
38	A1	IgG	RBD	2.58289	0.435729
38	A1	IgG	S1	2.38876	0.232765
38	A1	IgG	S2	2.74882	0.60599
38	A1	IgG	N	2.09326	0
38	A1	IgG	HKU1	1.32128	0.0921462
38	A1	IgA	RBD	1.58802	0.523746
38	A1	IgA	S1	1.39636	0.31597
38	A1	IgA	S2	1.91645	0.537189
38	A1	IgA	N	0.81594	0.212188
38	A1	IgA	HKU1	1.18002	0.492062
38	A1	IgM	RBD	1.32854	0.904926
38	A1	IgM	S1	0.994114	0.603896
38	A1	IgM	S2	1.24873	0.662117
38	A1	IgM	N	1.13891	0.799691
38	A1	IgM	HKU1	0.890378	0.676306
39	A1	IgG	RBD	2.20932	0.431364
39	A1	IgG	S1	1.94624	0.297396
39	A1	IgG	S2	2.29154	0.5272
39	A1	IgG	N	2.26515	0.230449
39	A1	IgG	HKU1	0.52597	0.0910805
39	A1	IgA	RBD	1.09849	0.257449
39	A1	IgA	S1	0.931735	0.112767
39	A1	IgA	S2	1.61566	0.354359
39	A1	IgA	N	0.645839	-0.0761366
39	A1	IgA	HKU1	0.726999	0.148305
39	A1	IgM	RBD	1.77879	0.963991
39	A1	IgM	S1	1.34445	0.755793
39	A1	IgM	S2	1.46852	0.701763
39	A1	IgM	N	1.16749	0.751676
39	A1	IgM	HKU1	0.834944	0.733948
40	A1	IgG	RBD	2.19965	0.206177
40	A1	IgG	S1	1.94146	0.0566154
40	A1	IgG	S2	2.39842	0.28135
40	A1	IgG	N	2.1057	0.0468556
40	A1	IgG	HKU1	0.78612	0.26969
40	A1	IgA	RBD	1.22917	0.308404
40	A1	IgA	S1	1.08458	0.140999
40	A1	IgA	S2	1.92195	0.196903
40	A1	IgA	N	0.875061	0.288965
40	A1	IgA	HKU1	0.579784	0.269417
40	A1	IgM	RBD	1.67915	0.91285
40	A1	IgM	S1	1.2835	0.750123
40	A1	IgM	S2	1.59094	0.743937
40	A1	IgM	N	1.0127	0.826369
40	A1	IgM	HKU1	0.678448	0.753618
41	A1	IgG	RBD	2.17173	0.666301
41	A1	IgG	S1	1.90111	0.522879
41	A1	IgG	S2	2.21104	0.729353
41	A1	IgG	N	2.10256	0.399197
41	A1	IgG	HKU1	1.00197	0.105634
41	A1	IgA	RBD	1.17154	0.376628
41	A1	IgA	S1	1.03643	0.126465
41	A1	IgA	S2	2.50183	0.402806
41	A1	IgA	N	1.11603	0.165775
41	A1	IgA	HKU1	0.566732	0.250832
41	A1	IgM	RBD	1.41881	1.2073
41	A1	IgM	S1	1.13709	0.863847
41	A1	IgM	S2	1.38712	0.952821
41	A1	IgM	N	1.28313	1.02482
41	A1	IgM	HKU1	1.05411	0.976377
42	A1	IgG	RBD	1.06539	0.159701
42	A1	IgG	S1	1.21967	0.221849
42	A1	IgG	S2	0.829304	0.21455
42	A1	IgG	N	1.39504	0.124939
42	A1	IgG	HKU1	1.26619	0.229027
42	A1	IgA	RBD	0.636822	0.0471125
42	A1	IgA	S1	0.386202	-0.0684574
42	A1	IgA	S2	1.29078	0.0511525
42	A1	IgA	N	0.623249	-0.042752
42	A1	IgA	HKU1	1.17898	0.176091
42	A1	IgM	RBD	1.40595	1.24003
42	A1	IgM	S1	1.17811	0.944142
42	A1	IgM	S2	1.31787	0.951739
42	A1	IgM	N	1.37895	1.11163
42	A1	IgM	HKU1	1.14032	1.00075
43	A1	IgG	RBD	2.23358	0.146128
43	A1	IgG	S1	1.95201	0.161368
43	A1	IgG	S2	2.24608	0.267172
43	A1	IgG	N	2.40785	0.168792
43	A1	IgG	HKU1	0.442359	0.176091
43	A1	IgA	RBD	1.24499	0.423876
43	A1	IgA	S1	1.06169	0.280508
43	A1	IgA	S2	1.19981	0.218495
43	A1	IgA	N	0.680288	0.111366
43	A1	IgA	HKU1	0.811152	0.326966
43	A1	IgM	RBD	0.861449	1.16111
43	A1	IgM	S1	0.542292	0.881615
43	A1	IgM	S2	0.842253	0.846185
43	A1	IgM	N	0.770642	1.02516
43	A1	IgM	HKU1	0.351355	0.885599
44	A1	IgG	RBD	2.43641	0.507084
44	A1	IgG	S1	2.27104	0.448633
44	A1	IgG	S2	2.34447	0.441209
44	A1	IgG	N	2.72988	0.660052
44	A1	IgG	HKU1	0.667812	0.20926
44	A1	IgA	RBD	0.975962	0.38155
44	A1	IgA	S1	0.731155	0.159701
44	A1	IgA	S2	1.53991	0.872372
44	A1	IgA	N	0.676107	0.391458
44	A1	IgA	HKU1	0.909995	0.653213
44	A1	IgM	RBD	1.5463	1.26185
44	A1	IgM	S1	1.02296	1.00676
44	A1	IgM	S2	0.812194	0.825184
44	A1	IgM	N	0.503542	1.03042
44	A1	IgM	HKU1	0.0709312	0.886269
45	A1	IgG	RBD	1.24084	0.0569049
45	A1	IgG	S1	0.876761	0
45	A1	IgG	S2	1.00128	0.0170333
45	A1	IgG	N	1.12366	-0.0861861
45	A1	IgG	HKU1	1.50714	0.100371
45	A1	IgA	RBD	0.369606	0.382986
45	A1	IgA	S1	0	0.116506
45	A1	IgA	S2	0.768521	0.247784
45	A1	IgA	N	0.503002	0.280508
45	A1	IgA	HKU1	0.30103	0.236305
45	A1	IgM	RBD	0.945099	1.42846
45	A1	IgM	S1	0.769008	1.10721
45	A1	IgM	S2	0.977724	1.04766
45	A1	IgM	N	1.0909	1.16732
45	A1	IgM	HKU1	0.709694	1.12969
46	A1	IgG	RBD	0.730378	0.274158
46	A1	IgG	S1	0.327359	0.255273
46	A1	IgG	S2	0.628389	0.346353
46	A1	IgG	N	0.858462	0.164353
46	A1	IgG	HKU1	1.09473	0.30963
46	A1	IgA	RBD	0.607737	0.0076194
46	A1	IgA	S1	0.252725	-0.0892906
46	A1	IgA	S2	0.670636	-0.0708072
46	A1	IgA	N	0.547321	-0.0156519
46	A1	IgA	HKU1	0.578579	-0.00775546
46	A1	IgM	RBD	0.774517	0.99492
46	A1	IgM	S1	0.491362	0.764472
46	A1	IgM	S2	0.784142	0.737599
46	A1	IgM	N	0.916454	0.842203
46	A1	IgM	HKU1	0.439333	0.744929
47	A1	IgG	RBD	0.732394	0.115393
47	A1	IgG	S1	0.518514	0.0854302
47	A1	IgG	S2	0.716003	0.122572
47	A1	IgG	N	0.643453	0.129634
47	A1	IgG	HKU1	1.95036	0.437613
47	A1	IgA	RBD	0.431364	-0.0700379
47	A1	IgA	S1	0.322219	-0.265558
47	A1	IgA	S2	0.740363	0.0354723
47	A1	IgA	N	0.431364	0.0113995
47	A1	IgA	HKU1	1.4216	0.18824
47	A1	IgM	RBD	0.967815	0.860657
47	A1	IgM	S1	0.786684	0.580755
47	A1	IgM	S2	0.776424	0.613459
47	A1	IgM	N	1.00616	0.767235
47	A1	IgM	HKU1	0.752414	0.637532
48	A1	IgG	RBD	0.84967	0.0377886
48	A1	IgG	S1	0.30103	0.0555173
48	A1	IgG	S2	0.788744	0.134699
48	A1	IgG	N	0.401145	0.0193052
48	A1	IgG	HKU1	1.53053	0.119975
48	A1	IgA	RBD	0.30103	0.215963
48	A1	IgA	S1	0.13622	-0.0393097
48	A1	IgA	S2	1.86317	0.407848
48	A1	IgA	N	0.393344	0.275223
48	A1	IgA	HKU1	1.00793	1.25271
48	A1	IgM	RBD	1.20585	1.24055
48	A1	IgM	S1	1.01454	0.927712
48	A1	IgM	S2	1.17794	0.929419
48	A1	IgM	N	1.37557	1.09922
48	A1	IgM	HKU1	0.995355	0.944483
49	A1	IgG	RBD	1.14613	0.646872
49	A1	IgG	S1	0.799341	0.582755
49	A1	IgG	S2	1.49043	0.554726
49	A1	IgG	N	1.10834	0.565129
49	A1	IgG	HKU1	1.20772	0.724632
49	A1	IgA	RBD	0.579784	0.593627
49	A1	IgA	S1	0.367977	0.460088
49	A1	IgA	S2	0.797037	0.522043
49	A1	IgA	N	0.367977	0.501481
49	A1	IgA	HKU1	0.556303	0.561606
49	A1	IgM	RBD	1.01289	1.30291
49	A1	IgM	S1	0.85268	1.0776
49	A1	IgM	S2	0.933945	1.0574
49	A1	IgM	N	1.09762	1.20823
49	A1	IgM	HKU1	0.78989	1.07839
50	A1	IgG	RBD	1.92541	0.0927541
50	A1	IgG	S1	1.55479	0
50	A1	IgG	S2	1.56006	0.101027
50	A1	IgG	N	2.02505	-0.0211893
50	A1	IgG	HKU1	0.867762	0.0927541
50	A1	IgA	RBD	1.31527	0.37712
50	A1	IgA	S1	1.05898	0.185235
50	A1	IgA	S2	1.86206	1.21552
50	A1	IgA	N	0.823909	0.151811
50	A1	IgA	HKU1	0.746304	0.259021
50	A1	IgM	RBD	0.776977	1.19033
50	A1	IgM	S1	0.553755	0.971631
50	A1	IgM	S2	0.749693	0.971631
50	A1	IgM	N	0.579506	1.01568
50	A1	IgM	HKU1	0.278476	1.03789
51	A1	IgG	RBD	0.919971	0.6084
51	A1	IgG	S1	0.341459	0.366148
51	A1	IgG	S2	1.33367	0.803979
51	A1	IgG	N	0.238474	0.325854
51	A1	IgG	HKU1	0.90309	0.377006
51	A1	IgA	RBD	0.370111	0.701763
51	A1	IgA	S1	0.261878	0.423774
51	A1	IgA	S2	0.722293	1.08956
51	A1	IgA	N	0.329994	0.33146
51	A1	IgA	HKU1	0.955903	0.373446
51	A1	IgM	RBD	0.400299	1.01551
[truncated: 2,134 more rows]

## Sheet: 3C
ID	Ig	Igtype.x	MFIbefore	Igtype.y	MFIafter
[truncated: 228 more rows]

[truncated: 13 more sheets: 4AE, 4BF, 4C, 4D, 4G, 4H, 5A, 5BC, 6AB, 6C, 6D, 6E, 7B]
